# Supplementary material for: Chromosome-scale genome sequence assemblies of the ‘Autumn Bliss’ and ‘Malling Jewel’ cultivars of the highly heterozygous red raspberry (Rubus idaeus L.) derived from long-read Oxford Nanopore sequence data
Source: PLoS One. 2023 May 16;18(5):e0285756. doi: 10.1371/journal.pone.0285756 (PMC10187893; doi:10.1371/journal.pone.0285756)
Supplement: S1 File — The relative positions of the alternative contigs purged from the primary assembly from heterozygous regions of the (a) ‘Autumn Bliss’ and (b) ‘Malling Jewel’ genomes. (XLSX) [file pone.0285756.s003.xlsx]

## Sheet: Sheet1
Target Scaffold	Scaffolded 'Autumn Bliss' Contigs	Size (bp)	Scaffolded 'Malling Jewel' Contigs	Size (bp)
HiC_scaffold_1	bctg00000199_1_pilon_pilon_pilon	377679	bctg00000054_1_pilon_pilon_pilon	2458594
	bctg00000064_1_pilon_pilon_pilon	1825685	bctg00000116_1_pilon_pilon_pilon	769090
	bctg00000055_1_pilon_pilon_pilon	2536067	bctg00000100_1_pilon_pilon_pilon	1060389
	bctg00000260_1_pilon_pilon_pilon	217527	bctg00000101_1_pilon_pilon_pilon	1083032
	bctg00000161_1_pilon_pilon_pilon	517120	bctg00000074_1_pilon_pilon_pilon	1830797
	bctg00000026_1_pilon_pilon_pilon	3643333	bctg00000019_1_pilon_pilon_pilon	6139314
	bctg00000122_1_pilon_pilon_pilon	475902	bctg00000002_1_pilon_pilon_pilon	21080334
	bctg00000196_1_pilon_pilon_pilon	665826	bctg00000179_1_pilon_pilon_pilon	101034
	bctg00000052_1_pilon_pilon_pilon	2533029	bctg00000178_1_pilon_pilon_pilon	81159
	bctg00000033_1_pilon_pilon_pilon	3253875
	bctg00000165_1_pilon_pilon_pilon	891155
	bctg00000036_1_pilon_pilon_pilon	3237663
	bctg00000044_1_pilon_pilon_pilon	2835730
	bctg00000328_1_pilon_pilon_pilon	72123
	bctg00000038_1_pilon_pilon_pilon	3112795
	bctg00000007_1_pilon_pilon_pilon	6157165
HiC_scaffold_2	bctg00000003_1_pilon_pilon_pilon	7485560	bctg00000041_1_pilon_pilon_pilon	3075415
	bctg00000231_1_pilon_pilon_pilon	391442	bctg00000042_1_pilon_pilon_pilon	1687815
	bctg00000059_1_pilon_pilon_pilon	2312907	bctg00000028_1_pilon_pilon_pilon	4365164
	bctg00000031_1_pilon_pilon_pilon	3399769	bctg00000209_1_pilon_pilon_pilon	29350
	bctg00000065_1_pilon_pilon_pilon	2131961	bctg00000023_1_pilon_pilon_pilon	4648141
	bctg00000001_1_pilon_pilon_pilon	9516073	bctg00000017_1_pilon_pilon_pilon	6482562
	bctg00000130_1_pilon_pilon_pilon	1219671	bctg00000109_1_pilon_pilon_pilon	821205
	bctg00000131_1_pilon_pilon_pilon	1208246	bctg00000045_1_pilon_pilon_pilon	2795138
	bctg00000238_1_pilon_pilon_pilon	410861	bctg00000018_1_pilon_pilon_pilon	6413618
	bctg00000094_1_pilon_pilon_pilon	1633448	bctg00000068_1_pilon_pilon_pilon	1878467
	bctg00000113_1_pilon_pilon_pilon	1464550	bctg00000211_1_pilon_pilon_pilon	24746
	bctg00000273_1_pilon_pilon_pilon	212699	bctg00000055_1_pilon_pilon_pilon	2421581
	bctg00000141_1_pilon_pilon_pilon	1113501	bctg00000087_1_pilon_pilon_pilon	1408502
	bctg00000084_1_pilon_pilon_pilon	1778326
	bctg00000249_1_pilon_pilon_pilon	250227
	bctg00000057_1_pilon_pilon_pilon	2418912
	bctg00000128_1_pilon_pilon_pilon	761018
	bctg00000077_1_pilon_pilon_pilon	1905948
	bctg00000186_1_pilon_pilon_pilon	696260
HiC_scaffold_3	bctg00000225_1_pilon_pilon_pilon	225203	bctg00000000_1_pilon_pilon_pilon	40892532
	bctg00000095_1_pilon_pilon_pilon	1401844	bctg00000203_1_pilon_pilon_pilon	40853
	bctg00000210_1_pilon_pilon_pilon	279119	bctg00000146_1_pilon_pilon_pilon	153148
	bctg00000129_1_pilon_pilon_pilon	1240931	bctg00000047_1_pilon_pilon_pilon	2792110
	bctg00000350_1_pilon_pilon_pilon	48983	bctg00000121_1_pilon_pilon_pilon	588703
	bctg00000152_1_pilon_pilon_pilon	1002077
	bctg00000169_1_pilon_pilon_pilon	860218
	bctg00000011_1_pilon_pilon_pilon	5310278
	bctg00000330_1_pilon_pilon_pilon	36975
	bctg00000061_1_pilon_pilon_pilon	2361655
	bctg00000181_1_pilon_pilon_pilon	747574
	bctg00000028_1_pilon_pilon_pilon	3607860
	bctg00000062_1_pilon_pilon_pilon	1491023
	bctg00000100_1_pilon_pilon_pilon	1597043
	bctg00000195_1_pilon_pilon_pilon	666393
	bctg00000080_1_pilon_pilon_pilon	1837769
	bctg00000000_1_pilon_pilon_pilon	9660097
	bctg00000429_1_pilon_pilon_pilon	7792
	bctg00000101_1_pilon_pilon_pilon	1569013
	bctg00000086_1_pilon_pilon_pilon	1736577
	bctg00000298_1_pilon_pilon_pilon	151183
	bctg00000147_1_pilon_pilon_pilon	540348
	bctg00000088_1_pilon_pilon_pilon	1689525
HiC_scaffold_4	bctg00000002_1_pilon_pilon_pilon	9061188	bctg00000025_1_pilon_pilon_pilon	4410634
	bctg00000039_1_pilon_pilon_pilon	3081138	bctg00000168_1_pilon_pilon_pilon	38584
	bctg00000087_1_pilon_pilon_pilon	1536452	bctg00000192_1_pilon_pilon_pilon	60025
	bctg00000217_1_pilon_pilon_pilon	344612	bctg00000091_1_pilon_pilon_pilon	1321779
	bctg00000253_1_pilon_pilon_pilon	101309	bctg00000006_1_pilon_pilon_pilon	14857602
	bctg00000009_1_pilon_pilon_pilon	5968223	bctg00000063_1_pilon_pilon_pilon	2142680
	bctg00000134_1_pilon_pilon_pilon	1185103	bctg00000061_1_pilon_pilon_pilon	2170467
	bctg00000177_1_pilon_pilon_pilon	749480	bctg00000133_1_pilon_pilon_pilon	408518
	bctg00000019_1_pilon_pilon_pilon	3890822	bctg00000035_1_pilon_pilon_pilon	3964982
	bctg00000014_1_pilon_pilon_pilon	5075478	bctg00000065_1_pilon_pilon_pilon	1958651
	bctg00000145_1_pilon_pilon_pilon	1059521	bctg00000092_1_pilon_pilon_pilon	1309105
	bctg00000359_1_pilon_pilon_pilon	41089	bctg00000119_1_pilon_pilon_pilon	261114
			bctg00000085_1_pilon_pilon_pilon	1402080
			bctg00000094_1_pilon_pilon_pilon	969548
			bctg00000130_1_pilon_pilon_pilon	179117
HiC_scaffold_5	bctg00000072_1_pilon_pilon_pilon	2004125	bctg00000052_1_pilon_pilon_pilon	2575579
	bctg00000097_1_pilon_pilon_pilon	738637	bctg00000072_1_pilon_pilon_pilon	1665677
	bctg00000073_1_pilon_pilon_pilon	585159	bctg00000059_1_pilon_pilon_pilon	1913308
	bctg00000053_1_pilon_pilon_pilon	2568379	bctg00000032_1_pilon_pilon_pilon	4073304
	bctg00000071_1_pilon_pilon_pilon	2008785	bctg00000150_1_pilon_pilon_pilon	183692
	bctg00000279_1_pilon_pilon_pilon	67077	bctg00000021_1_pilon_pilon_pilon	5003454
	bctg00000092_1_pilon_pilon_pilon	1657956	bctg00000218_1_pilon_pilon_pilon	3226
	bctg00000173_1_pilon_pilon_pilon	824547	bctg00000001_1_pilon_pilon_pilon	22364504
	bctg00000093_1_pilon_pilon_pilon	1667270	bctg00000149_1_pilon_pilon_pilon	182862
	bctg00000408_1_pilon_pilon_pilon	13896	bctg00000182_1_pilon_pilon_pilon	73008
	bctg00000106_1_pilon_pilon_pilon	1072047
	bctg00000116_1_pilon_pilon_pilon	1438541
	bctg00000296_1_pilon_pilon_pilon	130084
	bctg00000069_1_pilon_pilon_pilon	2115966
	bctg00000016_1_pilon_pilon_pilon	4896330
	bctg00000030_1_pilon_pilon_pilon	3498096
	bctg00000027_1_pilon_pilon_pilon	3122798
	bctg00000008_1_pilon_pilon_pilon	5997838
	bctg00000118_1_pilon_pilon_pilon	1324035
HiC_scaffold_6	bctg00000163_1_pilon_pilon_pilon	906059	bctg00000156_1_pilon_pilon_pilon	83034
	bctg00000103_1_pilon_pilon_pilon	1563130	bctg00000165_1_pilon_pilon_pilon	178734
	bctg00000132_1_pilon_pilon_pilon	358814	bctg00000126_1_pilon_pilon_pilon	503338
	bctg00000201_1_pilon_pilon_pilon	215157	bctg00000053_1_pilon_pilon_pilon	2487746
	bctg00000074_1_pilon_pilon_pilon	1918388	bctg00000030_1_pilon_pilon_pilon	4087657
	bctg00000232_1_pilon_pilon_pilon	251366	bctg00000141_1_pilon_pilon_pilon	270620
	bctg00000372_1_pilon_pilon_pilon	32648	bctg00000088_1_pilon_pilon_pilon	1337624
	bctg00000252_1_pilon_pilon_pilon	56525	bctg00000058_1_pilon_pilon_pilon	1961895
	bctg00000119_1_pilon_pilon_pilon	1389416	bctg00000043_1_pilon_pilon_pilon	2996516
	bctg00000224_1_pilon_pilon_pilon	456335	bctg00000078_1_pilon_pilon_pilon	1526145
	bctg00000229_1_pilon_pilon_pilon	244424	bctg00000046_1_pilon_pilon_pilon	2716109
	bctg00000114_1_pilon_pilon_pilon	1374952	bctg00000008_1_pilon_pilon_pilon	13092956
	bctg00000385_1_pilon_pilon_pilon	26791	bctg00000112_1_pilon_pilon_pilon	704966
	bctg00000024_1_pilon_pilon_pilon	3939317	bctg00000011_1_pilon_pilon_pilon	9899270
	bctg00000042_1_pilon_pilon_pilon	2945755	bctg00000142_1_pilon_pilon_pilon	255423
	bctg00000048_1_pilon_pilon_pilon	2552601
	bctg00000362_1_pilon_pilon_pilon	40141
	bctg00000032_1_pilon_pilon_pilon	3293498
	bctg00000004_1_pilon_pilon_pilon	7358423
	bctg00000012_1_pilon_pilon_pilon	5300460
	bctg00000043_1_pilon_pilon_pilon	2869877
	bctg00000099_1_pilon_pilon_pilon	1614547
	bctg00000432_1_pilon_pilon_pilon	3465
	bctg00000034_1_pilon_pilon_pilon	3200802
	bctg00000021_1_pilon_pilon_pilon	4166809
	bctg00000023_1_pilon_pilon_pilon	2536445
	bctg00000281_1_pilon_pilon_pilon	112255
	bctg00000115_1_pilon_pilon_pilon	1436895
	bctg00000352_1_pilon_pilon_pilon	47423
	bctg00000219_1_pilon_pilon_pilon	485847
HiC_scaffold_7	bctg00000269_1_pilon_pilon_pilon	97484	bctg00000067_1_pilon_pilon_pilon	1911918
	bctg00000050_1_pilon_pilon_pilon	1900928	bctg00000044_1_pilon_pilon_pilon	2914295
	bctg00000045_1_pilon_pilon_pilon	2797721	bctg00000050_1_pilon_pilon_pilon	1604965
	bctg00000214_1_pilon_pilon_pilon	498930	bctg00000102_1_pilon_pilon_pilon	1046506
	bctg00000226_1_pilon_pilon_pilon	300726	bctg00000128_1_pilon_pilon_pilon	484605
	bctg00000265_1_pilon_pilon_pilon	49276	bctg00000113_1_pilon_pilon_pilon	779625
	bctg00000015_1_pilon_pilon_pilon	4951798	bctg00000038_1_pilon_pilon_pilon	3521741
	bctg00000182_1_pilon_pilon_pilon	684769	bctg00000007_1_pilon_pilon_pilon	13934068
	bctg00000345_1_pilon_pilon_pilon	19355	bctg00000122_1_pilon_pilon_pilon	536843
	bctg00000010_1_pilon_pilon_pilon	5496083	bctg00000027_1_pilon_pilon_pilon	4485747
	bctg00000040_1_pilon_pilon_pilon	2989858	bctg00000070_1_pilon_pilon_pilon	1869023
	bctg00000140_1_pilon_pilon_pilon	1102073	bctg00000076_1_pilon_pilon_pilon	1689756
	bctg00000005_1_pilon_pilon_pilon	7336978
	bctg00000198_1_pilon_pilon_pilon	633932
	bctg00000109_1_pilon_pilon_pilon	1496196
	bctg00000054_1_pilon_pilon_pilon	2568683
	bctg00000056_1_pilon_pilon_pilon	754684
