# Supplementary material for: Chromosome-scale genome sequence assemblies of the ‘Autumn Bliss’ and ‘Malling Jewel’ cultivars of the highly heterozygous red raspberry (Rubus idaeus L.) derived from long-read Oxford Nanopore sequence data
Source: PLoS One. 2023 May 16;18(5):e0285756. doi: 10.1371/journal.pone.0285756 (PMC10187893; doi:10.1371/journal.pone.0285756)
Supplement: S2 File — (XLSX) [file pone.0285756.s004.xlsx]

## Sheet: Anitra
Anitra	NCBI-NR			ARAPORT 11			REFSEQ			SWISSPROT			TREMBL
Protein_ID	Match	e-value	Description	Match	e-value	Description	Match	e-value	Description	Match	e-value	Description	Match	e-value	Description
jg1.t1
jg10.t1	XP_004300989.1	4.96e-96	PREDICTED: uncharacterized protein LOC101299196 [Fragaria vesca subsp. vesca]				XP_004300989.1	3.58e-96	PREDICTED: uncharacterized protein LOC101299196 [Fragaria vesca subsp. vesca]	Q9UR07.1	1.52e-06	RecName: Full=Transposon Tf2-11 polyprotein; AltName: Full=Retrotransposable element Tf2 155 kDa protein	M5XEL3	3.51e-59	Uncharacterized protein (Fragment) OS=Prunus persica GN=PRUPE_ppa019597mg PE=4 SV=1
jg100.t1	XP_004296660.1	4.67e-85	PREDICTED: vicilin-like antimicrobial peptides 2-1 [Fragaria vesca subsp. vesca]				XP_004296660.1	3.37e-85	PREDICTED: vicilin-like antimicrobial peptides 2-1 [Fragaria vesca subsp. vesca]
jg1000.t1	XP_004297892.1	0	PREDICTED: uncharacterized protein LOC101298310 [Fragaria vesca subsp. vesca]	AT4G30130.3	0	DUF630 family protein (DUF630 and DUF632)	XP_004297892.1	0	PREDICTED: uncharacterized protein LOC101298310 [Fragaria vesca subsp. vesca]	Q93YU8.1	1.27e-27	RecName: Full=Nitrate regulatory gene2 protein; Short=NRG2 protein	M5WM12	0	Uncharacterized protein OS=Prunus persica GN=PRUPE_1G079100 PE=4 SV=1
jg10000.t1	XP_004289336.2	2.92e-106	PREDICTED: FRIGIDA-like protein 5 [Fragaria vesca subsp. vesca]	AT4G14900.1	1.35e-12	FRIGIDA-like protein	XP_004289336.2	2.11e-106	PREDICTED: FRIGIDA-like protein 5 [Fragaria vesca subsp. vesca]	Q940H8.1	1.15e-11	RecName: Full=FRIGIDA-like protein 4b	A0A251NZA3	7.42e-59	FRIGIDA-like protein OS=Prunus persica GN=PRUPE_6G334400 PE=3 SV=1
jg10001.t1	XP_004289335.1	0	PREDICTED: uncharacterized protein LOC101311710 [Fragaria vesca subsp. vesca]	AT5G27220.3	7.25e-45	Frigida-like protein	XP_004289335.1	0	PREDICTED: uncharacterized protein LOC101311710 [Fragaria vesca subsp. vesca]	Q9FFF1.1	2.26e-19	RecName: Full=FRIGIDA-like protein 1; Short=AtFRIL1; AltName: Full=Protein SUPPRESSOR OF FRI 8	A0A251NZD8	0	Uncharacterized protein OS=Prunus persica GN=PRUPE_6G334600 PE=4 SV=1
jg10002.t1	XP_004289337.1	7.75e-27	PREDICTED: myosin-2 heavy chain-like [Fragaria vesca subsp. vesca]				XP_004289337.1	5.59e-27	PREDICTED: myosin-2 heavy chain-like [Fragaria vesca subsp. vesca]				M5XPC1	7.08e-13	FRIGIDA-like protein (Fragment) OS=Prunus persica GN=PRUPE_ppa015283mg PE=3 SV=1
jg10003.t1	XP_004289336.2	1.56e-137	PREDICTED: FRIGIDA-like protein 5 [Fragaria vesca subsp. vesca]	AT3G22440.1	1.94e-14	FRIGIDA-like protein	XP_004289336.2	1.12e-137	PREDICTED: FRIGIDA-like protein 5 [Fragaria vesca subsp. vesca]	Q9LUV4.1	1.65e-13	RecName: Full=FRIGIDA-like protein 4a	A0A251NZG8	4.37e-122	Uncharacterized protein OS=Prunus persica GN=PRUPE_6G334200 PE=4 SV=1
jg10004.t1	XP_004289335.1	0	PREDICTED: uncharacterized protein LOC101311710 [Fragaria vesca subsp. vesca]	AT5G27220.3	4.93e-44	Frigida-like protein	XP_004289335.1	0	PREDICTED: uncharacterized protein LOC101311710 [Fragaria vesca subsp. vesca]	Q9FFF1.1	1.1e-19	RecName: Full=FRIGIDA-like protein 1; Short=AtFRIL1; AltName: Full=Protein SUPPRESSOR OF FRI 8	A0A251NZD8	0	Uncharacterized protein OS=Prunus persica GN=PRUPE_6G334600 PE=4 SV=1
jg10005.t1	XP_011465830.1	0	PREDICTED: FRIGIDA-like protein 5 [Fragaria vesca subsp. vesca]	AT5G27230.1	1.73e-26	Frigida-like protein	XP_011465830.1	0	PREDICTED: FRIGIDA-like protein 5 [Fragaria vesca subsp. vesca]	Q5XV31.1	1.47e-25	RecName: Full=FRIGIDA-like protein 5	A0A251NZD8	0	Uncharacterized protein OS=Prunus persica GN=PRUPE_6G334600 PE=4 SV=1
jg10006.t1	XP_004289331.2	0	PREDICTED: uncharacterized protein LOC101310557 [Fragaria vesca subsp. vesca]	AT5G48385.1	3.32e-23	FRIGIDA-like protein	XP_004289331.2	0	PREDICTED: uncharacterized protein LOC101310557 [Fragaria vesca subsp. vesca]	Q67ZB3.1	2.82e-22	RecName: Full=FRIGIDA-like protein 3	A0A251NZG8	0	Uncharacterized protein OS=Prunus persica GN=PRUPE_6G334200 PE=4 SV=1
jg10007.t1	XP_004289331.2	1.09e-115	PREDICTED: uncharacterized protein LOC101310557 [Fragaria vesca subsp. vesca]	AT5G48385.1	3.1e-15	FRIGIDA-like protein	XP_004289331.2	7.86e-116	PREDICTED: uncharacterized protein LOC101310557 [Fragaria vesca subsp. vesca]	Q67ZB3.1	2.65e-14	RecName: Full=FRIGIDA-like protein 3	A0A251NZD8	2.82e-39	Uncharacterized protein OS=Prunus persica GN=PRUPE_6G334600 PE=4 SV=1
jg10008.t1	XP_004298916.1	5.59e-31	PREDICTED: probable E3 ubiquitin-protein ligase HIP1 [Fragaria vesca subsp. vesca]	AT3G19950.1	4.11e-12	RING/U-box superfamily protein	XP_004298916.1	4.03e-31	PREDICTED: probable E3 ubiquitin-protein ligase HIP1 [Fragaria vesca subsp. vesca]	P0CH30.1	6.21e-12	RecName: Full=E3 ubiquitin-protein ligase RING1; AltName: Full=RING finger protein 1; AltName: Full=RING-type E3 ubiquitin transferase RING1	A0A251MTA8	9.11e-25	Uncharacterized protein OS=Prunus persica GN=PRUPE_8G048800 PE=4 SV=1
jg10009.t1	XP_011470835.1	4.28e-35	PREDICTED: uncharacterized protein LOC101313375 [Fragaria vesca subsp. vesca]	AT3G19950.1	1.27e-10	RING/U-box superfamily protein	XP_011470835.1	3.09e-35	PREDICTED: uncharacterized protein LOC101313375 [Fragaria vesca subsp. vesca]	P0CH30.1	4.67e-11	RecName: Full=E3 ubiquitin-protein ligase RING1; AltName: Full=RING finger protein 1; AltName: Full=RING-type E3 ubiquitin transferase RING1	A0A251NM33	7.59e-30	Uncharacterized protein OS=Prunus persica GN=PRUPE_6G084800 PE=4 SV=1
jg1001.t1	XP_008223791.1	0	PREDICTED: mitochondrial outer membrane import complex protein METAXIN [Prunus mume]	AT2G19080.1	8.53e-108	metaxin-like protein	XP_008223791.1	0	PREDICTED: mitochondrial outer membrane import complex protein METAXIN [Prunus mume]	O64471.1	7.5e-107	RecName: Full=Mitochondrial outer membrane import complex protein METAXIN	M5WGC9	0	Uncharacterized protein OS=Prunus persica GN=PRUPE_1G079200 PE=4 SV=1
jg10010.t1	XP_004289330.1	0	PREDICTED: FRIGIDA-like protein 3 isoform X2 [Fragaria vesca subsp. vesca]	AT5G48385.1	1.1e-14	FRIGIDA-like protein	XP_004289330.1	0	PREDICTED: FRIGIDA-like protein 3 isoform X2 [Fragaria vesca subsp. vesca]	Q67ZB3.1	9.38e-14	RecName: Full=FRIGIDA-like protein 3	A0A251NZD8	5.71e-100	Uncharacterized protein OS=Prunus persica GN=PRUPE_6G334600 PE=4 SV=1
jg10010.t2	XP_004289330.1	0	PREDICTED: FRIGIDA-like protein 3 isoform X2 [Fragaria vesca subsp. vesca]	AT5G48385.1	2.3e-13	FRIGIDA-like protein	XP_004289330.1	0	PREDICTED: FRIGIDA-like protein 3 isoform X2 [Fragaria vesca subsp. vesca]	Q67ZB3.1	1.95e-12	RecName: Full=FRIGIDA-like protein 3	A0A251NZD8	2.86e-98	Uncharacterized protein OS=Prunus persica GN=PRUPE_6G334600 PE=4 SV=1
jg10011.t1	XP_004289330.1	0	PREDICTED: FRIGIDA-like protein 3 isoform X2 [Fragaria vesca subsp. vesca]	AT5G16320.1	6.36e-18	FRIGIDA like 1	XP_004289330.1	0	PREDICTED: FRIGIDA-like protein 3 isoform X2 [Fragaria vesca subsp. vesca]	Q9FFF1.1	5.41e-17	RecName: Full=FRIGIDA-like protein 1; Short=AtFRIL1; AltName: Full=Protein SUPPRESSOR OF FRI 8	A0A251NZD8	6.93e-102	Uncharacterized protein OS=Prunus persica GN=PRUPE_6G334600 PE=4 SV=1
jg10012.t1	XP_021817402.1	2.15e-14	uncharacterized protein LOC110759624 isoform X2 [Prunus avium]				XP_021817402.1	1.55e-14	uncharacterized protein LOC110759624 isoform X2 [Prunus avium]				A0A251P0Y6	3.77e-12	Uncharacterized protein OS=Prunus persica GN=PRUPE_6G334700 PE=4 SV=1
jg10013.t1	XP_011465806.1	2.59e-43	PREDICTED: centrosome-associated protein CEP250-like [Fragaria vesca subsp. vesca]				XP_011465806.1	1.87e-43	PREDICTED: centrosome-associated protein CEP250-like [Fragaria vesca subsp. vesca]				A0A251NZD8	5.45e-24	Uncharacterized protein OS=Prunus persica GN=PRUPE_6G334600 PE=4 SV=1
jg10014.t1	XP_011466356.1	2.69e-156	PREDICTED: trichohyalin-like [Fragaria vesca subsp. vesca]	AT3G22440.1	1.25e-14	FRIGIDA-like protein	XP_011466356.1	1.94e-156	PREDICTED: trichohyalin-like [Fragaria vesca subsp. vesca]	Q9LUV4.1	1.06e-13	RecName: Full=FRIGIDA-like protein 4a	A0A251NZB8	1.03e-42	Uncharacterized protein OS=Prunus persica GN=PRUPE_6G334700 PE=4 SV=1
jg10015.t1	XP_011466356.1	7.68e-166	PREDICTED: trichohyalin-like [Fragaria vesca subsp. vesca]	AT3G22440.1	3.75e-13	FRIGIDA-like protein	XP_011466356.1	5.54e-166	PREDICTED: trichohyalin-like [Fragaria vesca subsp. vesca]	Q9LUV4.1	3.18e-12	RecName: Full=FRIGIDA-like protein 4a	A0A251NZD8	6.91e-95	Uncharacterized protein OS=Prunus persica GN=PRUPE_6G334600 PE=4 SV=1
jg10016.t1	XP_004302480.1	0	PREDICTED: bifunctional 3-dehydroquinate dehydratase/shikimate dehydrogenase, chloroplastic-like [Fragaria vesca subsp. vesca]	AT3G06350.1	0	dehydroquinate dehydratase%2C putative / shikimate dehydrogenase	XP_004302480.1	0	PREDICTED: bifunctional 3-dehydroquinate dehydratase/shikimate dehydrogenase, chloroplastic-like [Fragaria vesca subsp. vesca]	Q9SQT8.1	0	RecName: Full=Bifunctional 3-dehydroquinate dehydratase/shikimate dehydrogenase, chloroplastic; Short=DHQ-SDH protein; AltName: Full=DHQase-SORase; AltName: Full=Protein EMBRYO DEFECTIVE 3004; Includes	A0A218N979	0	Bifunctional 3-dehydroquinate dehydratase/shikimate dehydrogenase-like protein OS=Eucalyptus grandis x Eucalyptus urophylla PE=2 SV=1
jg10017.t1	XP_004302479.1	0	PREDICTED: bifunctional 3-dehydroquinate dehydratase/shikimate dehydrogenase, chloroplastic-like [Fragaria vesca subsp. vesca]	AT3G06350.1	0	dehydroquinate dehydratase%2C putative / shikimate dehydrogenase	XP_004302479.1	0	PREDICTED: bifunctional 3-dehydroquinate dehydratase/shikimate dehydrogenase, chloroplastic-like [Fragaria vesca subsp. vesca]	Q9SQT8.1	0	RecName: Full=Bifunctional 3-dehydroquinate dehydratase/shikimate dehydrogenase, chloroplastic; Short=DHQ-SDH protein; AltName: Full=DHQase-SORase; AltName: Full=Protein EMBRYO DEFECTIVE 3004; Includes	A0A251NZB1	0	Uncharacterized protein OS=Prunus persica GN=PRUPE_6G334000 PE=3 SV=1
jg10018.t1	XP_011468429.1	0	PREDICTED: uncharacterized protein LOC101311114 [Fragaria vesca subsp. vesca]	AT5G27240.3	2.8e-64	DNAJ heat shock N-terminal domain-containing protein	XP_011468429.1	0	PREDICTED: uncharacterized protein LOC101311114 [Fragaria vesca subsp. vesca]	Q9QYI4.2	1.08e-10	RecName: Full=DnaJ homolog subfamily B member 12; AltName: Full=mDj10	A0A251P2S6	0	Uncharacterized protein OS=Prunus persica GN=PRUPE_6G333800 PE=4 SV=1
jg10019.t1	XP_011468429.1	0	PREDICTED: uncharacterized protein LOC101311114 [Fragaria vesca subsp. vesca]	AT3G04980.3	8.83e-32	DNAJ heat shock N-terminal domain-containing protein	XP_011468429.1	0	PREDICTED: uncharacterized protein LOC101311114 [Fragaria vesca subsp. vesca]				M5WHL7	1.09e-83	Uncharacterized protein OS=Prunus persica GN=PRUPE_ppa017544mg PE=4 SV=1
jg1002.t1	XP_004297891.1	0	PREDICTED: pumilio homolog 6, chloroplastic [Fragaria vesca subsp. vesca]	AT4G25880.5	0	pumilio 6	XP_004297891.1	0	PREDICTED: pumilio homolog 6, chloroplastic [Fragaria vesca subsp. vesca]	Q9C5E7.1	0	RecName: Full=Pumilio homolog 6, chloroplastic; Short=APUM-6; Short=AtPUM6; Flags: Precursor	M5WRA4	0	Uncharacterized protein OS=Prunus persica GN=PRUPE_1G079300 PE=4 SV=1
jg10020.t1	XP_021817397.1	0	uncharacterized protein LOC110759621 [Prunus avium]	AT5G27240.3	1.29e-73	DNAJ heat shock N-terminal domain-containing protein	XP_021817397.1	0	uncharacterized protein LOC110759621 [Prunus avium]	Q9QYI4.2	1.37e-09	RecName: Full=DnaJ homolog subfamily B member 12; AltName: Full=mDj10	A0A251P2S6	0	Uncharacterized protein OS=Prunus persica GN=PRUPE_6G333800 PE=4 SV=1
jg10021.t1
jg10021.t2
jg10022.t1	XP_011468427.1	0	PREDICTED: dnaJ homolog subfamily B member 4-like [Fragaria vesca subsp. vesca]	AT5G18750.1	1.51e-68	DNAJ heat shock N-terminal domain-containing protein	XP_011468427.1	0	PREDICTED: dnaJ homolog subfamily B member 4-like [Fragaria vesca subsp. vesca]	O25890.1	1.21e-12	RecName: Full=Chaperone protein DnaJ	F6HDI6	2.04e-146	Uncharacterized protein OS=Vitis vinifera GN=VIT_05s0020g02050 PE=4 SV=1
jg10023.t1	OTF95701.1	1.46e-22	hypothetical protein HannXRQ_Chr15g0485981 [Helianthus annuus]	AT2G07820.1	1.92e-15	hypothetical protein	XP_013467047.1	5.38e-16	hypothetical protein MTR_1g041535 [Medicago truncatula]				A0A251SAX5	9.53e-23	Uncharacterized protein OS=Helianthus annuus GN=HannXRQ_Chr15g0485981 PE=4 SV=1
jg10024.t1	XP_011466352.1	0	PREDICTED: uncharacterized protein LOC101309953 isoform X2 [Fragaria vesca subsp. vesca]	AT5G27240.3	1.94e-163	DNAJ heat shock N-terminal domain-containing protein	XP_011466352.1	0	PREDICTED: uncharacterized protein LOC101309953 isoform X2 [Fragaria vesca subsp. vesca]	Q9QYI4.2	1.12e-07	RecName: Full=DnaJ homolog subfamily B member 12; AltName: Full=mDj10	A0A251P2S6	0	Uncharacterized protein OS=Prunus persica GN=PRUPE_6G333800 PE=4 SV=1
jg10025.t1
jg10026.t1	XP_004302477.1	2.94e-131	PREDICTED: uncharacterized protein LOC101310909 [Fragaria vesca subsp. vesca]	AT1G08845.3	8.45e-100	Ribosomal L18p/L5e family protein	XP_004302477.1	2.12e-131	PREDICTED: uncharacterized protein LOC101310909 [Fragaria vesca subsp. vesca]				A0A251NZ94	4.5e-119	Uncharacterized protein OS=Prunus persica GN=PRUPE_6G333700 PE=4 SV=1
jg10027.t1	XP_011466350.1	0	PREDICTED: uncharacterized protein LOC105352066 [Fragaria vesca subsp. vesca]	AT2G32910.1	3.44e-71	DCD (Development and Cell Death) domain protein	XP_011466350.1	0	PREDICTED: uncharacterized protein LOC105352066 [Fragaria vesca subsp. vesca]	P37707.1	1.69e-15	RecName: Full=B2 protein	A0A251NZC6	0	Uncharacterized protein OS=Prunus persica GN=PRUPE_6G333600 PE=4 SV=1
jg10028.t1	XP_004302476.1	0	PREDICTED: protein BONZAI 3-like isoform X2 [Fragaria vesca subsp. vesca]	AT1G08860.1	0	Calcium-dependent phospholipid-binding Copine family protein	XP_004302476.1	0	PREDICTED: protein BONZAI 3-like isoform X2 [Fragaria vesca subsp. vesca]	Q5XQC7.1	0	RecName: Full=Protein BONZAI 3	A0A251P0W0	0	Uncharacterized protein OS=Prunus persica GN=PRUPE_6G333400 PE=4 SV=1
jg10029.t1	XP_004302476.1	0	PREDICTED: protein BONZAI 3-like isoform X2 [Fragaria vesca subsp. vesca]	AT1G08860.1	0	Calcium-dependent phospholipid-binding Copine family protein	XP_004302476.1	0	PREDICTED: protein BONZAI 3-like isoform X2 [Fragaria vesca subsp. vesca]	Q5XQC7.1	0	RecName: Full=Protein BONZAI 3	A0A251P0W0	0	Uncharacterized protein OS=Prunus persica GN=PRUPE_6G333400 PE=4 SV=1
jg1003.t1	XP_011462350.1	0	PREDICTED: probable 18S rRNA (guanine-N(7))-methyltransferase [Fragaria vesca subsp. vesca]	AT5G57280.1	1.49e-157	S-adenosyl-L-methionine-dependent methyltransferases superfamily protein	XP_011462350.1	0	PREDICTED: probable 18S rRNA (guanine-N(7))-methyltransferase [Fragaria vesca subsp. vesca]	Q9LVD0.1	1.32e-156	RecName: Full=18S rRNA (guanine-N(7))-methyltransferase RID2; AltName: Full=Protein ROOT INITIATION DEFECTIVE 2	A0A061GRA7	0	S-adenosyl-L-methionine-dependent methyltransferases superfamily protein isoform 1 OS=Theobroma cacao GN=TCM_039321 PE=4 SV=1
jg10030.t1	XP_004302475.1	0	PREDICTED: cyclin-L1-1 [Fragaria vesca subsp. vesca]	AT2G26430.1	0	arginine-rich cyclin 1	XP_004302475.1	0	PREDICTED: cyclin-L1-1 [Fragaria vesca subsp. vesca]	Q8RWV3.2	0	RecName: Full=Cyclin-L1-1; Short=CycL1;1; AltName: Full=Arginine-rich cyclin 1; Short=AtRCY1; AltName: Full=Protein MODIFIER OF SNC1 12	M5WAW1	0	Uncharacterized protein OS=Prunus persica GN=PRUPE_6G333200 PE=3 SV=1
jg10031.t1	XP_008246545.1	0	PREDICTED: probable protein S-acyltransferase 17 isoform X2 [Prunus mume]	AT3G04970.1	0	DHHC-type zinc finger family protein	XP_008246545.1	0	PREDICTED: probable protein S-acyltransferase 17 isoform X2 [Prunus mume]	Q3EBC2.1	0	RecName: Full=Probable protein S-acyltransferase 17; AltName: Full=Probable palmitoyltransferase At3g04970; AltName: Full=Zinc finger DHHC domain-containing protein At3g04970	M5WB71	0	S-acyltransferase OS=Prunus persica GN=PRUPE_6G333100 PE=3 SV=1
jg10032.t1	XP_007205504.1	0	uncharacterized protein LOC18773037 [Prunus persica]	AT5G27290.1	3.82e-174	stress regulated protein	XP_007205504.1	0	uncharacterized protein LOC18773037 [Prunus persica]				M5WBQ6	0	Uncharacterized protein OS=Prunus persica GN=PRUPE_6G333000 PE=4 SV=1
jg10033.t1	XP_004302471.1	9.28e-95	PREDICTED: probable histone H2AXb [Fragaria vesca subsp. vesca]	AT1G08880.1	4.96e-93	Histone superfamily protein	XP_004302471.1	6.69e-95	PREDICTED: probable histone H2AXb [Fragaria vesca subsp. vesca]	O04848.1	4.38e-92	RecName: Full=Probable histone H2AXa; AltName: Full=HTA5	M5W1R5	7.85e-92	Histone H2A OS=Prunus persica GN=PRUPE_6G332900 PE=3 SV=1
jg10034.t1	AGN95006.1	0	gibberellin receptor 1c [Prunus salicina]	AT5G27320.1	0	alpha/beta-Hydrolases superfamily protein	XP_008246541.1	0	PREDICTED: gibberellin receptor GID1C [Prunus mume]	Q940G6.1	0	RecName: Full=Gibberellin receptor GID1C; AltName: Full=AtCXE19; AltName: Full=Carboxylesterase 19; AltName: Full=GID1-like protein 3; AltName: Full=Protein GA INSENSITIVE DWARF 1C; Short=AtGID1C	S4V388	0	Gibberellin receptor 1c OS=Prunus salicina GN=GID1c PE=2 SV=1
jg10035.t1	XP_021817581.1	0	myosin heavy chain, striated muscle-like [Prunus avium]	AT5G27330.1	1.12e-105	Prefoldin chaperone subunit family protein	XP_021817581.1	0	myosin heavy chain, striated muscle-like [Prunus avium]				M5W7E3	0	Uncharacterized protein OS=Prunus persica GN=PRUPE_6G332700 PE=4 SV=1
jg10036.t1	XP_008246540.1	0	PREDICTED: uncharacterized protein LOC103344698 isoform X1 [Prunus mume]	AT5G18860.2	0	inosine-uridine preferring nucleoside hydrolase family protein	XP_008246540.1	0	PREDICTED: uncharacterized protein LOC103344698 isoform X1 [Prunus mume]	B7LKV4.1	1.75e-12	RecName: Full=Pyrimidine-specific ribonucleoside hydrolase RihA; AltName: Full=Cytidine/uridine-specific hydrolase	A0A251NZA1	0	Uncharacterized protein OS=Prunus persica GN=PRUPE_6G332600 PE=4 SV=1
jg10037.t1	XP_021622532.1	4.59e-83	histidine-containing phosphotransfer protein 1-like [Manihot esculenta]	AT3G21510.1	1.67e-61	histidine-containing phosphotransmitter 1	XP_021622532.1	3.31e-83	histidine-containing phosphotransfer protein 1-like [Manihot esculenta]	Q9ZNV9.1	1.47e-60	RecName: Full=Histidine-containing phosphotransfer protein 1	A0A251KP15	3e-83	Uncharacterized protein OS=Manihot esculenta GN=MANES_09G161800 PE=4 SV=1
jg10038.t1	XP_004302468.2	0	PREDICTED: autophagy-related protein 18h-like [Fragaria vesca subsp. vesca]	AT1G54710.1	0	autophagy 18h-like protein	XP_004302468.2	0	PREDICTED: autophagy-related protein 18h-like [Fragaria vesca subsp. vesca]	Q8H1Q5.1	0	RecName: Full=Autophagy-related protein 18h; Short=AtATG18h	M5WK31	0	Uncharacterized protein OS=Prunus persica GN=PRUPE_ppa000848mg PE=4 SV=1
jg10039.t1	XP_020421779.1	0	autophagy-related protein 18h [Prunus persica]	AT1G54710.1	0	autophagy 18h-like protein	XP_020421779.1	0	autophagy-related protein 18h [Prunus persica]	Q8H1Q5.1	0	RecName: Full=Autophagy-related protein 18h; Short=AtATG18h	M5WK31	0	Uncharacterized protein OS=Prunus persica GN=PRUPE_ppa000848mg PE=4 SV=1
jg1004.t1	XP_011462350.1	2.07e-143	PREDICTED: probable 18S rRNA (guanine-N(7))-methyltransferase [Fragaria vesca subsp. vesca]	AT5G57280.1	1.85e-122	S-adenosyl-L-methionine-dependent methyltransferases superfamily protein	XP_011462350.1	1.49e-143	PREDICTED: probable 18S rRNA (guanine-N(7))-methyltransferase [Fragaria vesca subsp. vesca]	Q9LVD0.1	1.63e-121	RecName: Full=18S rRNA (guanine-N(7))-methyltransferase RID2; AltName: Full=Protein ROOT INITIATION DEFECTIVE 2	M5X1N1	8.06e-134	Uncharacterized protein OS=Prunus persica GN=PRUPE_1G079400 PE=4 SV=1
jg10040.t1	XP_018506828.1	2.36e-140	PREDICTED: receptor-like cytosolic serine/threonine-protein kinase RBK2 [Pyrus x bretschneideri]	AT3G05140.1	6.51e-112	ROP binding protein kinases 2	XP_018506828.1	1.71e-140	PREDICTED: receptor-like cytosolic serine/threonine-protein kinase RBK2 [Pyrus x bretschneideri]	Q8RXC8.1	5.72e-111	RecName: Full=Receptor-like cytosolic serine/threonine-protein kinase RBK2; AltName: Full=Protein ROP BINDING PROTEIN KINASES 2	A0A251NZ61	3.9e-137	Uncharacterized protein OS=Prunus persica GN=PRUPE_6G332300 PE=3 SV=1
jg10041.t1	XP_004302468.2	0	PREDICTED: autophagy-related protein 18h-like [Fragaria vesca subsp. vesca]	AT3G05140.2	0	ROP binding protein kinases 2	XP_004302468.2	0	PREDICTED: autophagy-related protein 18h-like [Fragaria vesca subsp. vesca]	Q8RXC8.1	0	RecName: Full=Receptor-like cytosolic serine/threonine-protein kinase RBK2; AltName: Full=Protein ROP BINDING PROTEIN KINASES 2	A0A251NZ62	0	Uncharacterized protein OS=Prunus persica GN=PRUPE_6G332300 PE=3 SV=1
jg10041.t2	XP_004302468.2	0	PREDICTED: autophagy-related protein 18h-like [Fragaria vesca subsp. vesca]	AT3G05140.2	0	ROP binding protein kinases 2	XP_004302468.2	0	PREDICTED: autophagy-related protein 18h-like [Fragaria vesca subsp. vesca]	Q8RXC8.1	0	RecName: Full=Receptor-like cytosolic serine/threonine-protein kinase RBK2; AltName: Full=Protein ROP BINDING PROTEIN KINASES 2	A0A251NZ62	0	Uncharacterized protein OS=Prunus persica GN=PRUPE_6G332300 PE=3 SV=1
jg10042.t1	XP_004302467.1	0	PREDICTED: probable LRR receptor-like serine/threonine-protein kinase RKF3 [Fragaria vesca subsp. vesca]	AT2G48010.1	0	receptor-like kinase in in flowers 3	XP_004302467.1	0	PREDICTED: probable LRR receptor-like serine/threonine-protein kinase RKF3 [Fragaria vesca subsp. vesca]	P93050.1	0	RecName: Full=Probable LRR receptor-like serine/threonine-protein kinase RKF3; AltName: Full=Receptor-like kinase in flowers 3; Flags: Precursor	A0A251NZC4	0	Uncharacterized protein OS=Prunus persica GN=PRUPE_6G332200 PE=4 SV=1
jg10043.t1
jg10044.t1	XP_011466342.1	0	PREDICTED: sugar transporter ERD6-like 3 isoform X2 [Fragaria vesca subsp. vesca]	AT5G27360.1	1.21e-168	Major facilitator superfamily protein	XP_011466342.1	0	PREDICTED: sugar transporter ERD6-like 3 isoform X2 [Fragaria vesca subsp. vesca]	Q94CI6.1	1.06e-167	RecName: Full=Sugar transporter ERD6-like 18; AltName: Full=Sugar-porter family protein 2	A0A059D4P9	0	Uncharacterized protein OS=Eucalyptus grandis GN=EUGRSUZ_B02026 PE=3 SV=1
jg10045.t1	XP_004305036.1	0	PREDICTED: probable LRR receptor-like serine/threonine-protein kinase RKF3 [Fragaria vesca subsp. vesca]	AT2G48010.1	0	receptor-like kinase in in flowers 3	XP_004305036.1	0	PREDICTED: probable LRR receptor-like serine/threonine-protein kinase RKF3 [Fragaria vesca subsp. vesca]	P93050.1	0	RecName: Full=Probable LRR receptor-like serine/threonine-protein kinase RKF3; AltName: Full=Receptor-like kinase in flowers 3; Flags: Precursor	A0A251NZA5	0	Uncharacterized protein OS=Prunus persica GN=PRUPE_6G332100 PE=4 SV=1
jg10046.t1	XP_011466342.1	0	PREDICTED: sugar transporter ERD6-like 3 isoform X2 [Fragaria vesca subsp. vesca]	AT5G27360.1	1.65e-168	Major facilitator superfamily protein	XP_011466342.1	0	PREDICTED: sugar transporter ERD6-like 3 isoform X2 [Fragaria vesca subsp. vesca]	Q94CI6.1	1.45e-167	RecName: Full=Sugar transporter ERD6-like 18; AltName: Full=Sugar-porter family protein 2	D7TV11	0	Uncharacterized protein OS=Vitis vinifera GN=VIT_14s0030g00230 PE=3 SV=1
jg10047.t1	XP_011466331.1	0	PREDICTED: sugar transporter ERD6-like 3 [Fragaria vesca subsp. vesca]	AT1G54730.2	1.16e-173	Major facilitator superfamily protein	XP_011466331.1	0	PREDICTED: sugar transporter ERD6-like 3 [Fragaria vesca subsp. vesca]	Q3ECP7.2	1.02e-172	RecName: Full=Sugar transporter ERD6-like 5	W9S966	0	Sugar transporter ERD6-like 5 OS=Morus notabilis GN=L484_020664 PE=3 SV=1
jg10048.t1	XP_011466327.1	0	PREDICTED: sugar transporter ERD6-like 5 [Fragaria vesca subsp. vesca]	AT1G54730.2	0	Major facilitator superfamily protein	XP_011466327.1	0	PREDICTED: sugar transporter ERD6-like 5 [Fragaria vesca subsp. vesca]	Q3ECP7.2	0	RecName: Full=Sugar transporter ERD6-like 5	A0A251NZ69	0	Uncharacterized protein OS=Prunus persica GN=PRUPE_6G331800 PE=3 SV=1
jg10049.t1
jg1005.t1	XP_008223795.1	1.03e-36	PREDICTED: 60S acidic ribosomal protein P3-2 [Prunus mume]	AT5G57290.1	1.31e-32	60S acidic ribosomal protein family	XP_008223795.1	7.45e-37	PREDICTED: 60S acidic ribosomal protein P3-2 [Prunus mume]	Q9LVC9.1	1.16e-31	RecName: Full=60S acidic ribosomal protein P3-2	A0A1U8JIR4	8.97e-37	60S acidic ribosomal protein P3-like OS=Gossypium hirsutum GN=LOC107907359 PE=4 SV=1
jg10050.t1	GAU25891.1	3.37e-72	hypothetical protein TSUD_376100 [Trifolium subterraneum]	AT5G56950.1	6.09e-49	nucleosome assembly protein 1%3B3	XP_011467105.1	1.3e-67	PREDICTED: nucleosome assembly protein 1;4-like [Fragaria vesca subsp. vesca]	Q70Z18.1	2.06e-48	RecName: Full=Nucleosome assembly protein 1;2; Short=NtNAP1;2; AltName: Full=Nucleosome assembly protein 1-like 2; Short=NtNAP1_L2; Flags: Precursor	V4SUA1	9.78e-58	Uncharacterized protein OS=Citrus clementina GN=CICLE_v10011807mg PE=3 SV=1
jg10051.t1	GAU25891.1	1.98e-88	hypothetical protein TSUD_376100 [Trifolium subterraneum]	AT5G56950.1	3.08e-62	nucleosome assembly protein 1%3B3	XP_011467105.1	1.74e-74	PREDICTED: nucleosome assembly protein 1;4-like [Fragaria vesca subsp. vesca]	Q53WK4.1	3.69e-64	RecName: Full=Nucleosome assembly protein 1;2; Short=OsNAP1;2; AltName: Full=Nucleosome assembly protein 1-like 2; Short=OsNAP1_L2; Flags: Precursor	M5WU00	3.13e-69	Uncharacterized protein OS=Prunus persica GN=PRUPE_3G048200 PE=3 SV=1
jg10052.t1	XP_004305025.1	1.01e-49	PREDICTED: uncharacterized protein LOC101305287 [Fragaria vesca subsp. vesca]	AT5G27370.1	1.27e-13	inactive Serine/Threonine-kinase%2C putative (DUF679)	XP_004305025.1	7.31e-50	PREDICTED: uncharacterized protein LOC101305287 [Fragaria vesca subsp. vesca]	Q3E912.1	1.12e-12	RecName: Full=Protein DMP10; Short=AtDMP10	M5WHX9	7.31e-35	Uncharacterized protein OS=Prunus persica GN=PRUPE_6G331700 PE=4 SV=1
jg10053.t1	XP_004305022.1	1.46e-113	PREDICTED: uncharacterized protein LOC101304116 [Fragaria vesca subsp. vesca]	AT5G27370.1	4.85e-43	inactive Serine/Threonine-kinase%2C putative (DUF679)	XP_004305022.1	1.05e-113	PREDICTED: uncharacterized protein LOC101304116 [Fragaria vesca subsp. vesca]	Q3E912.1	4.24e-42	RecName: Full=Protein DMP10; Short=AtDMP10	M5WHX9	1.05e-64	Uncharacterized protein OS=Prunus persica GN=PRUPE_6G331700 PE=4 SV=1
jg10054.t1
jg10055.t1	XP_011470669.1	3.17e-79	PREDICTED: uncharacterized protein LOC101307646 [Fragaria vesca subsp. vesca]	AT5G42905.1	7.39e-09	Polynucleotidyl transferase%2C ribonuclease H-like superfamily protein	XP_011470669.1	2.28e-79	PREDICTED: uncharacterized protein LOC101307646 [Fragaria vesca subsp. vesca]	P0C2F6.1	2.8e-12	RecName: Full=Putative ribonuclease H protein At1g65750	A0A251PVM7	3.6e-39	Uncharacterized protein OS=Prunus persica GN=PRUPE_4G283800 PE=4 SV=1
jg10056.t1	XP_004305024.1	3.21e-86	PREDICTED: uncharacterized protein LOC101304990 [Fragaria vesca subsp. vesca]	AT5G27370.1	1.97e-31	inactive Serine/Threonine-kinase%2C putative (DUF679)	XP_004305024.1	2.31e-86	PREDICTED: uncharacterized protein LOC101304990 [Fragaria vesca subsp. vesca]	Q3E912.1	1.71e-30	RecName: Full=Protein DMP10; Short=AtDMP10	A0A251R0T1	1.25e-79	Uncharacterized protein OS=Prunus persica GN=PRUPE_1G205000 PE=4 SV=1
jg10057.t1	XP_011466326.1	2.6e-142	PREDICTED: uncharacterized protein LOC105352058 [Fragaria vesca subsp. vesca]	AT1G54740.1	2.33e-27	FANTASTIC four-like protein (DUF3049)	XP_011466326.1	1.87e-142	PREDICTED: uncharacterized protein LOC105352058 [Fragaria vesca subsp. vesca]				W9SXK1	6.24e-67	Uncharacterized protein OS=Morus notabilis GN=L484_020661 PE=4 SV=1
jg10058.t1	XP_021817445.1	0	phosphoglycerate mutase-like protein AT74 [Prunus avium]	AT3G05170.1	6.6e-152	Phosphoglycerate mutase family protein	XP_021817445.1	0	phosphoglycerate mutase-like protein AT74 [Prunus avium]	Q9MAA2.1	5.82e-151	RecName: Full=Phosphoglycerate mutase-like protein AT74; Short=At-74	M5WC36	0	Uncharacterized protein OS=Prunus persica GN=PRUPE_6G331300 PE=4 SV=1
jg10059.t1	XP_008246527.1	1.58e-94	PREDICTED: uncharacterized protein LOC103344688 [Prunus mume]	AT1G05070.1	3.2e-46	transmembrane protein%2C putative (DUF1068)	XP_008246527.1	1.14e-94	PREDICTED: uncharacterized protein LOC103344688 [Prunus mume]				A0A251P0R5	1.03e-94	Uncharacterized protein OS=Prunus persica GN=PRUPE_6G331100 PE=4 SV=1
jg1006.t1	XP_011462348.1	0	PREDICTED: LOW QUALITY PROTEIN: U3 small nucleolar RNA-associated protein 25 [Fragaria vesca subsp. vesca]	AT1G17690.1	0	U3 small nucleolar RNA-associated protein	XP_011462348.1	0	PREDICTED: LOW QUALITY PROTEIN: U3 small nucleolar RNA-associated protein 25 [Fragaria vesca subsp. vesca]	Q642T7.1	1.4e-123	RecName: Full=Digestive organ expansion factor homolog	A0A251QV40	0	Uncharacterized protein OS=Prunus persica GN=PRUPE_1G079600 PE=4 SV=1
jg10060.t1	XP_004302462.2	0	PREDICTED: glutathione synthetase, chloroplastic [Fragaria vesca subsp. vesca]	AT5G27380.1	0	glutathione synthetase 2	XP_004302462.2	0	PREDICTED: glutathione synthetase, chloroplastic [Fragaria vesca subsp. vesca]	O23732.1	0	RecName: Full=Glutathione synthetase, chloroplastic; Short=GSH synthetase; Short=GSH-S; Short=Glutathione synthase; Flags: Precursor	M5WHF4	0	Glutathione synthetase OS=Prunus persica GN=PRUPE_6G331000 PE=3 SV=1
jg10061.t1	XP_011466324.1	1.21e-39	PREDICTED: uncharacterized protein LOC101303540 [Fragaria vesca subsp. vesca]	AT1G06340.1	1.84e-14	Plant Tudor-like protein	XP_011466324.1	8.76e-40	PREDICTED: uncharacterized protein LOC101303540 [Fragaria vesca subsp. vesca]				A0A0D2ZU17	5.35e-13	Uncharacterized protein OS=Brassica oleracea var. oleracea PE=4 SV=1
jg10062.t1	XP_021817473.1	5.96e-40	uncharacterized protein LOC110759686 [Prunus avium]				XP_021817473.1	4.3e-40	uncharacterized protein LOC110759686 [Prunus avium]				A0A251NZ47	1.98e-39	Uncharacterized protein OS=Prunus persica GN=PRUPE_6G330800 PE=4 SV=1
jg10063.t1	XP_008388599.1	0	PREDICTED: 39S ribosomal protein L45, mitochondrial [Malus domestica]	AT5G27395.2	1.55e-125	Mitochondrial inner membrane translocase complex%2C subunit Tim44-related protein	XP_008388599.1	0	PREDICTED: 39S ribosomal protein L45, mitochondrial [Malus domestica]				M5WC53	0	Uncharacterized protein OS=Prunus persica GN=PRUPE_6G330700 PE=4 SV=1
jg10064.t1	XP_004302458.1	0	PREDICTED: sodium/hydrogen exchanger 1-like [Fragaria vesca subsp. vesca]	AT3G05030.4	0	sodium hydrogen exchanger 2	XP_004302458.1	0	PREDICTED: sodium/hydrogen exchanger 1-like [Fragaria vesca subsp. vesca]	Q56XP4.2	0	RecName: Full=Sodium/hydrogen exchanger 2; AltName: Full=Na(+)/H(+) exchanger 2; Short=NHE-2	M5WS46	0	Sodium/hydrogen exchanger OS=Prunus persica GN=PRUPE_6G330600 PE=3 SV=1
jg10065.t1	XP_011462056.1	2.24e-79	PREDICTED: uncharacterized protein LOC105350810 [Fragaria vesca subsp. vesca]	AT4G00155.1	1.86e-06	retrotransposon Gag	XP_011462056.1	1.62e-79	PREDICTED: uncharacterized protein LOC105350810 [Fragaria vesca subsp. vesca]				M5XJ91	1.17e-74	Uncharacterized protein OS=Prunus persica GN=PRUPE_ppa021778mg PE=4 SV=1
jg10066.t1	XP_016649787.1	0	PREDICTED: uncharacterized protein LOC103333039 [Prunus mume]	ATMG00860.1	1.37e-25	DNA/RNA polymerases superfamily protein	XP_016649787.1	0	PREDICTED: uncharacterized protein LOC103333039 [Prunus mume]	Q99315.3	7.89e-96	RecName: Full=Transposon Ty3-G Gag-Pol polyprotein; AltName: Full=Gag3-Pol3; AltName: Full=Transposon Ty3-1 TYA-TYB polyprotein; Contains	M5WCC7	0	Uncharacterized protein OS=Prunus persica GN=PRUPE_ppa017790mg PE=4 SV=1
jg10067.t1	XP_004302459.1	4.73e-163	PREDICTED: uncharacterized protein LOC101305085 [Fragaria vesca subsp. vesca]	AT5G27390.1	2.7e-108	tagatose-6-phosphate ketose/aldose isomerase%2C putative (Mog1/PsbP/DUF1795-like photosystem II reaction center PsbP family protein)	XP_004302459.1	3.41e-163	PREDICTED: uncharacterized protein LOC101305085 [Fragaria vesca subsp. vesca]				M5WCG7	1.11e-130	Uncharacterized protein OS=Prunus persica GN=PRUPE_6G330500 PE=4 SV=1
jg10068.t1	XP_008246518.1	0	PREDICTED: UPF0603 protein At1g54780, chloroplastic [Prunus mume]	AT1G54780.1	2.66e-144	thylakoid lumen 18.3 kDa protein	XP_008246518.1	0	PREDICTED: UPF0603 protein At1g54780, chloroplastic [Prunus mume]	Q9ZVL6.1	2.35e-143	RecName: Full=UPF0603 protein At1g54780, chloroplastic; AltName: Full=Thylakoid lumen 18.3 kDa protein; Flags: Precursor	M5WJ69	1.3e-180	Uncharacterized protein OS=Prunus persica GN=PRUPE_6G330400 PE=4 SV=1
jg10069.t1	XP_011466323.1	0	PREDICTED: GDSL esterase/lipase At1g54790-like [Fragaria vesca subsp. vesca]	AT1G54790.1	0	GDSL-like Lipase/Acylhydrolase superfamily protein	XP_011466323.1	0	PREDICTED: GDSL esterase/lipase At1g54790-like [Fragaria vesca subsp. vesca]	Q3ECP6.1	0	RecName: Full=GDSL esterase/lipase At1g54790; AltName: Full=Extracellular lipase At1g54790; Flags: Precursor	A0A251P2M3	0	Uncharacterized protein OS=Prunus persica GN=PRUPE_6G330300 PE=3 SV=1
jg1007.t1
jg10070.t1	XP_004302456.1	0	PREDICTED: GDSL esterase/lipase At1g54790 isoform X1 [Fragaria vesca subsp. vesca]	AT1G54790.1	0	GDSL-like Lipase/Acylhydrolase superfamily protein	XP_004302456.1	0	PREDICTED: GDSL esterase/lipase At1g54790 isoform X1 [Fragaria vesca subsp. vesca]	Q3ECP6.1	0	RecName: Full=GDSL esterase/lipase At1g54790; AltName: Full=Extracellular lipase At1g54790; Flags: Precursor	A0A251P2M3	0	Uncharacterized protein OS=Prunus persica GN=PRUPE_6G330300 PE=3 SV=1
jg10070.t2	XP_004302457.2	0	PREDICTED: GDSL esterase/lipase At1g54790 isoform X3 [Fragaria vesca subsp. vesca]	AT1G54790.1	1.59e-169	GDSL-like Lipase/Acylhydrolase superfamily protein	XP_004302457.2	0	PREDICTED: GDSL esterase/lipase At1g54790 isoform X3 [Fragaria vesca subsp. vesca]	Q3ECP6.1	6.77e-163	RecName: Full=GDSL esterase/lipase At1g54790; AltName: Full=Extracellular lipase At1g54790; Flags: Precursor	M5W515	0	Kinesin-like protein OS=Prunus persica GN=PRUPE_ppa001667mg PE=3 SV=1
jg10071.t1	XP_004305018.1	0	PREDICTED: kinesin-1-like protein PSS1 [Fragaria vesca subsp. vesca]	AT3G63480.2	0	ATP binding microtubule motor family protein	XP_004305018.1	0	PREDICTED: kinesin-1-like protein PSS1 [Fragaria vesca subsp. vesca]	Q8GW44.1	0	RecName: Full=Kinesin-like protein KIN-1; AltName: Full=AtKIN-1; AltName: Full=AtPSS1; AltName: Full=Pollen semi-sterility protein 1	A0A251NZ34	0	Kinesin-like protein OS=Prunus persica GN=PRUPE_6G330200 PE=3 SV=1
jg10072.t1	ONI04611.1	9.19e-160	hypothetical protein PRUPE_6G330100 [Prunus persica]	AT5G27400.1	8.75e-115	S-adenosyl-L-methionine-dependent methyltransferases superfamily protein	XP_008370516.1	3.6e-159	PREDICTED: protein-lysine N-methyltransferase EEF2KMT isoform X1 [Malus domestica]	Q96G04.2	1.94e-20	RecName: Full=Protein-lysine N-methyltransferase EEF2KMT; AltName: Full=eEF2-lysine methyltransferase; Short=eEF2-KMT	M5WI69	6e-160	Uncharacterized protein OS=Prunus persica GN=PRUPE_6G330100 PE=4 SV=1
jg10073.t1	XP_011466323.1	3.73e-93	PREDICTED: GDSL esterase/lipase At1g54790-like [Fragaria vesca subsp. vesca]	AT1G54790.3	1.75e-67	GDSL-like Lipase/Acylhydrolase superfamily protein	XP_011466323.1	2.69e-93	PREDICTED: GDSL esterase/lipase At1g54790-like [Fragaria vesca subsp. vesca]	Q3ECP6.1	4.18e-64	RecName: Full=GDSL esterase/lipase At1g54790; AltName: Full=Extracellular lipase At1g54790; Flags: Precursor	A0A251NZ68	8.33e-75	Uncharacterized protein OS=Prunus persica GN=PRUPE_6G330300 PE=3 SV=1
jg10074.t1	XP_004302457.2	0	PREDICTED: GDSL esterase/lipase At1g54790 isoform X3 [Fragaria vesca subsp. vesca]	AT1G54790.3	0	GDSL-like Lipase/Acylhydrolase superfamily protein	XP_004302457.2	0	PREDICTED: GDSL esterase/lipase At1g54790 isoform X3 [Fragaria vesca subsp. vesca]	Q3ECP6.1	0	RecName: Full=GDSL esterase/lipase At1g54790; AltName: Full=Extracellular lipase At1g54790; Flags: Precursor	A0A251NZ52	0	Uncharacterized protein OS=Prunus persica GN=PRUPE_6G330300 PE=3 SV=1
jg10074.t2	XP_004302456.1	0	PREDICTED: GDSL esterase/lipase At1g54790 isoform X1 [Fragaria vesca subsp. vesca]	AT1G54790.1	0	GDSL-like Lipase/Acylhydrolase superfamily protein	XP_004302456.1	0	PREDICTED: GDSL esterase/lipase At1g54790 isoform X1 [Fragaria vesca subsp. vesca]	Q3ECP6.1	0	RecName: Full=GDSL esterase/lipase At1g54790; AltName: Full=Extracellular lipase At1g54790; Flags: Precursor	A0A251P2M3	0	Uncharacterized protein OS=Prunus persica GN=PRUPE_6G330300 PE=3 SV=1
jg10075.t1	XP_004305018.1	0	PREDICTED: kinesin-1-like protein PSS1 [Fragaria vesca subsp. vesca]	AT3G63480.2	0	ATP binding microtubule motor family protein	XP_004305018.1	0	PREDICTED: kinesin-1-like protein PSS1 [Fragaria vesca subsp. vesca]	Q8GW44.1	0	RecName: Full=Kinesin-like protein KIN-1; AltName: Full=AtKIN-1; AltName: Full=AtPSS1; AltName: Full=Pollen semi-sterility protein 1	A0A251NZ34	0	Kinesin-like protein OS=Prunus persica GN=PRUPE_6G330200 PE=3 SV=1
jg10076.t1	XP_011466321.1	0	PREDICTED: branched-chain-amino-acid aminotransferase-like protein 2 [Fragaria vesca subsp. vesca]	AT5G27400.1	9.02e-145	S-adenosyl-L-methionine-dependent methyltransferases superfamily protein	XP_011466321.1	0	PREDICTED: branched-chain-amino-acid aminotransferase-like protein 2 [Fragaria vesca subsp. vesca]	Q96G04.2	1.02e-20	RecName: Full=Protein-lysine N-methyltransferase EEF2KMT; AltName: Full=eEF2-lysine methyltransferase; Short=eEF2-KMT	M5WI69	0	Uncharacterized protein OS=Prunus persica GN=PRUPE_6G330100 PE=4 SV=1
jg10077.t1	XP_011466321.1	0	PREDICTED: branched-chain-amino-acid aminotransferase-like protein 2 [Fragaria vesca subsp. vesca]	AT5G27410.2	0	D-aminoacid aminotransferase-like PLP-dependent enzymes superfamily protein	XP_011466321.1	0	PREDICTED: branched-chain-amino-acid aminotransferase-like protein 2 [Fragaria vesca subsp. vesca]	Q9ASR4.1	0	RecName: Full=Branched-chain-amino-acid aminotransferase-like protein 2	M5VXN5	0	Uncharacterized protein OS=Prunus persica GN=PRUPE_6G330000 PE=4 SV=1
jg10078.t1	XP_004305016.2	3.38e-129	PREDICTED: vacuolar iron transporter homolog 4-like [Fragaria vesca subsp. vesca]	AT3G43660.1	2.9e-88	Vacuolar iron transporter (VIT) family protein	XP_004305016.2	2.44e-129	PREDICTED: vacuolar iron transporter homolog 4-like [Fragaria vesca subsp. vesca]	Q9M2C0.1	2.55e-87	RecName: Full=Vacuolar iron transporter homolog 4; AltName: Full=Protein NODULIN-LIKE 4	A0A251NZ44	1.28e-105	Uncharacterized protein OS=Prunus persica GN=PRUPE_6G329900 PE=4 SV=1
jg10079.t1	XP_021692585.1	7e-93	glycine-rich RNA-binding protein RZ1A [Hevea brasiliensis]	AT3G26420.1	4.78e-80	RNA-binding (RRM/RBD/RNP motifs) family protein with retrovirus zinc finger-like domain-containing protein	XP_021692585.1	5.05e-93	glycine-rich RNA-binding protein RZ1A [Hevea brasiliensis]	Q9LIN3.1	4.21e-79	RecName: Full=Glycine-rich RNA-binding protein RZ1A; Short=AtRZ-1a	B9SCP7	7.12e-90	Dc50, putative OS=Ricinus communis GN=RCOM_1375720 PE=4 SV=1
jg1008.t1	XP_011462347.1	0	PREDICTED: 2-methoxy-6-polyprenyl-1,4-benzoquinol methylase, mitochondrial [Fragaria vesca subsp. vesca]	AT5G57300.4	3.15e-172	S-adenosyl-L-methionine-dependent methyltransferases superfamily protein	XP_011462347.1	0	PREDICTED: 2-methoxy-6-polyprenyl-1,4-benzoquinol methylase, mitochondrial [Fragaria vesca subsp. vesca]	Q9LVC8.1	2.78e-171	RecName: Full=2-methoxy-6-polyprenyl-1,4-benzoquinol methylase, mitochondrial; AltName: Full=Ubiquinone biosynthesis methyltransferase COQ5; Flags: Precursor	M5WGX0	0	2-methoxy-6-polyprenyl-1,4-benzoquinol methylase, mitochondrial OS=Prunus persica GN=COQ5 PE=3 SV=1
jg10080.t1	XP_004302454.1	0	PREDICTED: tRNA (guanine(10)-N2)-methyltransferase homolog [Fragaria vesca subsp. vesca]	AT3G26410.1	0	tRNA modification 11 protein	XP_004302454.1	0	PREDICTED: tRNA (guanine(10)-N2)-methyltransferase homolog [Fragaria vesca subsp. vesca]	Q5R962.1	1.98e-97	RecName: Full=tRNA (guanine(10)-N2)-methyltransferase homolog; AltName: Full=tRNA guanosine-2'-O-methyltransferase TRM11 homolog	A0A251P2L2	0	Uncharacterized protein OS=Prunus persica GN=PRUPE_6G329700 PE=4 SV=1
jg10081.t1	XP_007205008.2	1.3e-21	branched-chain-amino-acid aminotransferase-like protein 1 [Prunus persica]	AT5G27410.2	9.48e-22	D-aminoacid aminotransferase-like PLP-dependent enzymes superfamily protein	XP_007205008.2	9.37e-22	branched-chain-amino-acid aminotransferase-like protein 1 [Prunus persica]				A0A251NZ90	1.17e-19	Uncharacterized protein OS=Prunus persica GN=PRUPE_6G330100 PE=4 SV=1
jg10082.t1
jg10083.t1
jg10084.t1	XP_004302452.1	0	PREDICTED: transcription factor bHLH94-like [Fragaria vesca subsp. vesca]	AT1G72210.1	3.47e-79	basic helix-loop-helix (bHLH) DNA-binding superfamily protein	XP_004302452.1	0	PREDICTED: transcription factor bHLH94-like [Fragaria vesca subsp. vesca]	Q9C7T4.1	3.04e-78	RecName: Full=Transcription factor bHLH96; AltName: Full=Basic helix-loop-helix protein 96; Short=AtbHLH96; Short=bHLH 96; AltName: Full=Transcription factor EN 15; AltName: Full=bHLH transcription factor bHLH096	D9ZIP7	1.27e-145	BHLH domain class transcription factor OS=Malus domestica GN=BHLH9 PE=2 SV=1
jg10085.t1	XP_004302451.1	0	PREDICTED: E3 ubiquitin-protein ligase ATL6 [Fragaria vesca subsp. vesca]	AT3G05200.1	6.62e-95	RING/U-box superfamily protein	XP_004302451.1	0	PREDICTED: E3 ubiquitin-protein ligase ATL6 [Fragaria vesca subsp. vesca]	Q8RXX9.2	5.8e-94	RecName: Full=E3 ubiquitin-protein ligase ATL6; AltName: Full=RING-H2 finger protein ATL6; AltName: Full=RING-type E3 ubiquitin transferase ATL6; Flags: Precursor	A0A251NZ83	0	Uncharacterized protein OS=Prunus persica GN=PRUPE_6G329500 PE=4 SV=1
jg10086.t1	XP_004302450.1	0	PREDICTED: DNA excision repair protein ERCC-1 [Fragaria vesca subsp. vesca]	AT3G05210.1	4.11e-174	nucleotide repair protein	XP_004302450.1	0	PREDICTED: DNA excision repair protein ERCC-1 [Fragaria vesca subsp. vesca]	Q9MA98.1	3.62e-173	RecName: Full=DNA excision repair protein ERCC-1; Short=AtERCC1; Short=AtRAD10; AltName: Full=Ultraviolet hypersensitive 7	M5VZH2	0	Uncharacterized protein OS=Prunus persica GN=PRUPE_6G329400 PE=4 SV=1
jg10087.t1	XP_008246507.1	0	PREDICTED: serine/threonine-protein kinase CDL1 [Prunus mume]	AT1G54820.1	9.64e-168	Protein kinase superfamily protein	XP_008246507.1	0	PREDICTED: serine/threonine-protein kinase CDL1 [Prunus mume]	Q0WRY5.1	2.92e-103	RecName: Full=Probable serine/threonine-protein kinase PBL7; AltName: Full=CDG1-like protein 1; AltName: Full=PBS1-like protein 7	M5WHX8	0	Uncharacterized protein OS=Prunus persica GN=PRUPE_6G329300 PE=3 SV=1
jg10088.t1	XP_004302448.1	1.68e-112	PREDICTED: UDP-N-acetylglucosamine transferase subunit ALG13 homolog [Fragaria vesca subsp. vesca]	AT4G16710.4	4.28e-87	glycosyltransferase family protein 28	XP_004302448.1	1.21e-112	PREDICTED: UDP-N-acetylglucosamine transferase subunit ALG13 homolog [Fragaria vesca subsp. vesca]	Q5I0K7.1	1.72e-35	RecName: Full=UDP-N-acetylglucosamine transferase subunit ALG13 homolog; AltName: Full=Glycosyltransferase 28 domain-containing protein 1	M5W0D2	2.62e-109	Uncharacterized protein OS=Prunus persica GN=PRUPE_6G329200 PE=4 SV=1
jg10089.t1	XP_004302450.1	2.18e-51	PREDICTED: DNA excision repair protein ERCC-1 [Fragaria vesca subsp. vesca]	AT3G05210.1	3.15e-28	nucleotide repair protein	XP_004302450.1	1.57e-51	PREDICTED: DNA excision repair protein ERCC-1 [Fragaria vesca subsp. vesca]	Q9MA98.1	2.77e-27	RecName: Full=DNA excision repair protein ERCC-1; Short=AtERCC1; Short=AtRAD10; AltName: Full=Ultraviolet hypersensitive 7	A0A251NZ65	6.3e-38	Uncharacterized protein OS=Prunus persica GN=PRUPE_6G329400 PE=4 SV=1
jg1009.t1
jg10090.t1	XP_007211075.1	2.57e-32	probable serine/threonine-protein kinase PBL7 [Prunus persica]	AT1G54820.1	4.14e-22	Protein kinase superfamily protein	XP_007211075.1	1.86e-32	probable serine/threonine-protein kinase PBL7 [Prunus persica]	Q0V7T5.1	6.41e-12	RecName: Full=Probable receptor-like protein kinase At1g80640; Flags: Precursor	M5WEX3	1.68e-32	Uncharacterized protein OS=Prunus persica GN=PRUPE_5G030100 PE=4 SV=1
jg10091.t1	XP_008246507.1	1.57e-145	PREDICTED: serine/threonine-protein kinase CDL1 [Prunus mume]	AT1G54820.4	7.32e-67	Protein kinase superfamily protein	XP_008246507.1	1.13e-145	PREDICTED: serine/threonine-protein kinase CDL1 [Prunus mume]	Q9LK03.3	3.25e-40	RecName: Full=Proline-rich receptor-like protein kinase PERK2; AltName: Full=Proline-rich extensin-like receptor kinase 2; Short=AtPERK2; AltName: Full=Somatic embryogenesis receptor kinase-like protein	M5WHX8	1.02e-145	Uncharacterized protein OS=Prunus persica GN=PRUPE_6G329300 PE=3 SV=1
jg10092.t1	XP_004302448.1	1.68e-112	PREDICTED: UDP-N-acetylglucosamine transferase subunit ALG13 homolog [Fragaria vesca subsp. vesca]	AT4G16710.4	4.28e-87	glycosyltransferase family protein 28	XP_004302448.1	1.21e-112	PREDICTED: UDP-N-acetylglucosamine transferase subunit ALG13 homolog [Fragaria vesca subsp. vesca]	Q5I0K7.1	1.72e-35	RecName: Full=UDP-N-acetylglucosamine transferase subunit ALG13 homolog; AltName: Full=Glycosyltransferase 28 domain-containing protein 1	M5W0D2	2.62e-109	Uncharacterized protein OS=Prunus persica GN=PRUPE_6G329200 PE=4 SV=1
jg10093.t1	XP_004302447.1	3.37e-141	PREDICTED: RNA-binding protein cabeza [Fragaria vesca subsp. vesca]	AT5G19090.3	3.35e-39	Heavy metal transport/detoxification superfamily protein	XP_004302447.1	2.43e-141	PREDICTED: RNA-binding protein cabeza [Fragaria vesca subsp. vesca]	F4JZL7.1	1.3e-37	RecName: Full=Heavy metal-associated isoprenylated plant protein 33; Short=AtHIP33; Flags: Precursor	A0A1Q3B5E7	1.25e-93	HMA domain-containing protein OS=Cephalotus follicularis GN=CFOL_v3_06710 PE=4 SV=1
jg10094.t1
jg10095.t1	XP_022572218.1	0.000243	heavy metal-associated isoprenylated plant protein 32-like isoform X2 [Brassica napus]				XP_022572218.1	0.000176	heavy metal-associated isoprenylated plant protein 32-like isoform X2 [Brassica napus]				M4CAF5	0.000322	Uncharacterized protein OS=Brassica rapa subsp. pekinensis PE=4 SV=1
jg10096.t1
jg10097.t1
jg10098.t1	XP_004305011.1	3.74e-152	PREDICTED: basic 7S globulin-like [Fragaria vesca subsp. vesca]	AT1G03230.1	7.51e-71	Eukaryotic aspartyl protease family protein	XP_004305011.1	2.7e-152	PREDICTED: basic 7S globulin-like [Fragaria vesca subsp. vesca]	P13917.2	7.61e-89	RecName: Full=Basic 7S globulin; AltName: Full=SBg7S; Short=Bg; Contains	M5WI23	2.51e-125	Uncharacterized protein OS=Prunus persica GN=PRUPE_6G329000 PE=3 SV=1
jg10099.t1	XP_004305011.1	0	PREDICTED: basic 7S globulin-like [Fragaria vesca subsp. vesca]	AT1G03230.1	2.6e-104	Eukaryotic aspartyl protease family protein	XP_004305011.1	0	PREDICTED: basic 7S globulin-like [Fragaria vesca subsp. vesca]	P13917.2	3.35e-142	RecName: Full=Basic 7S globulin; AltName: Full=SBg7S; Short=Bg; Contains	M5WI23	0	Uncharacterized protein OS=Prunus persica GN=PRUPE_6G329000 PE=3 SV=1
jg101.t1	XP_011458870.1	9.25e-56	PREDICTED: protein anoxia up-regulated-like [Fragaria vesca subsp. vesca]				XP_011458870.1	6.67e-56	PREDICTED: protein anoxia up-regulated-like [Fragaria vesca subsp. vesca]				A0A0C4ED98	9.28e-05	Uncharacterized protein OS=Magnaporthiopsis poae (strain ATCC 64411 / 73-15) GN=MAPG_10692 PE=4 SV=1
jg1010.t1
jg10100.t1	XP_018851217.1	2.01e-20	PREDICTED: protein YLS9-like [Juglans regia]	AT5G06320.1	4.11e-16	NDR1/HIN1-like 3	XP_018851217.1	1.45e-20	PREDICTED: protein YLS9-like [Juglans regia]	Q9FNH6.1	3.55e-15	RecName: Full=NDR1/HIN1-like protein 3	M5WI50	1.05e-16	Uncharacterized protein OS=Prunus persica GN=PRUPE_6G357300 PE=4 SV=1
jg10101.t1	XP_020212447.1	3.59e-118	signal peptidase complex subunit 3B [Cajanus cajan]	AT5G27430.1	1.54e-107	Signal peptidase subunit	XP_020212447.1	2.59e-118	signal peptidase complex subunit 3B [Cajanus cajan]	Q53YF3.1	1.36e-106	RecName: Full=Signal peptidase complex subunit 3B; AltName: Full=Microsomal signal peptidase 22 kDa subunit; Short=SPC22; Short=SPase 22 kDa subunit	A0A151TW12	2.35e-118	Signal peptidase complex subunit 3B OS=Cajanus cajan GN=KK1_010496 PE=4 SV=1
jg10102.t1
jg10103.t1	XP_008246498.1	0	PREDICTED: cation/calcium exchanger 5 [Prunus mume]	AT1G08960.1	0	cation exchanger 11	XP_008246498.1	0	PREDICTED: cation/calcium exchanger 5 [Prunus mume]	O04034.1	0	RecName: Full=Cation/calcium exchanger 5; AltName: Full=Protein CATION EXCHANGER 11	M5W8I6	0	Uncharacterized protein OS=Prunus persica GN=PRUPE_6G328600 PE=3 SV=1
jg10104.t1
jg10105.t1	XP_004302444.1	2.08e-165	PREDICTED: nuclear transcription factor Y subunit C-9 [Fragaria vesca subsp. vesca]	AT1G08970.4	1.16e-88	nuclear factor Y%2C subunit C9	XP_004302444.1	1.5e-165	PREDICTED: nuclear transcription factor Y subunit C-9 [Fragaria vesca subsp. vesca]	Q8L4B2.1	1.02e-87	RecName: Full=Nuclear transcription factor Y subunit C-9; Short=AtNF-YC-9; AltName: Full=Transcriptional activator HAP5C	M5W0Q0	7.18e-153	Uncharacterized protein OS=Prunus persica GN=PRUPE_6G328500 PE=4 SV=1
jg10106.t1	XP_011470424.1	3.6e-65	PREDICTED: TMV resistance protein N-like [Fragaria vesca subsp. vesca]	AT4G16990.1	5.22e-26	disease resistance protein (TIR-NBS class)	XP_011470424.1	2.6e-65	PREDICTED: TMV resistance protein N-like [Fragaria vesca subsp. vesca]	Q9FT77.1	5.19e-25	RecName: Full=Disease resistance protein RLM3; AltName: Full=Protein RESISTANCE TO LEPTOSPHAERIA MACULANS 3	A0A067D0G6	6.21e-32	Uncharacterized protein (Fragment) OS=Citrus sinensis GN=CISIN_1g044631mg PE=4 SV=1
jg10107.t1	XP_004302443.1	3.42e-117	PREDICTED: uncharacterized protein LOC101300639 isoform X1 [Fragaria vesca subsp. vesca]	AT1G54850.1	1.36e-64	HSP20-like chaperones superfamily protein	XP_004302443.1	2.47e-117	PREDICTED: uncharacterized protein LOC101300639 isoform X1 [Fragaria vesca subsp. vesca]	Q84K79.1	1.19e-63	RecName: Full=Alpha-crystallin domain-containing protein 22.3; Short=AtAcd22.3; AltName: Full=Increased DNA methylation 2-like protein	A0A251NZ28	1.33e-92	Uncharacterized protein OS=Prunus persica GN=PRUPE_6G328400 PE=3 SV=1
jg10108.t1	XP_006471120.1	0	PREDICTED: alpha-galactosidase-like [Citrus sinensis]	AT3G26380.2	0	Melibiase family protein	XP_006471120.1	0	PREDICTED: alpha-galactosidase-like [Citrus sinensis]	P14749.1	7.32e-26	RecName: Full=Alpha-galactosidase; AltName: Full=Alpha-D-galactoside galactohydrolase; AltName: Full=Melibiase; Flags: Precursor	A0A251R2Z4	0	Alpha-galactosidase OS=Prunus persica GN=PRUPE_1G247000 PE=3 SV=1
jg10109.t1	XP_004302442.1	0	PREDICTED: putative pentatricopeptide repeat-containing protein At3g05240 [Fragaria vesca subsp. vesca]	AT3G05240.1	0	mitochondrial editing factor 19	XP_004302442.1	0	PREDICTED: putative pentatricopeptide repeat-containing protein At3g05240 [Fragaria vesca subsp. vesca]	Q9MA95.2	0	RecName: Full=Putative pentatricopeptide repeat-containing protein At3g05240	M5WKD0	0	Uncharacterized protein OS=Prunus persica GN=PRUPE_6G328300 PE=4 SV=1
jg1011.t1
jg10110.t1	XP_011468418.1	1.18e-78	PREDICTED: uncharacterized protein LOC105352600 [Fragaria vesca subsp. vesca]	AT5G27440.1	1.07e-11	transmembrane protein	XP_011468418.1	8.53e-79	PREDICTED: uncharacterized protein LOC105352600 [Fragaria vesca subsp. vesca]				M5WN09	2.2e-65	Uncharacterized protein OS=Prunus persica GN=PRUPE_6G328200 PE=4 SV=1
jg10111.t1	XP_004302441.2	0	PREDICTED: root phototropism protein 3-like [Fragaria vesca subsp. vesca]	AT5G03250.1	5.62e-101	Phototropic-responsive NPH3 family protein	XP_004302441.2	0	PREDICTED: root phototropism protein 3-like [Fragaria vesca subsp. vesca]	Q5KS50.1	1.85e-113	RecName: Full=Coleoptile phototropism protein 1; AltName: Full=BTB/POZ domain-containing protein CPT1; AltName: Full=Non-phototropic hypocotyl 3-like protein; Short=NPH3-like protein	M5WAA8	0	Uncharacterized protein OS=Prunus persica GN=PRUPE_ppa003368mg PE=3 SV=1
jg10112.t1	GAV63179.1	3.69e-59	hypothetical protein CFOL_v3_06699, partial [Cephalotus follicularis]				XP_007147061.1	3.76e-54	hypothetical protein PHAVU_006G093000g [Phaseolus vulgaris]				A0A1Q3B5H7	2.41e-59	Uncharacterized protein (Fragment) OS=Cephalotus follicularis GN=CFOL_v3_06699 PE=4 SV=1
jg10113.t1	XP_011466311.1	5.66e-175	PREDICTED: uncharacterized protein LOC101298921 [Fragaria vesca subsp. vesca]	AT3G05250.1	4.11e-102	RING/U-box superfamily protein	XP_011466311.1	4.08e-175	PREDICTED: uncharacterized protein LOC101298921 [Fragaria vesca subsp. vesca]	Q9NS56.1	3.84e-10	RecName: Full=E3 ubiquitin-protein ligase Topors; AltName: Full=RING-type E3 ubiquitin transferase Topors; AltName: Full=SUMO1-protein E3 ligase Topors; AltName: Full=Topoisomerase I-binding RING finger protein; AltName: Full=Topoisomerase I-binding arginine/serine-rich protein; AltName: Full=Tumor suppressor p53-binding protein 3; Short=p53-binding protein 3; Short=p53BP3	M5WCB8	1.3e-155	Uncharacterized protein OS=Prunus persica GN=PRUPE_6G327800 PE=4 SV=1
jg10114.t1	XP_008372299.1	2.45e-168	PREDICTED: tryptophan synthase alpha chain-like [Malus domestica]	AT4G02610.1	3.83e-143	Aldolase-type TIM barrel family protein	XP_008372299.1	1.77e-168	PREDICTED: tryptophan synthase alpha chain-like [Malus domestica]	O22765.2	3.36e-142	RecName: Full=Tryptophan synthase alpha chain; AltName: Full=Indole synthase; AltName: Full=Indole-3-glycerol-phosphate lyase	M5VKI6	1.85e-166	Uncharacterized protein OS=Prunus persica GN=PRUPE_8G232700 PE=3 SV=1
jg10115.t1
jg10116.t1	XP_004302440.1	0	PREDICTED: amidase 1 [Fragaria vesca subsp. vesca]	AT1G08980.1	0	amidase 1	XP_004302440.1	0	PREDICTED: amidase 1 [Fragaria vesca subsp. vesca]	Q9FR37.1	0	RecName: Full=Amidase 1; Short=AtAMI1; AltName: Full=Translocon at the outer membrane of chloroplasts 64-I; Short=AtTOC64-I	M5VYB5	0	Uncharacterized protein OS=Prunus persica GN=PRUPE_6G327700 PE=4 SV=1
jg10117.t1	XP_004302439.1	0	PREDICTED: mevalonate kinase [Fragaria vesca subsp. vesca]	AT5G27450.3	0	mevalonate kinase	XP_004302439.1	0	PREDICTED: mevalonate kinase [Fragaria vesca subsp. vesca]	P46086.1	0	RecName: Full=Mevalonate kinase; Short=MK	M5WB85	0	Mevalonate kinase OS=Prunus persica GN=PRUPE_6G327600 PE=3 SV=1
jg10118.t1	XP_004302438.1	0	PREDICTED: LOW QUALITY PROTEIN: glucose and ribitol dehydrogenase homolog 1-like [Fragaria vesca subsp. vesca]	AT1G54870.2	1.01e-171	NAD(P)-binding Rossmann-fold superfamily protein	XP_004302438.1	0	PREDICTED: LOW QUALITY PROTEIN: glucose and ribitol dehydrogenase homolog 1-like [Fragaria vesca subsp. vesca]	Q5KTS5.1	3.7e-172	RecName: Full=Glucose and ribitol dehydrogenase; AltName: Full=Carrot ABA-induced in somatic embryos 5 protein	A0A251NYY5	0	Uncharacterized protein OS=Prunus persica GN=PRUPE_6G327400 PE=4 SV=1
jg10119.t1	XP_004302437.1	0	PREDICTED: glucose and ribitol dehydrogenase [Fragaria vesca subsp. vesca]	AT1G54870.2	4.29e-165	NAD(P)-binding Rossmann-fold superfamily protein	XP_004302437.1	0	PREDICTED: glucose and ribitol dehydrogenase [Fragaria vesca subsp. vesca]	Q5KTS5.1	6.2e-169	RecName: Full=Glucose and ribitol dehydrogenase; AltName: Full=Carrot ABA-induced in somatic embryos 5 protein	A0A251NYY5	0	Uncharacterized protein OS=Prunus persica GN=PRUPE_6G327400 PE=4 SV=1
jg1012.t1	XP_020201493.1	2.72e-22	uncharacterized protein LOC109787344 [Aegilops tauschii subsp. tauschii]	ATMG00810.1	1.6e-14	DNA/RNA polymerases superfamily protein	XP_020199980.1	1.87e-23	uncharacterized protein LOC109785803 [Aegilops tauschii subsp. tauschii]	P92519.1	1.39e-13	RecName: Full=Uncharacterized mitochondrial protein AtMg00810; AltName: Full=ORF240b	J3MVH8	7.85e-21	Uncharacterized protein OS=Oryza brachyantha PE=4 SV=1
jg10120.t1	XP_009349387.1	1.21e-91	PREDICTED: uncharacterized GPI-anchored protein At5g19250-like [Pyrus x bretschneideri]	AT1G54860.1	1.75e-51	Glycoprotein membrane precursor GPI-anchored	XP_009349387.1	8.72e-92	PREDICTED: uncharacterized GPI-anchored protein At5g19250-like [Pyrus x bretschneideri]	P59833.1	8.51e-48	RecName: Full=Uncharacterized GPI-anchored protein At5g19250; Flags: Precursor	M5WK00	4.42e-83	Uncharacterized protein OS=Prunus persica GN=PRUPE_6G327300 PE=4 SV=1
jg10121.t1	XP_004305006.1	1.78e-83	PREDICTED: uncharacterized GPI-anchored protein At5g19250-like [Fragaria vesca subsp. vesca]	AT1G54860.1	4.11e-46	Glycoprotein membrane precursor GPI-anchored	XP_004305006.1	1.28e-83	PREDICTED: uncharacterized GPI-anchored protein At5g19250-like [Fragaria vesca subsp. vesca]	Q84MC0.1	6.9e-40	RecName: Full=Uncharacterized GPI-anchored protein At3g06035; Flags: Precursor	M5W0Y4	1.08e-75	Uncharacterized protein OS=Prunus persica GN=PRUPE_6G327200 PE=4 SV=1
jg10122.t1	XP_021817542.1	0	uncharacterized protein LOC110759738 isoform X1 [Prunus avium]	AT1G54920.2	4.04e-96	hypothetical protein	XP_021817542.1	0	uncharacterized protein LOC110759738 isoform X1 [Prunus avium]				A0A251NYY1	0	Uncharacterized protein OS=Prunus persica GN=PRUPE_6G327100 PE=4 SV=1
jg10123.t1	XP_004305004.1	0	PREDICTED: F-box protein At4g00893-like [Fragaria vesca subsp. vesca]	AT1G57790.1	1.57e-23	F-box family protein	XP_004305004.1	0	PREDICTED: F-box protein At4g00893-like [Fragaria vesca subsp. vesca]	Q9FVS1.1	1.35e-22	RecName: Full=F-box/kelch-repeat protein At1g57790	M5XW18	5.19e-55	Uncharacterized protein OS=Prunus persica GN=PRUPE_ppa025796mg PE=4 SV=1
jg10124.t1	XP_004302435.1	0	PREDICTED: serine--tRNA ligase [Fragaria vesca subsp. vesca]	AT5G27470.1	0	seryl-tRNA synthetase / serine-tRNA ligase	XP_004302435.1	0	PREDICTED: serine--tRNA ligase [Fragaria vesca subsp. vesca]	O81983.1	0	RecName: Full=Serine--tRNA ligase; AltName: Full=Seryl-tRNA synthetase; Short=SerRS; AltName: Full=Seryl-tRNA(Ser/Sec) synthetase	M5VY64	0	Uncharacterized protein OS=Prunus persica GN=PRUPE_6G327000 PE=4 SV=1
jg10125.t1	ONI04539.1	1.57e-25	hypothetical protein PRUPE_6G326900 [Prunus persica]				XP_010107351.1	2.84e-13	hypothetical protein L484_001168 [Morus notabilis]				M5W5F8	7.26e-26	Uncharacterized protein OS=Prunus persica GN=PRUPE_ppa026095mg PE=4 SV=1
jg10126.t1	XP_004305000.1	5.16e-57	PREDICTED: NAC transcription factor 29-like [Fragaria vesca subsp. vesca]	AT4G27410.2	3.99e-06	NAC (No Apical Meristem) domain transcriptional regulator superfamily protein	XP_004305000.1	3.73e-57	PREDICTED: NAC transcription factor 29-like [Fragaria vesca subsp. vesca]	Q93VY3.1	3.4e-05	RecName: Full=NAC domain-containing protein 72; Short=ANAC072; AltName: Full=Protein RESPONSIVE TO DESICCATION 26	M5W3I1	1.34e-21	Uncharacterized protein (Fragment) OS=Prunus persica GN=PRUPE_ppa022350mg PE=4 SV=1
jg10127.t1	XP_011466308.1	7.87e-78	PREDICTED: protein NTM1-like 8 [Fragaria vesca subsp. vesca]	AT5G62380.2	6.81e-14	NAC-domain protein 101	XP_011466308.1	5.68e-78	PREDICTED: protein NTM1-like 8 [Fragaria vesca subsp. vesca]	Q9LVA1.1	5.85e-13	RecName: Full=NAC domain-containing protein 101; Short=ANAC101; AltName: Full=Protein VASCULAR RELATED NAC-DOMAIN 6	M5W3I1	5.14e-26	Uncharacterized protein (Fragment) OS=Prunus persica GN=PRUPE_ppa022350mg PE=4 SV=1
jg10128.t1	XP_004307187.1	0	PREDICTED: laccase-12-like [Fragaria vesca subsp. vesca]	AT5G05390.1	0	laccase 12	XP_004307187.1	0	PREDICTED: laccase-12-like [Fragaria vesca subsp. vesca]	Q9FLB5.1	0	RecName: Full=Laccase-12; AltName: Full=Benzenediol:oxygen oxidoreductase 12; AltName: Full=Diphenol oxidase 12; AltName: Full=Urishiol oxidase 12; Flags: Precursor	M5X3Q4	0	Laccase OS=Prunus persica GN=PRUPE_2G257400 PE=3 SV=1
jg10129.t1	XP_007205696.1	0	protein YIPF1 homolog [Prunus persica]	AT5G27490.1	2.42e-166	Integral membrane Yip1 family protein	XP_007205696.1	0	protein YIPF1 homolog [Prunus persica]	Q54TS4.1	4.41e-42	RecName: Full=Protein YIPF1 homolog	M5WJB0	0	Protein YIPF OS=Prunus persica GN=PRUPE_6G326800 PE=3 SV=1
jg1013.t1
jg10130.t1	XP_004302435.1	7.74e-161	PREDICTED: serine--tRNA ligase [Fragaria vesca subsp. vesca]	AT5G27470.1	6.6e-139	seryl-tRNA synthetase / serine-tRNA ligase	XP_004302435.1	5.59e-161	PREDICTED: serine--tRNA ligase [Fragaria vesca subsp. vesca]	O81983.1	1.1e-150	RecName: Full=Serine--tRNA ligase; AltName: Full=Seryl-tRNA synthetase; Short=SerRS; AltName: Full=Seryl-tRNA(Ser/Sec) synthetase	M5VY64	1.87e-156	Uncharacterized protein OS=Prunus persica GN=PRUPE_6G327000 PE=4 SV=1
jg10131.t1	XP_004302433.1	0	PREDICTED: peroxisomal adenine nucleotide carrier 1-like [Fragaria vesca subsp. vesca]	AT3G05290.1	1.44e-151	peroxisomal adenine nucleotide carrier 1	XP_004302433.1	0	PREDICTED: peroxisomal adenine nucleotide carrier 1-like [Fragaria vesca subsp. vesca]	Q9MA90.1	1.27e-150	RecName: Full=Peroxisomal adenine nucleotide carrier 1; Short=AtPNC1	V4V3T1	1.13e-164	Uncharacterized protein OS=Citrus clementina GN=CICLE_v10001869mg PE=3 SV=1
jg10132.t1	XP_004302432.1	0	PREDICTED: mitochondrial Rho GTPase 1-like [Fragaria vesca subsp. vesca]	AT5G27540.2	0	MIRO-related GTP-ase 1	XP_004302432.1	0	PREDICTED: mitochondrial Rho GTPase 1-like [Fragaria vesca subsp. vesca]	Q8RXF8.1	0	RecName: Full=Mitochondrial Rho GTPase 1; Short=AtMIRO1; AltName: Full=Miro-related GTPase 1	M5W3L4	0	Mitochondrial Rho GTPase OS=Prunus persica GN=PRUPE_6G326600 PE=3 SV=1
jg10133.t1	XP_004304998.1	2.16e-99	PREDICTED: cyclin-P3-1 [Fragaria vesca subsp. vesca]	AT3G05327.1	2e-59	Cyclin family protein	XP_004304998.1	1.56e-99	PREDICTED: cyclin-P3-1 [Fragaria vesca subsp. vesca]	Q75HV0.1	1.28e-59	RecName: Full=Cyclin-P3-1; Short=CycP3;1	A0A251NZ02	2.11e-88	Uncharacterized protein OS=Prunus persica GN=PRUPE_6G326500 PE=4 SV=1
jg10134.t1	XP_004304997.2	0	PREDICTED: putative UDP-glucuronate:xylan alpha-glucuronosyltransferase 5 [Fragaria vesca subsp. vesca]	AT1G54940.1	0	plant glycogenin-like starch initiation protein 4	XP_004304997.2	0	PREDICTED: putative UDP-glucuronate:xylan alpha-glucuronosyltransferase 5 [Fragaria vesca subsp. vesca]	Q9FZ37.1	0	RecName: Full=Putative UDP-glucuronate:xylan alpha-glucuronosyltransferase 4; Short=UDP-GlcA:xylan glucuronyltransferase 4; AltName: Full=Glycogenin-like protein 4; AltName: Full=Plant glycogenin-like starch initiation protein 4; AltName: Full=Protein GLUCURONIC ACID SUBSTITUTION OF XYLAN 4; Short=AtGUX4	A0A251P0G7	0	Hexosyltransferase OS=Prunus persica GN=PRUPE_6G326400 PE=3 SV=1
jg10135.t1	XP_021817531.1	0	mitogen-activated protein kinase kinase kinase ANP1-like isoform X2 [Prunus avium]	AT1G09000.1	0	NPK1-related protein kinase 1	XP_021817531.1	0	mitogen-activated protein kinase kinase kinase ANP1-like isoform X2 [Prunus avium]	O22040.2	0	RecName: Full=Mitogen-activated protein kinase kinase kinase ANP1; AltName: Full=Arabidopsis NPK1-related kinase 1	M5W440	0	Uncharacterized protein OS=Prunus persica GN=PRUPE_6G326300 PE=4 SV=1
jg10135.t2	XP_020423108.1	0	mitogen-activated protein kinase kinase kinase ANP1 isoform X1 [Prunus persica]	AT1G09000.1	0	NPK1-related protein kinase 1	XP_020423108.1	0	mitogen-activated protein kinase kinase kinase ANP1 isoform X1 [Prunus persica]	O22040.2	0	RecName: Full=Mitogen-activated protein kinase kinase kinase ANP1; AltName: Full=Arabidopsis NPK1-related kinase 1	A0A251NYY7	0	Uncharacterized protein OS=Prunus persica GN=PRUPE_6G326300 PE=4 SV=1
jg10136.t1	XP_011466304.1	1.25e-91	PREDICTED: uncharacterized protein LOC105352055 [Fragaria vesca subsp. vesca]	AT4G37860.2	1.32e-17	SPT2 chromatin protein	XP_011466304.1	9.04e-92	PREDICTED: uncharacterized protein LOC105352055 [Fragaria vesca subsp. vesca]				A0A124SDN4	5.55e-18	Chromatin SPT2 OS=Cynara cardunculus var. scolymus GN=Ccrd_000412 PE=4 SV=1
jg10137.t1	XP_021816462.1	1.2e-43	F-box protein At2g26160-like isoform X1 [Prunus avium]	AT3G25750.2	8.78e-11	F-box SKIP23-like protein (DUF295)	XP_021816462.1	8.68e-44	F-box protein At2g26160-like isoform X1 [Prunus avium]	Q9LS04.2	7.53e-10	RecName: Full=Putative F-box protein At3g25750	A0A251N398	2.87e-31	Uncharacterized protein OS=Prunus persica GN=PRUPE_8G190900 PE=4 SV=1
jg10138.t1
jg10139.t1
jg1014.t1	XP_011465855.1	3.39e-64	PREDICTED: synaptonemal complex protein 1-like, partial [Fragaria vesca subsp. vesca]	AT1G22260.1	1.23e-35	Myosin heavy chain-related protein	XP_011465855.1	2.44e-64	PREDICTED: synaptonemal complex protein 1-like, partial [Fragaria vesca subsp. vesca]	Q9LME2.1	1.07e-34	RecName: Full=Synaptonemal complex protein 1; AltName: Full=Synaptonemal complex central region protein ZYP1a	A0A251RGD7	2.71e-50	Uncharacterized protein OS=Prunus persica GN=PRUPE_1G516800 PE=4 SV=1
jg1014.t2	XP_011465855.1	8.98e-99	PREDICTED: synaptonemal complex protein 1-like, partial [Fragaria vesca subsp. vesca]	AT1G22275.3	1.23e-47	Myosin heavy chain-related protein	XP_011465855.1	6.48e-99	PREDICTED: synaptonemal complex protein 1-like, partial [Fragaria vesca subsp. vesca]	P61430.1	2.49e-46	RecName: Full=Synaptonemal complex protein 2; AltName: Full=Synaptonemal complex central region protein ZYP1b	M5XUE5	2.16e-77	Uncharacterized protein OS=Prunus persica GN=PRUPE_ppa015312mg PE=4 SV=1
jg10140.t1	XP_004304996.1	0	PREDICTED: probable microtubule-binding protein TANGLED [Fragaria vesca subsp. vesca]	AT3G05330.1	9.82e-113	cyclin family	XP_004304996.1	0	PREDICTED: probable microtubule-binding protein TANGLED [Fragaria vesca subsp. vesca]	Q84M91.1	8.63e-112	RecName: Full=Probable microtubule-binding protein TANGLED; Short=AtTAN	A0A251NYW2	0	Uncharacterized protein OS=Prunus persica GN=PRUPE_6G326100 PE=4 SV=1
jg10141.t1	XP_011466303.1	0	PREDICTED: kinesin-like protein KIFC3 isoform X2 [Fragaria vesca subsp. vesca]	AT5G27550.2	0	P-loop containing nucleoside triphosphate hydrolases superfamily protein	XP_011466303.1	0	PREDICTED: kinesin-like protein KIFC3 isoform X2 [Fragaria vesca subsp. vesca]	F4K4C5.1	0	RecName: Full=Kinesin-like protein KIN-14S	A0A251NZ14	0	Kinesin-like protein OS=Prunus persica GN=PRUPE_6G326000 PE=3 SV=1
jg10142.t1	XP_004302430.1	0	PREDICTED: uncharacterized protein LOC101296877 [Fragaria vesca subsp. vesca]	AT5G27560.4	3.41e-161	DUF1995 domain protein%2C putative (DUF1995)	XP_004302430.1	0	PREDICTED: uncharacterized protein LOC101296877 [Fragaria vesca subsp. vesca]				M5VYZ9	0	Uncharacterized protein OS=Prunus persica GN=PRUPE_6G325900 PE=4 SV=1
jg10143.t1	XP_004307085.1	3.91e-156	PREDICTED: uncharacterized protein LOC101298165 isoform X1 [Fragaria vesca subsp. vesca]	AT3G05345.1	4.3e-118	Chaperone DnaJ-domain superfamily protein	XP_004307085.1	2.82e-156	PREDICTED: uncharacterized protein LOC101298165 isoform X1 [Fragaria vesca subsp. vesca]	Q9FMX6.1	6.57e-08	RecName: Full=Chaperone protein dnaJ C76, chloroplastic; Short=atDjC76; AltName: Full=AtDjC17; AltName: Full=AtJ17; Flags: Precursor	M5WJK9	7.82e-153	Uncharacterized protein OS=Prunus persica GN=PRUPE_6G325800 PE=4 SV=1
jg10144.t1	XP_004302429.2	0	PREDICTED: probable LRR receptor-like serine/threonine-protein kinase At3g47570 [Fragaria vesca subsp. vesca]	AT3G47090.1	0	Leucine-rich repeat protein kinase family protein	XP_004302429.2	0	PREDICTED: probable LRR receptor-like serine/threonine-protein kinase At3g47570 [Fragaria vesca subsp. vesca]	Q9FL28.1	6.17e-166	RecName: Full=LRR receptor-like serine/threonine-protein kinase FLS2; AltName: Full=Protein FLAGELLIN-SENSING 2; AltName: Full=Protein FLAGELLIN-SENSITIVE 2; Flags: Precursor	A5AIA2	0	Uncharacterized protein OS=Vitis vinifera GN=VITISV_024251 PE=3 SV=1
jg10145.t1	XP_017191909.1	0	PREDICTED: pentatricopeptide repeat-containing protein At3g05340 [Malus domestica]	AT3G05340.1	0	Tetratricopeptide repeat (TPR)-like superfamily protein	XP_017191909.1	0	PREDICTED: pentatricopeptide repeat-containing protein At3g05340 [Malus domestica]	Q9MA85.2	0	RecName: Full=Pentatricopeptide repeat-containing protein At3g05340	M5WNH2	0	Uncharacterized protein OS=Prunus persica GN=PRUPE_6G325500 PE=4 SV=1
jg10146.t1	XP_004292829.1	1.5e-31	PREDICTED: F-box/LRR-repeat protein 20-like [Fragaria vesca subsp. vesca]	AT5G23340.1	7.23e-11	RNI-like superfamily protein	XP_004292829.1	1.08e-31	PREDICTED: F-box/LRR-repeat protein 20-like [Fragaria vesca subsp. vesca]	Q60EH4.1	6.65e-05	RecName: Full=Coronatine-insensitive protein homolog 1b; Short=OsCOI1b; AltName: Full=COI1 protein homolog; Short=OsCOI1H	M5XCW4	9.52e-30	Uncharacterized protein OS=Prunus persica GN=PRUPE_1G448200 PE=4 SV=1
jg10147.t1	XP_011470028.1	6.11e-109	PREDICTED: uncharacterized protein LOC105353087 [Fragaria vesca subsp. vesca]	AT2G43250.1	3.63e-45	transmembrane protein	XP_011470028.1	4.41e-109	PREDICTED: uncharacterized protein LOC105353087 [Fragaria vesca subsp. vesca]				B9MXZ7	2.42e-55	Uncharacterized protein OS=Populus trichocarpa GN=POPTR_0017s06350g PE=4 SV=1
jg10148.t1	XP_004302427.1	0	PREDICTED: mannosylglycoprotein endo-beta-mannosidase [Fragaria vesca subsp. vesca]	AT1G09010.1	0	glycoside hydrolase family 2 protein	XP_004302427.1	0	PREDICTED: mannosylglycoprotein endo-beta-mannosidase [Fragaria vesca subsp. vesca]	Q5H7P5.4	0	RecName: Full=Mannosylglycoprotein endo-beta-mannosidase; Short=Endo-beta-mannosidase; Contains	M5W8B6	0	Uncharacterized protein OS=Prunus persica GN=PRUPE_6G325300 PE=4 SV=1
jg10149.t1	PKI74063.1	2.69e-16	hypothetical protein CRG98_005541, partial [Punica granatum]	AT5G27600.1	3.98e-18	long-chain acyl-CoA synthetase 7	XP_004304992.1	2.8e-16	PREDICTED: long chain acyl-CoA synthetase 6, peroxisomal [Fragaria vesca subsp. vesca]	Q8LKS5.2	3.51e-17	RecName: Full=Long chain acyl-CoA synthetase 7, peroxisomal	A0A287QXH2	8.99e-17	Uncharacterized protein OS=Hordeum vulgare subsp. vulgare PE=4 SV=1
jg1015.t1	XP_018502651.1	5.73e-16	PREDICTED: TMV resistance protein N-like [Pyrus x bretschneideri]				XP_018502651.1	4.13e-16	PREDICTED: TMV resistance protein N-like [Pyrus x bretschneideri]				A0A251QB39	1.59e-13	Uncharacterized protein OS=Prunus persica GN=PRUPE_2G045200 PE=4 SV=1
jg10150.t1	XP_004304992.1	0	PREDICTED: long chain acyl-CoA synthetase 6, peroxisomal [Fragaria vesca subsp. vesca]	AT5G27600.1	0	long-chain acyl-CoA synthetase 7	XP_004304992.1	0	PREDICTED: long chain acyl-CoA synthetase 6, peroxisomal [Fragaria vesca subsp. vesca]	Q8LKS5.2	0	RecName: Full=Long chain acyl-CoA synthetase 7, peroxisomal	A0A061F9Z8	0	Long-chain acyl-CoA synthetase 7 isoform 1 OS=Theobroma cacao GN=TCM_026552 PE=4 SV=1
jg10151.t1	XP_007204965.1	0	probable Xaa-Pro aminopeptidase P [Prunus persica]	AT3G05350.1	0	Metallopeptidase M24 family protein	XP_007204965.1	0	probable Xaa-Pro aminopeptidase P [Prunus persica]	Q7RYL6.2	0	RecName: Full=Probable Xaa-Pro aminopeptidase P; Short=AMPP; Short=Aminopeptidase P; AltName: Full=Aminoacylproline aminopeptidase; AltName: Full=Prolidase	M5VXL9	0	Uncharacterized protein OS=Prunus persica GN=PRUPE_6G325100 PE=3 SV=1
jg10152.t1	XP_004302423.1	0	PREDICTED: protein AUXIN RESPONSE 4 [Fragaria vesca subsp. vesca]	AT1G54990.1	0	alpha/beta-Hydrolases superfamily protein	XP_004302423.1	0	PREDICTED: protein AUXIN RESPONSE 4 [Fragaria vesca subsp. vesca]	Q9FZ33.1	8.23e-180	RecName: Full=Protein AUXIN RESPONSE 4	A0A251NYU6	0	Uncharacterized protein OS=Prunus persica GN=PRUPE_6G324900 PE=4 SV=1
jg10153.t1	XP_004302422.1	1.06e-155	PREDICTED: F-box protein At1g55000 [Fragaria vesca subsp. vesca]	AT1G55000.3	3.65e-108	peptidoglycan-binding LysM domain-containing protein	XP_004302422.1	7.64e-156	PREDICTED: F-box protein At1g55000 [Fragaria vesca subsp. vesca]	Q9FZ32.1	3.22e-107	RecName: Full=F-box protein At1g55000	M5WCC8	3.19e-150	Uncharacterized protein OS=Prunus persica GN=PRUPE_6G324800 PE=4 SV=1
jg10154.t1	XP_004302421.1	0	PREDICTED: vacuole membrane protein KMS1-like [Fragaria vesca subsp. vesca]	AT4G14950.1	0	SNARE associated Golgi protein family	XP_004302421.1	0	PREDICTED: vacuole membrane protein KMS1-like [Fragaria vesca subsp. vesca]	Q5XF36.1	0	RecName: Full=Vacuole membrane protein KMS1; AltName: Full=Protein KILLING ME SLOWLY 1	M5VYC3	0	Uncharacterized protein OS=Prunus persica GN=PRUPE_6G324700 PE=4 SV=1
jg10155.t1	XP_018838679.1	1.44e-35	PREDICTED: cysteine proteinase inhibitor 5 [Juglans regia]	AT5G47550.1	2.37e-30	Cystatin/monellin superfamily protein	XP_018838679.1	1.04e-35	PREDICTED: cysteine proteinase inhibitor 5 [Juglans regia]	Q6TPK4.1	5.34e-31	RecName: Full=Cysteine proteinase inhibitor 1; Short=KCPI1; AltName: Full=Phytocystatin; AltName: Allergen=Act d 4; Flags: Precursor	A0A0B4ZWL9	4.85e-33	Cysteine proteinase inhibitor OS=Morus alba var. atropurpurea PE=2 SV=1
jg10156.t1	XP_007215799.1	4.77e-158	delta(7)-sterol-C5(6)-desaturase [Prunus persica]	AT3G02580.1	2.47e-151	sterol 1	XP_007215799.1	3.44e-158	delta(7)-sterol-C5(6)-desaturase [Prunus persica]	Q9ZT29.1	2.6e-154	RecName: Full=Delta(7)-sterol-C5(6)-desaturase; AltName: Full=Delta(7)-sterol-C5-desaturase; AltName: Full=Delta-7-C-5 sterol desaturase	M5X646	3.11e-158	Uncharacterized protein OS=Prunus persica GN=PRUPE_3G144900 PE=3 SV=1
jg10157.t1	XP_004309944.1	0	PREDICTED: probable linoleate 9S-lipoxygenase 5 [Fragaria vesca subsp. vesca]	AT1G55020.1	0	lipoxygenase 1	XP_004309944.1	0	PREDICTED: probable linoleate 9S-lipoxygenase 5 [Fragaria vesca subsp. vesca]	Q43191.1	0	RecName: Full=Probable linoleate 9S-lipoxygenase 5; AltName: Full=Leaf lipoxygenase	Q93YI8	0	Lipoxygenase OS=Corylus avellana GN=lox PE=3 SV=1
jg10158.t1	XP_004302420.1	0	PREDICTED: probable linoleate 9S-lipoxygenase 5 [Fragaria vesca subsp. vesca]	AT1G55020.1	0	lipoxygenase 1	XP_004302420.1	0	PREDICTED: probable linoleate 9S-lipoxygenase 5 [Fragaria vesca subsp. vesca]	Q43191.1	0	RecName: Full=Probable linoleate 9S-lipoxygenase 5; AltName: Full=Leaf lipoxygenase	M5W6C3	0	Lipoxygenase OS=Prunus persica GN=PRUPE_6G324400 PE=3 SV=1
jg10159.t1	XP_004302419.1	0	PREDICTED: probable linoleate 9S-lipoxygenase 5 [Fragaria vesca subsp. vesca]	AT1G55020.1	0	lipoxygenase 1	XP_004302419.1	0	PREDICTED: probable linoleate 9S-lipoxygenase 5 [Fragaria vesca subsp. vesca]	Q43191.1	0	RecName: Full=Probable linoleate 9S-lipoxygenase 5; AltName: Full=Leaf lipoxygenase	S4UL91	0	Lipoxygenase OS=Malus domestica GN=LOX7d PE=2 SV=1
jg1016.t1	XP_008224273.1	0	PREDICTED: TMV resistance protein N-like [Prunus mume]	AT5G36930.3	2.72e-165	Disease resistance protein (TIR-NBS-LRR class) family	XP_008224273.1	0	PREDICTED: TMV resistance protein N-like [Prunus mume]	Q40392.1	1.77e-178	RecName: Full=TMV resistance protein N	A0A251MWA1	0	Uncharacterized protein OS=Prunus persica GN=PRUPE_8G109200 PE=3 SV=1
jg10160.t1	XP_011466295.1	0	PREDICTED: DNA polymerase zeta catalytic subunit isoform X3 [Fragaria vesca subsp. vesca]	AT1G67500.5	0	recovery protein 3	XP_011466295.1	0	PREDICTED: DNA polymerase zeta catalytic subunit isoform X3 [Fragaria vesca subsp. vesca]	Q766Z3.1	0	RecName: Full=DNA polymerase zeta catalytic subunit; AltName: Full=Protein reversionless 3-like; Short=AtREV3	A0A061F9Y3	0	Recovery protein 3 isoform 1 OS=Theobroma cacao GN=TCM_026537 PE=4 SV=1
jg10161.t1
jg10162.t1	XP_011466291.1	0	PREDICTED: uncharacterized protein LOC105352049, partial [Fragaria vesca subsp. vesca]	AT1G55040.1	0	zinc finger (Ran-binding) family protein	XP_011466291.1	0	PREDICTED: uncharacterized protein LOC105352049, partial [Fragaria vesca subsp. vesca]	Q766Z3.1	1.11e-60	RecName: Full=DNA polymerase zeta catalytic subunit; AltName: Full=Protein reversionless 3-like; Short=AtREV3	M5W7Y4	0	Uncharacterized protein OS=Prunus persica GN=PRUPE_ppa021050mg PE=4 SV=1
jg10163.t1	XP_011466295.1	0	PREDICTED: DNA polymerase zeta catalytic subunit isoform X3 [Fragaria vesca subsp. vesca]	AT1G67500.7	0	recovery protein 3	XP_011466295.1	0	PREDICTED: DNA polymerase zeta catalytic subunit isoform X3 [Fragaria vesca subsp. vesca]	Q766Z3.1	0	RecName: Full=DNA polymerase zeta catalytic subunit; AltName: Full=Protein reversionless 3-like; Short=AtREV3	A0A251NYS6	0	DNA polymerase OS=Prunus persica GN=PRUPE_6G324000 PE=3 SV=1
jg10164.t1	XP_011466291.1	0	PREDICTED: uncharacterized protein LOC105352049, partial [Fragaria vesca subsp. vesca]	AT1G55040.1	0	zinc finger (Ran-binding) family protein	XP_011466291.1	0	PREDICTED: uncharacterized protein LOC105352049, partial [Fragaria vesca subsp. vesca]	Q8S9K3.2	6.37e-35	RecName: Full=Zinc finger protein VAR3, chloroplastic; AltName: Full=Organelle Zinc finger 1; AltName: Full=Protein VARIEGATED 3; Flags: Precursor	M5W7Y4	0	Uncharacterized protein OS=Prunus persica GN=PRUPE_ppa021050mg PE=4 SV=1
jg10165.t1	XP_004302418.1	0	PREDICTED: protein ALWAYS EARLY 2 isoform X1 [Fragaria vesca subsp. vesca]	AT3G21430.4	0	DNA binding protein	XP_004302418.1	0	PREDICTED: protein ALWAYS EARLY 2 isoform X1 [Fragaria vesca subsp. vesca]	Q6A332.1	0	RecName: Full=Protein ALWAYS EARLY 3; Short=AtALY3	A0A251NYS7	0	Uncharacterized protein OS=Prunus persica GN=PRUPE_6G323800 PE=4 SV=1
jg10165.t2	XP_004302418.1	0	PREDICTED: protein ALWAYS EARLY 2 isoform X1 [Fragaria vesca subsp. vesca]	AT3G21430.2	0	DNA binding protein	XP_004302418.1	0	PREDICTED: protein ALWAYS EARLY 2 isoform X1 [Fragaria vesca subsp. vesca]	Q6A332.1	0	RecName: Full=Protein ALWAYS EARLY 3; Short=AtALY3	A0A251P294	0	Uncharacterized protein OS=Prunus persica GN=PRUPE_6G323800 PE=4 SV=1
jg10165.t3	XP_004302418.1	0	PREDICTED: protein ALWAYS EARLY 2 isoform X1 [Fragaria vesca subsp. vesca]	AT3G21430.4	0	DNA binding protein	XP_004302418.1	0	PREDICTED: protein ALWAYS EARLY 2 isoform X1 [Fragaria vesca subsp. vesca]	Q6A332.1	0	RecName: Full=Protein ALWAYS EARLY 3; Short=AtALY3	A0A251P294	0	Uncharacterized protein OS=Prunus persica GN=PRUPE_6G323800 PE=4 SV=1
jg10166.t1	XP_008246396.1	0	PREDICTED: sucrose nonfermenting 4-like protein [Prunus mume]	AT1G09020.1	0	sucrose nonfermenting-like protein	XP_008246396.1	0	PREDICTED: sucrose nonfermenting 4-like protein [Prunus mume]	Q944A6.1	0	RecName: Full=Sucrose nonfermenting 4-like protein; Short=SNF4; AltName: Full=CBS domain-containing protein CBSCBS3; AltName: Full=SNF1-related protein kinase regulatory subunit betagamma; Short=AKIN subunit betagamma; Short=AKINbetagamma	M5VYZ2	0	Uncharacterized protein OS=Prunus persica GN=PRUPE_6G323700 PE=4 SV=1
jg10167.t1	XP_004302416.1	3.62e-178	PREDICTED: cullin-1-like [Fragaria vesca subsp. vesca]	AT4G02570.4	1.3e-60	cullin 1	XP_004302416.1	2.61e-178	PREDICTED: cullin-1-like [Fragaria vesca subsp. vesca]	Q94AH6.1	1.14e-59	RecName: Full=Cullin-1	A0A1U8KY63	1.66e-101	cullin-1-like isoform X2 OS=Gossypium hirsutum GN=LOC107920498 PE=4 SV=1
jg10168.t1	XP_004302415.1	0	PREDICTED: cyclin-H1-1 [Fragaria vesca subsp. vesca]	AT5G27620.1	1.55e-151	cyclin H%3B1	XP_004302415.1	0	PREDICTED: cyclin-H1-1 [Fragaria vesca subsp. vesca]	Q8W5S1.1	1.36e-150	RecName: Full=Cyclin-H1-1; Short=CycH1;1	A0A251NYT9	0	Uncharacterized protein OS=Prunus persica GN=PRUPE_6G323600 PE=3 SV=1
jg10169.t1	XP_004302414.1	4.35e-55	PREDICTED: uncharacterized protein LOC101291637 [Fragaria vesca subsp. vesca]				XP_004302414.1	3.14e-55	PREDICTED: uncharacterized protein LOC101291637 [Fragaria vesca subsp. vesca]				A0A251NYS0	1.16e-46	Uncharacterized protein OS=Prunus persica GN=PRUPE_6G323500 PE=4 SV=1
jg1017.t1
jg10170.t1	XP_004302413.1	1.47e-93	PREDICTED: nuclear transcription factor Y subunit B-4 [Fragaria vesca subsp. vesca]	AT1G09030.1	2.77e-55	nuclear factor Y%2C subunit B4	XP_004302413.1	1.06e-93	PREDICTED: nuclear transcription factor Y subunit B-4 [Fragaria vesca subsp. vesca]	O04027.1	2.44e-54	RecName: Full=Nuclear transcription factor Y subunit B-4; Short=AtNF-YB-4; AltName: Full=Transcriptional activator HAP3D	A0A251NYR7	3.56e-65	Uncharacterized protein OS=Prunus persica GN=PRUPE_6G323400 PE=4 SV=1
jg10171.t1
jg10172.t1	XP_004302412.1	0	PREDICTED: uncharacterized protein LOC101291062 [Fragaria vesca subsp. vesca]	AT3G05390.1	0	S-adenosyl-L-methionine-dependent methyltransferase	XP_004302412.1	0	PREDICTED: uncharacterized protein LOC101291062 [Fragaria vesca subsp. vesca]	Q9LYN3.1	9.04e-05	RecName: Full=Probable methyltransferase PMT22	M5VZ11	0	Uncharacterized protein OS=Prunus persica GN=PRUPE_6G323300 PE=4 SV=1
jg10173.t1	XP_011466287.1	0	PREDICTED: uncharacterized protein LOC101290777 isoform X3 [Fragaria vesca subsp. vesca]	AT1G09040.1	2.97e-118	arginine-glutamic acid dipeptide repeat protein	XP_011466287.1	0	PREDICTED: uncharacterized protein LOC101290777 isoform X3 [Fragaria vesca subsp. vesca]				A0A251NYR4	0	Uncharacterized protein OS=Prunus persica GN=PRUPE_6G323200 PE=4 SV=1
jg10174.t1	XP_004302410.1	0	PREDICTED: protein indeterminate-domain 2-like [Fragaria vesca subsp. vesca]	AT1G03840.1	8.46e-112	C2H2 and C2HC zinc fingers superfamily protein	XP_004302410.1	0	PREDICTED: protein indeterminate-domain 2-like [Fragaria vesca subsp. vesca]	Q9ZWA6.1	7.41e-111	RecName: Full=Zinc finger protein MAGPIE; AltName: Full=Protein indeterminate-domain 3	Q764N7	0	Zinc finger protein OS=Malus domestica GN=MdZF1 PE=2 SV=1
jg10175.t1	XP_004304983.1	7.57e-158	PREDICTED: psbP domain-containing protein 7, chloroplastic [Fragaria vesca subsp. vesca]	AT3G05410.2	1.3e-96	Photosystem II reaction center PsbP family protein	XP_004304983.1	5.46e-158	PREDICTED: psbP domain-containing protein 7, chloroplastic [Fragaria vesca subsp. vesca]	F4J7A7.1	1.15e-95	RecName: Full=PsbP domain-containing protein 7, chloroplastic; AltName: Full=Photosystem II reaction center PsbP family protein; Flags: Precursor	A0A251P275	1.91e-125	Uncharacterized protein OS=Prunus persica GN=PRUPE_6G323000 PE=4 SV=1
jg10176.t1	XP_011466285.1	0	PREDICTED: lysine-specific demethylase JMJ25 isoform X2 [Fragaria vesca subsp. vesca]	AT1G09060.4	0	JmjC domain protein JMJ24	XP_011466285.1	0	PREDICTED: lysine-specific demethylase JMJ25 isoform X2 [Fragaria vesca subsp. vesca]	Q9SSE9.1	1.39e-90	RecName: Full=Lysine-specific demethylase JMJ25; AltName: Full=Jumonji domain-containing protein 25; AltName: Full=Lysine-specific histone demethylase JMJ25; AltName: Full=Protein INCREASE IN BONSAI METHYLATION 1; AltName: Full=Protein JUMONJI 25	A0A251NYT5	0	Uncharacterized protein OS=Prunus persica GN=PRUPE_6G322900 PE=4 SV=1
jg10176.t2	XP_004302409.1	0	PREDICTED: lysine-specific demethylase JMJ25 isoform X1 [Fragaria vesca subsp. vesca]	AT1G09060.4	0	JmjC domain protein JMJ24	XP_004302409.1	0	PREDICTED: lysine-specific demethylase JMJ25 isoform X1 [Fragaria vesca subsp. vesca]	Q9SSE9.1	5.49e-88	RecName: Full=Lysine-specific demethylase JMJ25; AltName: Full=Jumonji domain-containing protein 25; AltName: Full=Lysine-specific histone demethylase JMJ25; AltName: Full=Protein INCREASE IN BONSAI METHYLATION 1; AltName: Full=Protein JUMONJI 25	A0A251NYT5	0	Uncharacterized protein OS=Prunus persica GN=PRUPE_6G322900 PE=4 SV=1
jg10177.t1	XP_004302406.1	0	PREDICTED: acyl-CoA-binding domain-containing protein 4 [Fragaria vesca subsp. vesca]	AT3G05420.2	0	acyl-CoA binding protein 4	XP_004302406.1	0	PREDICTED: acyl-CoA-binding domain-containing protein 4 [Fragaria vesca subsp. vesca]	Q9MA55.1	0	RecName: Full=Acyl-CoA-binding domain-containing protein 4; Short=Acyl-CoA binding protein 4	M5WQY4	0	Uncharacterized protein OS=Prunus persica GN=PRUPE_6G322800 PE=4 SV=1
jg10178.t1	XP_004302405.1	0	PREDICTED: uncharacterized protein LOC101313815 [Fragaria vesca subsp. vesca]	AT5G27650.1	0	Tudor/PWWP/MBT superfamily protein	XP_004302405.1	0	PREDICTED: uncharacterized protein LOC101313815 [Fragaria vesca subsp. vesca]	A4FUF0.1	4.01e-07	RecName: Full=Putative oxidoreductase GLYR1; AltName: Full=Glyoxylate reductase 1 homolog; AltName: Full=Nuclear protein NP60	A0A251NYR3	0	Uncharacterized protein OS=Prunus persica GN=PRUPE_6G322700 PE=4 SV=1
jg10179.t1	XP_007205674.1	1.48e-99	protein SRC2 [Prunus persica]	AT1G09070.1	2.59e-52	soybean gene regulated by cold-2	XP_007205674.1	1.07e-99	protein SRC2 [Prunus persica]	O04133.1	9.58e-64	RecName: Full=Protein SRC2; AltName: Full=Protein SOYBEAN GENE REGULATED BY COLD 2	M5WC75	9.7e-100	Uncharacterized protein OS=Prunus persica GN=PRUPE_6G322500 PE=4 SV=1
jg1018.t1	XP_004307084.1	3.43e-130	PREDICTED: peptidyl-prolyl cis-trans isomerase CYP22 [Fragaria vesca subsp. vesca]	AT2G38730.1	3.04e-123	Cyclophilin-like peptidyl-prolyl cis-trans isomerase family protein	XP_004307084.1	2.47e-130	PREDICTED: peptidyl-prolyl cis-trans isomerase CYP22 [Fragaria vesca subsp. vesca]	Q9ZVJ4.1	2.69e-122	RecName: Full=Peptidyl-prolyl cis-trans isomerase CYP22; Short=PPIase CYP22; AltName: Full=Cyclophilin of 22 kDa; AltName: Full=Cyclophilin-22	A0A059BJM7	1.61e-128	Peptidyl-prolyl cis-trans isomerase OS=Eucalyptus grandis GN=EUGRSUZ_G032152 PE=3 SV=1
jg10180.t1	ONK79416.1	6.93e-17	uncharacterized protein A4U43_C01F6130 [Asparagus officinalis]	AT5G53860.5	1.41e-17	embryo defective 2737	XP_020275180.1	1.01e-16	uncharacterized protein LOC109849725 [Asparagus officinalis]				A0A067FH45	2.31e-16	Uncharacterized protein (Fragment) OS=Citrus sinensis GN=CISIN_1g039081mg PE=4 SV=1
jg10181.t1	XP_011462845.1	3.93e-103	PREDICTED: pre-mRNA-splicing factor ISY1 homolog [Fragaria vesca subsp. vesca]	AT3G18790.1	2.07e-79	pre-mRNA-splicing factor ISY1-like protein	XP_011462845.1	2.84e-103	PREDICTED: pre-mRNA-splicing factor ISY1 homolog [Fragaria vesca subsp. vesca]	Q69ZQ2.2	1.79e-29	RecName: Full=Pre-mRNA-splicing factor ISY1 homolog	A0A251VCQ9	6.62e-90	Uncharacterized protein OS=Helianthus annuus GN=HannXRQ_Chr03g0092051 PE=4 SV=1
jg10182.t1	XP_011462845.1	3.57e-26	PREDICTED: pre-mRNA-splicing factor ISY1 homolog [Fragaria vesca subsp. vesca]	AT3G18790.1	4.63e-19	pre-mRNA-splicing factor ISY1-like protein	XP_011462845.1	2.57e-26	PREDICTED: pre-mRNA-splicing factor ISY1 homolog [Fragaria vesca subsp. vesca]	Q54N41.1	1.61e-14	RecName: Full=Pre-mRNA-splicing factor ISY1 homolog	A0A0K9QGP1	1.69e-24	Uncharacterized protein OS=Spinacia oleracea GN=SOVF_186390 PE=4 SV=1
jg10183.t1	XP_004304981.1	0	PREDICTED: autophagy-related protein 18a-like [Fragaria vesca subsp. vesca]	AT3G62770.1	2.95e-167	Transducin/WD40 repeat-like superfamily protein	XP_004304981.1	0	PREDICTED: autophagy-related protein 18a-like [Fragaria vesca subsp. vesca]	Q93VB2.1	2.6e-166	RecName: Full=Autophagy-related protein 18a; Short=AtATG18a; AltName: Full=Protein PEROXISOME UNUSUAL POSITIONING 2	M5VZF5	0	Uncharacterized protein OS=Prunus persica GN=PRUPE_6G322300 PE=4 SV=1
jg10184.t1													A0A0A9DTC2	1.82e-09	Uncharacterized protein OS=Arundo donax PE=4 SV=1
jg10185.t1
jg10186.t1	ONK79416.1	6.93e-17	uncharacterized protein A4U43_C01F6130 [Asparagus officinalis]	AT5G53860.5	1.41e-17	embryo defective 2737	XP_020275180.1	1.01e-16	uncharacterized protein LOC109849725 [Asparagus officinalis]				A0A067FH45	2.31e-16	Uncharacterized protein (Fragment) OS=Citrus sinensis GN=CISIN_1g039081mg PE=4 SV=1
jg10187.t1	XP_011462845.1	3.93e-103	PREDICTED: pre-mRNA-splicing factor ISY1 homolog [Fragaria vesca subsp. vesca]	AT3G18790.1	2.07e-79	pre-mRNA-splicing factor ISY1-like protein	XP_011462845.1	2.84e-103	PREDICTED: pre-mRNA-splicing factor ISY1 homolog [Fragaria vesca subsp. vesca]	Q69ZQ2.2	1.79e-29	RecName: Full=Pre-mRNA-splicing factor ISY1 homolog	A0A251VCQ9	6.62e-90	Uncharacterized protein OS=Helianthus annuus GN=HannXRQ_Chr03g0092051 PE=4 SV=1
jg10188.t1	XP_011462845.1	3.57e-26	PREDICTED: pre-mRNA-splicing factor ISY1 homolog [Fragaria vesca subsp. vesca]	AT3G18790.1	4.63e-19	pre-mRNA-splicing factor ISY1-like protein	XP_011462845.1	2.57e-26	PREDICTED: pre-mRNA-splicing factor ISY1 homolog [Fragaria vesca subsp. vesca]	Q54N41.1	1.61e-14	RecName: Full=Pre-mRNA-splicing factor ISY1 homolog	A0A0K9QGP1	1.69e-24	Uncharacterized protein OS=Spinacia oleracea GN=SOVF_186390 PE=4 SV=1
jg10189.t1	XP_004304981.1	0	PREDICTED: autophagy-related protein 18a-like [Fragaria vesca subsp. vesca]	AT3G62770.1	3.33e-168	Transducin/WD40 repeat-like superfamily protein	XP_004304981.1	0	PREDICTED: autophagy-related protein 18a-like [Fragaria vesca subsp. vesca]	Q93VB2.1	2.93e-167	RecName: Full=Autophagy-related protein 18a; Short=AtATG18a; AltName: Full=Protein PEROXISOME UNUSUAL POSITIONING 2	M5VZF5	0	Uncharacterized protein OS=Prunus persica GN=PRUPE_6G322300 PE=4 SV=1
jg1019.t1	XP_011469395.1	0	PREDICTED: disease resistance protein At4g27190-like [Fragaria vesca subsp. vesca]	AT4G27220.1	8.21e-89	NB-ARC domain-containing disease resistance protein	XP_011469395.1	0	PREDICTED: disease resistance protein At4g27190-like [Fragaria vesca subsp. vesca]	O81825.1	7.05e-88	RecName: Full=Probable disease resistance protein At4g27220	D7SQH0	0	Uncharacterized protein OS=Vitis vinifera GN=VIT_11s0052g00200 PE=3 SV=1
jg10190.t1	XP_004304979.1	0	PREDICTED: autophagy-related protein 18a-like [Fragaria vesca subsp. vesca]	AT3G62770.1	2.42e-179	Transducin/WD40 repeat-like superfamily protein	XP_004304979.1	0	PREDICTED: autophagy-related protein 18a-like [Fragaria vesca subsp. vesca]	Q93VB2.1	2.13e-178	RecName: Full=Autophagy-related protein 18a; Short=AtATG18a; AltName: Full=Protein PEROXISOME UNUSUAL POSITIONING 2	M5VZF5	0	Uncharacterized protein OS=Prunus persica GN=PRUPE_6G322300 PE=4 SV=1
jg10191.t1	XP_004302403.1	0	PREDICTED: autophagy-related protein 18a-like [Fragaria vesca subsp. vesca]	AT3G62770.1	0	Transducin/WD40 repeat-like superfamily protein	XP_004302403.1	0	PREDICTED: autophagy-related protein 18a-like [Fragaria vesca subsp. vesca]	Q93VB2.1	0	RecName: Full=Autophagy-related protein 18a; Short=AtATG18a; AltName: Full=Protein PEROXISOME UNUSUAL POSITIONING 2	M5VZF5	0	Uncharacterized protein OS=Prunus persica GN=PRUPE_6G322300 PE=4 SV=1
jg10192.t1	XP_004292659.2	8.39e-22	PREDICTED: F-box/kelch-repeat protein At3g06240-like [Fragaria vesca subsp. vesca]	AT3G62770.3	2.04e-15	Transducin/WD40 repeat-like superfamily protein	XP_004292659.2	6.05e-22	PREDICTED: F-box/kelch-repeat protein At3g06240-like [Fragaria vesca subsp. vesca]	Q93VB2.1	1.96e-14	RecName: Full=Autophagy-related protein 18a; Short=AtATG18a; AltName: Full=Protein PEROXISOME UNUSUAL POSITIONING 2	M5W161	3.93e-19	Uncharacterized protein OS=Prunus persica GN=PRUPE_6G320600 PE=4 SV=1
jg10193.t1	XP_004304887.1	5.58e-133	PREDICTED: F-box/kelch-repeat protein At3g06240-like [Fragaria vesca subsp. vesca]	AT3G06240.1	2.56e-19	F-box family protein	XP_004304887.1	4.02e-133	PREDICTED: F-box/kelch-repeat protein At3g06240-like [Fragaria vesca subsp. vesca]	Q8GXC7.1	2.19e-18	RecName: Full=F-box/kelch-repeat protein At3g06240	A0JCB0	6.56e-109	S locus F-box protein with the low allelic sequence polymorphism 2-S4 OS=Prunus avium GN=SLFL2 PE=4 SV=1
jg10194.t1	XP_004302402.1	0	PREDICTED: putative protease Do-like 14 [Fragaria vesca subsp. vesca]	AT5G27660.2	2.46e-152	Trypsin family protein with PDZ domain-containing protein	XP_004302402.1	0	PREDICTED: putative protease Do-like 14 [Fragaria vesca subsp. vesca]	Q3E6S8.2	8.82e-145	RecName: Full=Putative protease Do-like 14	M5VZD5	3.53e-176	Uncharacterized protein OS=Prunus persica GN=PRUPE_6G322200 PE=4 SV=1
jg10195.t1	XP_004302401.1	0	PREDICTED: putative protease Do-like 14 [Fragaria vesca subsp. vesca]	AT5G27660.2	0	Trypsin family protein with PDZ domain-containing protein	XP_004302401.1	0	PREDICTED: putative protease Do-like 14 [Fragaria vesca subsp. vesca]	Q3E6S8.2	0	RecName: Full=Putative protease Do-like 14	M5VZD5	0	Uncharacterized protein OS=Prunus persica GN=PRUPE_6G322200 PE=4 SV=1
jg10196.t1	XP_004302400.1	2.09e-94	PREDICTED: histone H2A.1 [Fragaria vesca subsp. vesca]	AT5G27670.1	2.17e-82	histone H2A 7	XP_004302400.1	1.5e-94	PREDICTED: histone H2A.1 [Fragaria vesca subsp. vesca]	Q94F49.1	1.91e-81	RecName: Full=Probable histone H2A.5; AltName: Full=HTA7	M5WDC2	3.09e-82	Histone H2A OS=Prunus persica GN=PRUPE_6G322000 PE=3 SV=1
jg10197.t1	ONI04448.1	1.67e-55	hypothetical protein PRUPE_6G321900 [Prunus persica]				XP_010104724.1	3.01e-54	hypothetical protein L484_002852 [Morus notabilis]				A0A251NYN6	1.09e-55	Uncharacterized protein OS=Prunus persica GN=PRUPE_6G321900 PE=4 SV=1
jg10198.t1	XP_004302399.1	0	PREDICTED: ATP-dependent DNA helicase Q-like SIM isoform X1 [Fragaria vesca subsp. vesca]	AT5G27680.4	0	RECQ helicase SIM	XP_004302399.1	0	PREDICTED: ATP-dependent DNA helicase Q-like SIM isoform X1 [Fragaria vesca subsp. vesca]	Q9FT69.1	0	RecName: Full=ATP-dependent DNA helicase Q-like SIM; AltName: Full=RecQ-like protein SIM; Short=AtRecQsim; Short=Similar to RecQ protein	A0A251P253	0	ATP-dependent DNA helicase OS=Prunus persica GN=PRUPE_6G321800 PE=3 SV=1
jg10199.t1	XP_004302398.1	0	PREDICTED: luminal-binding protein 4 [Fragaria vesca subsp. vesca]	AT5G42020.1	0	Heat shock protein 70 (Hsp 70) family protein	XP_004302398.1	0	PREDICTED: luminal-binding protein 4 [Fragaria vesca subsp. vesca]	Q03685.1	0	RecName: Full=Luminal-binding protein 5; Short=BiP 5; AltName: Full=78 kDa glucose-regulated protein homolog 5; Short=GRP-78-5; Flags: Precursor	A0A251NYN8	0	Uncharacterized protein OS=Prunus persica GN=PRUPE_6G321700 PE=3 SV=1
jg102.t1
jg1020.t1	XP_004306895.1	1.2e-124	PREDICTED: protein FAR1-RELATED SEQUENCE 5-like [Fragaria vesca subsp. vesca]	AT4G38180.1	1.85e-51	FAR1-related sequence 5	XP_004306895.1	8.67e-125	PREDICTED: protein FAR1-RELATED SEQUENCE 5-like [Fragaria vesca subsp. vesca]	Q9SZL8.1	1.6e-50	RecName: Full=Protein FAR1-RELATED SEQUENCE 5	M5WPE0	1.89e-95	Uncharacterized protein OS=Prunus persica GN=PRUPE_ppa025462mg PE=4 SV=1
jg10200.t1	XP_011466280.1	0	PREDICTED: formin-like protein 11 [Fragaria vesca subsp. vesca]	AT3G05470.1	0	Actin-binding FH2 (formin homology 2) family protein	XP_011466280.1	0	PREDICTED: formin-like protein 11 [Fragaria vesca subsp. vesca]	Q9MA60.1	0	RecName: Full=Formin-like protein 11; Short=AtFH11; Flags: Precursor	M5WR51	0	Formin-like protein OS=Prunus persica GN=PRUPE_6G321600 PE=3 SV=1
jg10201.t1	XP_004302398.1	0	PREDICTED: luminal-binding protein 4 [Fragaria vesca subsp. vesca]	AT1G09080.2	0	Heat shock protein 70 (Hsp 70) family protein	XP_004302398.1	0	PREDICTED: luminal-binding protein 4 [Fragaria vesca subsp. vesca]	Q8H1B3.1	0	RecName: Full=Probable mediator of RNA polymerase II transcription subunit 37b; AltName: Full=BiP chaperone BIP-L; AltName: Full=Heat shock 70 kDa protein 13; AltName: Full=Heat shock protein 70-13; Short=AtHsp70-13; AltName: Full=Hsp70 protein BiP chaperone BIP-L; AltName: Full=Luminal-binding protein 3; Short=AtBP3; Short=BiP3; Flags: Precursor	A0A251NYN8	0	Uncharacterized protein OS=Prunus persica GN=PRUPE_6G321700 PE=3 SV=1
jg10202.t1	API61821.1	0	respiratory burst oxidase-like protein B [Fragaria x ananassa]	AT1G09090.2	0	respiratory burst oxidase-like protein	XP_004304974.1	0	PREDICTED: respiratory burst oxidase homolog protein B [Fragaria vesca subsp. vesca]	Q948T9.1	0	RecName: Full=Respiratory burst oxidase homolog protein B; AltName: Full=NADPH oxidase RBOHB; AltName: Full=StRBOHB	A0A1L4A1N8	0	Respiratory burst oxidase-like protein B OS=Fragaria ananassa GN=RbohB PE=2 SV=1
jg10203.t1	XP_021816961.1	7.39e-67	heavy metal-associated isoprenylated plant protein 36 [Prunus avium]	AT1G56210.1	9.72e-27	Heavy metal transport/detoxification superfamily protein	XP_021816961.1	5.33e-67	heavy metal-associated isoprenylated plant protein 36 [Prunus avium]	Q9C7J6.1	8.38e-26	RecName: Full=Heavy metal-associated isoprenylated plant protein 35; Short=AtHIP35; Flags: Precursor	A0A0B0NQ61	6.02e-54	Copper-transporting ATPase 1 OS=Gossypium arboreum GN=F383_00918 PE=4 SV=1
jg10204.t1	XP_004302397.1	0	PREDICTED: cell cycle checkpoint control protein RAD9A [Fragaria vesca subsp. vesca]	AT3G05480.1	0	cell cycle checkpoint control protein family	XP_004302397.1	0	PREDICTED: cell cycle checkpoint control protein RAD9A [Fragaria vesca subsp. vesca]	Q9Z0F6.1	2.06e-22	RecName: Full=Cell cycle checkpoint control protein RAD9A; Short=mRAD9; AltName: Full=DNA repair exonuclease rad9 homolog A; AltName: Full=Rad9-like protein	M5VY91	0	Uncharacterized protein OS=Prunus persica GN=PRUPE_6G321300 PE=4 SV=1
jg10205.t1	XP_004302395.1	2.06e-56	PREDICTED: protein RALF-like 33 [Fragaria vesca subsp. vesca]	AT4G15800.1	3.81e-41	ralf-like 33	XP_004302395.1	1.49e-56	PREDICTED: protein RALF-like 33 [Fragaria vesca subsp. vesca]	Q8L9P8.1	3.36e-40	RecName: Full=Protein RALF-like 33; Flags: Precursor	M5W0U6	3.08e-45	Uncharacterized protein OS=Prunus persica GN=PRUPE_6G321200 PE=4 SV=1
jg10206.t1	XP_004302394.1	4.01e-128	PREDICTED: stress-related protein [Fragaria vesca subsp. vesca]	AT3G05500.1	7.39e-74	Rubber elongation factor protein (REF)	XP_004302394.1	2.89e-128	PREDICTED: stress-related protein [Fragaria vesca subsp. vesca]	Q9MA63.1	6.5e-73	RecName: Full=REF/SRPP-like protein At3g05500	A0A0B0Q0B4	5.88e-89	Uncharacterized protein OS=Gossypium arboreum GN=F383_12676 PE=4 SV=1
jg10207.t1	XP_004302392.1	0	PREDICTED: ATP-dependent Clp protease proteolytic subunit-related protein 3, chloroplastic [Fragaria vesca subsp. vesca]	AT1G09130.2	0	ATP-dependent caseinolytic (Clp) protease/crotonase family protein	XP_004302392.1	0	PREDICTED: ATP-dependent Clp protease proteolytic subunit-related protein 3, chloroplastic [Fragaria vesca subsp. vesca]	Q8L770.1	0	RecName: Full=ATP-dependent Clp protease proteolytic subunit-related protein 3, chloroplastic; Short=ClpR3; AltName: Full=nClpP8; Flags: Precursor	M5WBU1	0	ATP-dependent Clp protease proteolytic subunit OS=Prunus persica GN=PRUPE_6G321000 PE=3 SV=1
jg10208.t1	XP_004304893.2	1.59e-134	PREDICTED: F-box/kelch-repeat protein At3g06240-like [Fragaria vesca subsp. vesca]	AT3G06240.1	3.69e-26	F-box family protein	XP_004304893.2	1.15e-134	PREDICTED: F-box/kelch-repeat protein At3g06240-like [Fragaria vesca subsp. vesca]	Q8GXC7.1	3.17e-25	RecName: Full=F-box/kelch-repeat protein At3g06240	M5W161	1.45e-81	Uncharacterized protein OS=Prunus persica GN=PRUPE_6G320600 PE=4 SV=1
jg10209.t1	XP_004304893.2	9.3e-142	PREDICTED: F-box/kelch-repeat protein At3g06240-like [Fragaria vesca subsp. vesca]	AT3G06240.1	6.15e-28	F-box family protein	XP_004304893.2	6.71e-142	PREDICTED: F-box/kelch-repeat protein At3g06240-like [Fragaria vesca subsp. vesca]	Q8GXC7.1	5.29e-27	RecName: Full=F-box/kelch-repeat protein At3g06240	A0JCB0	2.68e-87	S locus F-box protein with the low allelic sequence polymorphism 2-S4 OS=Prunus avium GN=SLFL2 PE=4 SV=1
jg1021.t1	XP_011463659.1	2.85e-51	PREDICTED: protein FAR1-RELATED SEQUENCE 9-like [Fragaria vesca subsp. vesca]	AT4G38170.1	2.47e-10	FAR1-related sequence 9	XP_011463659.1	2.05e-51	PREDICTED: protein FAR1-RELATED SEQUENCE 9-like [Fragaria vesca subsp. vesca]	Q9SZL7.2	2.12e-09	RecName: Full=Protein FAR1-RELATED SEQUENCE 9	M5WPE0	1.16e-23	Uncharacterized protein OS=Prunus persica GN=PRUPE_ppa025462mg PE=4 SV=1
jg10210.t1	XP_004304893.2	2.43e-69	PREDICTED: F-box/kelch-repeat protein At3g06240-like [Fragaria vesca subsp. vesca]	AT3G16210.1	5.63e-08	F-box family protein	XP_004304893.2	1.75e-69	PREDICTED: F-box/kelch-repeat protein At3g06240-like [Fragaria vesca subsp. vesca]	Q9LU24.1	4.82e-07	RecName: Full=Putative F-box protein At3g16210	D5M8X4	1.67e-36	SFBBbeta protein (Fragment) OS=Malus domestica PE=4 SV=1
jg10211.t1	XP_004302391.1	0	PREDICTED: uncharacterized protein LOC101309846 [Fragaria vesca subsp. vesca]	AT5G27710.1	5.07e-154	T-box protein	XP_004302391.1	0	PREDICTED: uncharacterized protein LOC101309846 [Fragaria vesca subsp. vesca]				M5WIT1	6.39e-174	Uncharacterized protein OS=Prunus persica GN=PRUPE_6G320900 PE=4 SV=1
jg10212.t1	XP_011466274.1	2.01e-59	PREDICTED: uncharacterized protein LOC101309556 [Fragaria vesca subsp. vesca]	AT5G16950.1	4.44e-22	krueppel-like factor	XP_011466274.1	1.45e-59	PREDICTED: uncharacterized protein LOC101309556 [Fragaria vesca subsp. vesca]				M5WRN2	1.04e-49	Uncharacterized protein (Fragment) OS=Prunus persica GN=PRUPE_ppa015708mg PE=4 SV=1
jg10213.t1	XP_004302390.1	0	PREDICTED: tafazzin [Fragaria vesca subsp. vesca]	AT3G05510.1	0	Phospholipid/glycerol acyltransferase family protein	XP_004302390.1	0	PREDICTED: tafazzin [Fragaria vesca subsp. vesca]	Q6IV77.1	4.36e-43	RecName: Full=Tafazzin	M5WAS3	0	Uncharacterized protein OS=Prunus persica GN=PRUPE_6G320700 PE=4 SV=1
jg10214.t1	XP_004302389.1	0	PREDICTED: F-actin-capping protein subunit alpha [Fragaria vesca subsp. vesca]	AT3G05520.3	2.95e-168	Subunits of heterodimeric actin filament capping protein Capz superfamily	XP_004302389.1	0	PREDICTED: F-actin-capping protein subunit alpha [Fragaria vesca subsp. vesca]	O82631.2	2.95e-167	RecName: Full=F-actin-capping protein subunit alpha; AltName: Full=CapZ alpha	M5W0D5	0	Uncharacterized protein OS=Prunus persica GN=PRUPE_6G320500 PE=3 SV=1
jg10215.t1	XP_008246429.1	0	PREDICTED: heparan-alpha-glucosaminide N-acetyltransferase isoform X1 [Prunus mume]	AT5G27730.1	0	heparan-alpha-glucosaminide N-acetyltransferase-like protein (DUF1624)	XP_008246429.1	0	PREDICTED: heparan-alpha-glucosaminide N-acetyltransferase isoform X1 [Prunus mume]	Q3UDW8.2	4.31e-33	RecName: Full=Heparan-alpha-glucosaminide N-acetyltransferase; AltName: Full=Transmembrane protein 76	M5WHT8	0	Uncharacterized protein OS=Prunus persica GN=PRUPE_6G320400 PE=4 SV=1
jg10216.t1	XP_004302387.1	0	PREDICTED: 26S protease regulatory subunit 6A homolog [Fragaria vesca subsp. vesca]	AT3G05530.1	0	regulatory particle triple-A ATPase 5A	XP_004302387.1	0	PREDICTED: 26S protease regulatory subunit 6A homolog [Fragaria vesca subsp. vesca]	Q9SEI2.1	0	RecName: Full=26S proteasome regulatory subunit 6A homolog A; AltName: Full=26S proteasome AAA-ATPase subunit RPT5a; AltName: Full=Proteasome 26S subunit 6A homolog A; AltName: Full=Regulatory particle triple-A ATPase subunit 5a; AltName: Full=Tat-binding protein 1 homolog A; Short=TBP-1 homolog A	M5WB08	0	Uncharacterized protein OS=Prunus persica GN=PRUPE_6G320300 PE=3 SV=1
jg10217.t1	XP_004302387.1	0	PREDICTED: 26S protease regulatory subunit 6A homolog [Fragaria vesca subsp. vesca]	AT3G05530.1	0	regulatory particle triple-A ATPase 5A	XP_004302387.1	0	PREDICTED: 26S protease regulatory subunit 6A homolog [Fragaria vesca subsp. vesca]	O23894.1	0	RecName: Full=26S proteasome regulatory subunit 6A homolog; AltName: Full=Tat-binding protein homolog 1; Short=TBP-1	M5WB08	0	Uncharacterized protein OS=Prunus persica GN=PRUPE_6G320300 PE=3 SV=1
jg10218.t1	XP_004292659.2	1.44e-27	PREDICTED: F-box/kelch-repeat protein At3g06240-like [Fragaria vesca subsp. vesca]	AT3G17270.1	3.17e-08	F-box/associated interaction domain protein	XP_004292659.2	1.04e-27	PREDICTED: F-box/kelch-repeat protein At3g06240-like [Fragaria vesca subsp. vesca]	Q9LUU4.1	2.76e-07	RecName: Full=Putative F-box protein At3g17270	S6BVQ7	4.14e-18	Hypothetical F-box protein OS=Malus domestica GN=MdFBX25 PE=4 SV=1
jg10219.t1	XP_004304967.1	1.15e-38	PREDICTED: F-box/kelch-repeat protein At3g06240-like [Fragaria vesca subsp. vesca]				XP_004304967.1	8.27e-39	PREDICTED: F-box/kelch-repeat protein At3g06240-like [Fragaria vesca subsp. vesca]				Q84UT3	3.31e-27	F-box OS=Prunus mume GN=S1-SLFL2 PE=4 SV=1
jg1022.t1
jg10220.t1	XP_007205224.1	0	uncharacterized protein LOC18772607 [Prunus persica]	AT3G05545.1	2.79e-117	RING/U-box superfamily protein	XP_007205224.1	0	uncharacterized protein LOC18772607 [Prunus persica]	O82239.2	7.51e-79	RecName: Full=E3 ubiquitin-protein ligase RFI2; AltName: Full=Protein RED AND FAR-RED INSENSITIVE 2	M5WAY7	0	Uncharacterized protein OS=Prunus persica GN=PRUPE_6G320100 PE=4 SV=1
jg10221.t1	XP_004304894.1	0	PREDICTED: F-box/kelch-repeat protein At3g23880-like [Fragaria vesca subsp. vesca]	AT4G12560.3	1.36e-17	F-box and associated interaction domains-containing protein	XP_004304894.1	0	PREDICTED: F-box/kelch-repeat protein At3g23880-like [Fragaria vesca subsp. vesca]	Q9SU30.2	1.16e-16	RecName: Full=F-box protein CPR1; AltName: Full=Protein CONSTITUTIVE EXPRESSER OF PR GENES 1; AltName: Full=Protein CONSTITUTIVE EXPRESSER OF PR GENES 30	M5W1V0	2.91e-97	Uncharacterized protein OS=Prunus persica GN=PRUPE_ppa019333mg PE=4 SV=1
jg10222.t1	XP_004304970.1	0	PREDICTED: F-box/kelch-repeat protein At3g06240-like [Fragaria vesca subsp. vesca]	AT3G06240.1	1.6e-19	F-box family protein	XP_004304970.1	0	PREDICTED: F-box/kelch-repeat protein At3g06240-like [Fragaria vesca subsp. vesca]	Q8GXC7.1	1.37e-18	RecName: Full=F-box/kelch-repeat protein At3g06240	A0JCB4	1.64e-160	S locus F-box protein with the low allelic sequence polymorphism 3-Sf OS=Prunus mume GN=SLFL3 PE=4 SV=1
jg10223.t1	XP_004302385.1	2.35e-47	PREDICTED: uncharacterized protein LOC101307509 [Fragaria vesca subsp. vesca]	AT3G05550.1	6.34e-37	Hypoxia-responsive family protein	XP_004302385.1	1.7e-47	PREDICTED: uncharacterized protein LOC101307509 [Fragaria vesca subsp. vesca]				A0A1Q3CFL7	1.27e-43	HIG_1_N domain-containing protein OS=Cephalotus follicularis GN=CFOL_v3_22472 PE=4 SV=1
jg10224.t1	XP_011466270.1	2.04e-112	PREDICTED: serine/arginine-rich splicing factor SR30-like isoform X2 [Fragaria vesca subsp. vesca]	AT1G09140.3	1.41e-98	SERINE-ARGININE PROTEIN 30	XP_011466270.1	1.47e-112	PREDICTED: serine/arginine-rich splicing factor SR30-like isoform X2 [Fragaria vesca subsp. vesca]	Q9XFR5.1	2.9e-97	RecName: Full=Serine/arginine-rich splicing factor SR30; Short=At-SR30; Short=At-SRp30; Short=AtSR30; AltName: Full=SF2/ASF-like splicing modulator Srp30; AltName: Full=Serine-arginine rich RNA binding protein 30	A0A0A0M1I3	4.5e-111	Uncharacterized protein OS=Cucumis sativus GN=Csa_1G569330 PE=4 SV=1
jg10225.t1	XP_004304896.1	0	PREDICTED: F-box/kelch-repeat protein At3g23880-like [Fragaria vesca subsp. vesca]	AT3G17480.1	1.62e-15	F-box/associated interaction domain protein	XP_004304896.1	0	PREDICTED: F-box/kelch-repeat protein At3g23880-like [Fragaria vesca subsp. vesca]	Q9LUP9.1	1.38e-14	RecName: Full=Putative F-box protein At3g17480	A0JCB4	4.26e-148	S locus F-box protein with the low allelic sequence polymorphism 3-Sf OS=Prunus mume GN=SLFL3 PE=4 SV=1
jg10226.t1	XP_004304896.1	0	PREDICTED: F-box/kelch-repeat protein At3g23880-like [Fragaria vesca subsp. vesca]	AT2G04920.1	1.11e-13	F-box and associated interaction domains-containing protein	XP_004304896.1	0	PREDICTED: F-box/kelch-repeat protein At3g23880-like [Fragaria vesca subsp. vesca]	Q9SI34.1	9.48e-13	RecName: Full=Putative F-box only protein 9	A0JCB4	3.9e-150	S locus F-box protein with the low allelic sequence polymorphism 3-Sf OS=Prunus mume GN=SLFL3 PE=4 SV=1
jg10227.t1	XP_004304972.1	1.15e-146	PREDICTED: putative F-box protein At3g23260 isoform X1 [Fragaria vesca subsp. vesca]	AT3G16210.1	2.54e-18	F-box family protein	XP_004304972.1	8.27e-147	PREDICTED: putative F-box protein At3g23260 isoform X1 [Fragaria vesca subsp. vesca]	Q9LU24.1	2.17e-17	RecName: Full=Putative F-box protein At3g16210	M5W5Z5	2.85e-116	Uncharacterized protein OS=Prunus persica GN=PRUPE_ppa016317mg PE=4 SV=1
jg10228.t1	XP_004304968.1	1.66e-142	PREDICTED: F-box/kelch-repeat protein At3g06240-like [Fragaria vesca subsp. vesca]	AT3G06240.1	4.99e-15	F-box family protein	XP_004304968.1	1.2e-142	PREDICTED: F-box/kelch-repeat protein At3g06240-like [Fragaria vesca subsp. vesca]	Q8GXC7.1	4.26e-14	RecName: Full=F-box/kelch-repeat protein At3g06240	M5W5Z5	6.12e-108	Uncharacterized protein OS=Prunus persica GN=PRUPE_ppa016317mg PE=4 SV=1
jg10229.t1	XP_004304968.1	1.71e-130	PREDICTED: F-box/kelch-repeat protein At3g06240-like [Fragaria vesca subsp. vesca]	AT4G12560.3	9.81e-16	F-box and associated interaction domains-containing protein	XP_004304968.1	1.23e-130	PREDICTED: F-box/kelch-repeat protein At3g06240-like [Fragaria vesca subsp. vesca]	Q9SU30.2	8.38e-15	RecName: Full=F-box protein CPR1; AltName: Full=Protein CONSTITUTIVE EXPRESSER OF PR GENES 1; AltName: Full=Protein CONSTITUTIVE EXPRESSER OF PR GENES 30	M5W5Z5	8.44e-109	Uncharacterized protein OS=Prunus persica GN=PRUPE_ppa016317mg PE=4 SV=1
jg10229.t2	XP_004304885.1	3.17e-95	PREDICTED: putative F-box protein At1g47730 [Fragaria vesca subsp. vesca]	AT3G16210.1	4.95e-06	F-box family protein	XP_004304885.1	2.29e-95	PREDICTED: putative F-box protein At1g47730 [Fragaria vesca subsp. vesca]	Q4PSN6.1	0.000223	RecName: Full=F-box/WD-40 repeat-containing protein 1; AltName: Full=WD-40-associated F-box protein 1	M5W5Z5	3.83e-78	Uncharacterized protein OS=Prunus persica GN=PRUPE_ppa016317mg PE=4 SV=1
jg1023.t1	XP_004293563.1	0	PREDICTED: polyphenol oxidase, chloroplastic-like [Fragaria vesca subsp. vesca]				XP_004293563.1	0	PREDICTED: polyphenol oxidase, chloroplastic-like [Fragaria vesca subsp. vesca]	O81103.1	0	RecName: Full=Polyphenol oxidase latent form, chloroplastic; Short=L-PaPPO; Short=PA-PPO; Contains	D6P743	0	Polyphenol oxidase IV OS=Pyrus x bretschneideri GN=PPOIV PE=2 SV=2
jg10230.t1	XP_004304885.1	1.26e-51	PREDICTED: putative F-box protein At1g47730 [Fragaria vesca subsp. vesca]	AT3G10240.1	2.03e-06	F-box and associated interaction domains-containing protein	XP_004304885.1	9.11e-52	PREDICTED: putative F-box protein At1g47730 [Fragaria vesca subsp. vesca]	Q9SS35.1	1.75e-05	RecName: Full=Putative F-box protein At3g10240	M5W5Z5	3.15e-36	Uncharacterized protein OS=Prunus persica GN=PRUPE_ppa016317mg PE=4 SV=1
jg10231.t1	XP_004304972.1	0	PREDICTED: putative F-box protein At3g23260 isoform X1 [Fragaria vesca subsp. vesca]	AT3G06240.1	2.38e-20	F-box family protein	XP_004304972.1	0	PREDICTED: putative F-box protein At3g23260 isoform X1 [Fragaria vesca subsp. vesca]	Q9LTC3.1	1.58e-16	RecName: Full=Putative F-box protein At3g23260	M5W5Z5	3.79e-131	Uncharacterized protein OS=Prunus persica GN=PRUPE_ppa016317mg PE=4 SV=1
jg10232.t1	XP_011466174.1	0	PREDICTED: F-box/kelch-repeat protein At3g06240-like [Fragaria vesca subsp. vesca]	AT3G06240.1	6.96e-20	F-box family protein	XP_011466174.1	0	PREDICTED: F-box/kelch-repeat protein At3g06240-like [Fragaria vesca subsp. vesca]	Q8GXC7.1	5.95e-19	RecName: Full=F-box/kelch-repeat protein At3g06240	Q84UT4	1.93e-125	F-box OS=Prunus mume GN=S1-SLFL1 PE=4 SV=1
jg10233.t1	AUC51673.1	1.36e-136	S locus F-box protein [Rosa rugosa]	AT3G06240.1	3.32e-15	F-box family protein	XP_004304885.1	2.12e-131	PREDICTED: putative F-box protein At1g47730 [Fragaria vesca subsp. vesca]	Q8GXC7.1	2.83e-14	RecName: Full=F-box/kelch-repeat protein At3g06240	B1B548	1.16e-108	S locus F-box protein with the low allelic sequence polymorphism 1-S2 OS=Prunus avium GN=SLFL1-S2 PE=4 SV=1
jg10234.t1	XP_011470669.1	5.76e-49	PREDICTED: uncharacterized protein LOC101307646 [Fragaria vesca subsp. vesca]				XP_011470669.1	4.16e-49	PREDICTED: uncharacterized protein LOC101307646 [Fragaria vesca subsp. vesca]				A0A251PVM7	8.18e-28	Uncharacterized protein OS=Prunus persica GN=PRUPE_4G283800 PE=4 SV=1
jg10235.t1	XP_008388525.1	4.03e-66	PREDICTED: 50S ribosomal protein L18 [Malus domestica]	AT5G27820.1	2.69e-61	Ribosomal L18p/L5e family protein	XP_008388525.1	2.91e-66	PREDICTED: 50S ribosomal protein L18 [Malus domestica]	C0QW11.1	4.13e-12	RecName: Full=50S ribosomal protein L18	A0A200PMN7	7.55e-66	Ribosomal protein L18/L5 OS=Macleaya cordata GN=BVC80_8973g19 PE=4 SV=1
jg10236.t1	XP_008245538.1	4.89e-101	PREDICTED: F-box/kelch-repeat protein At3g06240-like [Prunus mume]	AT3G06240.1	4.46e-18	F-box family protein	XP_008245538.1	3.53e-101	PREDICTED: F-box/kelch-repeat protein At3g06240-like [Prunus mume]	Q8GXC7.1	3.82e-17	RecName: Full=F-box/kelch-repeat protein At3g06240	M5W5Z5	7.01e-93	Uncharacterized protein OS=Prunus persica GN=PRUPE_ppa016317mg PE=4 SV=1
jg10237.t1	XP_004304887.1	2.2e-147	PREDICTED: F-box/kelch-repeat protein At3g06240-like [Fragaria vesca subsp. vesca]	AT3G06240.1	3.06e-23	F-box family protein	XP_004304887.1	1.58e-147	PREDICTED: F-box/kelch-repeat protein At3g06240-like [Fragaria vesca subsp. vesca]	Q8GXC7.1	2.62e-22	RecName: Full=F-box/kelch-repeat protein At3g06240	A0JCB0	3.42e-112	S locus F-box protein with the low allelic sequence polymorphism 2-S4 OS=Prunus avium GN=SLFL2 PE=4 SV=1
jg10238.t1	XP_004304897.1	3.35e-117	PREDICTED: F-box/kelch-repeat protein At3g06240-like [Fragaria vesca subsp. vesca]	AT3G06240.1	8.78e-27	F-box family protein	XP_004304897.1	2.41e-117	PREDICTED: F-box/kelch-repeat protein At3g06240-like [Fragaria vesca subsp. vesca]	Q8GXC7.1	7.55e-26	RecName: Full=F-box/kelch-repeat protein At3g06240	A0JCB0	4.03e-101	S locus F-box protein with the low allelic sequence polymorphism 2-S4 OS=Prunus avium GN=SLFL2 PE=4 SV=1
jg10239.t1	XP_004304887.1	1.4e-119	PREDICTED: F-box/kelch-repeat protein At3g06240-like [Fragaria vesca subsp. vesca]	AT3G06240.1	1.15e-30	F-box family protein	XP_004304887.1	1.01e-119	PREDICTED: F-box/kelch-repeat protein At3g06240-like [Fragaria vesca subsp. vesca]	Q8GXC7.1	9.93e-30	RecName: Full=F-box/kelch-repeat protein At3g06240	A0JCB0	2.11e-103	S locus F-box protein with the low allelic sequence polymorphism 2-S4 OS=Prunus avium GN=SLFL2 PE=4 SV=1
jg1024.t1	XP_018502351.1	0.000245	PREDICTED: BTB/POZ and MATH domain-containing protein 3-like [Pyrus x bretschneideri]	AT5G06600.3	0.000492	ubiquitin-specific protease 12	XP_018502351.1	0.000177	PREDICTED: BTB/POZ and MATH domain-containing protein 3-like [Pyrus x bretschneideri]				A0A218WID6	0.00059	Uncharacterized protein OS=Punica granatum GN=CDL15_Pgr013043 PE=3 SV=1
jg10240.t1	XP_004304889.1	0	PREDICTED: putative F-box protein At3g16210 [Fragaria vesca subsp. vesca]	AT3G06240.1	3.38e-23	F-box family protein	XP_004304889.1	0	PREDICTED: putative F-box protein At3g16210 [Fragaria vesca subsp. vesca]	Q8GXC7.1	2.9e-22	RecName: Full=F-box/kelch-repeat protein At3g06240	A0JCB1	1.21e-153	S locus F-box protein with the low allelic sequence polymorphism 3-S4 OS=Prunus avium GN=SLFL3 PE=4 SV=1
jg10241.t1	AUC51673.1	0	S locus F-box protein [Rosa rugosa]	AT3G06240.1	2.13e-22	F-box family protein	XP_004304968.1	0	PREDICTED: F-box/kelch-repeat protein At3g06240-like [Fragaria vesca subsp. vesca]	Q8GXC7.1	1.83e-21	RecName: Full=F-box/kelch-repeat protein At3g06240	M5W5Z5	2.76e-125	Uncharacterized protein OS=Prunus persica GN=PRUPE_ppa016317mg PE=4 SV=1
jg10242.t1	XP_004302274.1	0	PREDICTED: uncharacterized protein LOC101299595 isoform X1 [Fragaria vesca subsp. vesca]	AT5G27830.1	6.5e-88	folate receptor family protein	XP_004302274.1	0	PREDICTED: uncharacterized protein LOC101299595 isoform X1 [Fragaria vesca subsp. vesca]				M5WJ83	2.38e-168	Uncharacterized protein OS=Prunus persica GN=PRUPE_6G319500 PE=4 SV=1
jg10243.t1	XP_011466167.1	4.02e-110	PREDICTED: cyclic phosphodiesterase-like [Fragaria vesca subsp. vesca]	AT4G18930.1	8.19e-40	RNA ligase/cyclic nucleotide phosphodiesterase family protein	XP_011466167.1	2.9e-110	PREDICTED: cyclic phosphodiesterase-like [Fragaria vesca subsp. vesca]	O04147.1	7.18e-39	RecName: Full=Cyclic phosphodiesterase; Short=CPDase	A0A172WY69	6.26e-54	Cyclic phosphodiesterase-like protein 1 OS=Ziziphus jujuba PE=2 SV=1
jg10244.t1	XP_004302272.1	3.74e-57	PREDICTED: uncharacterized protein LOC101299014 isoform X2 [Fragaria vesca subsp. vesca]	AT1G56220.1	3.97e-38	Dormancy/auxin associated family protein	XP_004302272.1	2.69e-57	PREDICTED: uncharacterized protein LOC101299014 isoform X2 [Fragaria vesca subsp. vesca]	Q8LD26.1	3.49e-37	RecName: Full=Dormancy-associated protein homolog 3; AltName: Full=DRM1 homolog 3	O48629	5.56e-55	Putative auxin-repressed protein OS=Prunus armeniaca PE=2 SV=1
jg10244.t2	XP_021816927.1	1e-56	dormancy-associated protein homolog 3 isoform X1 [Prunus avium]	AT1G56220.1	5.59e-39	Dormancy/auxin associated family protein	XP_021816927.1	7.23e-57	dormancy-associated protein homolog 3 isoform X1 [Prunus avium]	Q8LD26.1	4.92e-38	RecName: Full=Dormancy-associated protein homolog 3; AltName: Full=DRM1 homolog 3	O48629	2.63e-56	Putative auxin-repressed protein OS=Prunus armeniaca PE=2 SV=1
jg10244.t3	XP_011466170.1	8.38e-64	PREDICTED: auxin-repressed 12.5 kDa protein isoform X1 [Fragaria vesca subsp. vesca]	AT1G56220.4	1.55e-30	Dormancy/auxin associated family protein	XP_011466170.1	6.04e-64	PREDICTED: auxin-repressed 12.5 kDa protein isoform X1 [Fragaria vesca subsp. vesca]	Q8LD26.1	3.37e-29	RecName: Full=Dormancy-associated protein homolog 3; AltName: Full=DRM1 homolog 3	A0A1U8LKV8	1.35e-46	uncharacterized protein LOC107927273 isoform X2 OS=Gossypium hirsutum GN=LOC107927273 PE=4 SV=1
jg10245.t1	XP_004304887.1	6.29e-149	PREDICTED: F-box/kelch-repeat protein At3g06240-like [Fragaria vesca subsp. vesca]	AT3G06240.1	4.57e-25	F-box family protein	XP_004304887.1	4.54e-149	PREDICTED: F-box/kelch-repeat protein At3g06240-like [Fragaria vesca subsp. vesca]	Q8GXC7.1	3.92e-24	RecName: Full=F-box/kelch-repeat protein At3g06240	A0JCB0	5.31e-114	S locus F-box protein with the low allelic sequence polymorphism 2-S4 OS=Prunus avium GN=SLFL2 PE=4 SV=1
jg10246.t1	XP_004304887.1	3.41e-77	PREDICTED: F-box/kelch-repeat protein At3g06240-like [Fragaria vesca subsp. vesca]	AT3G07870.1	1.15e-05	F-box and associated interaction domains-containing protein	XP_004304887.1	2.46e-77	PREDICTED: F-box/kelch-repeat protein At3g06240-like [Fragaria vesca subsp. vesca]	Q9SFC7.1	9.94e-05	RecName: Full=F-box protein At3g07870	Q84UT3	7.01e-41	F-box OS=Prunus mume GN=S1-SLFL2 PE=4 SV=1
jg10246.t2	XP_004304887.1	0	PREDICTED: F-box/kelch-repeat protein At3g06240-like [Fragaria vesca subsp. vesca]	AT3G06240.1	4.06e-28	F-box family protein	XP_004304887.1	0	PREDICTED: F-box/kelch-repeat protein At3g06240-like [Fragaria vesca subsp. vesca]	Q8GXC7.1	3.49e-27	RecName: Full=F-box/kelch-repeat protein At3g06240	A0JCB0	2.6e-111	S locus F-box protein with the low allelic sequence polymorphism 2-S4 OS=Prunus avium GN=SLFL2 PE=4 SV=1
jg10247.t1	XP_004304887.1	8.71e-121	PREDICTED: F-box/kelch-repeat protein At3g06240-like [Fragaria vesca subsp. vesca]	AT3G06240.1	1.14e-25	F-box family protein	XP_004304887.1	6.28e-121	PREDICTED: F-box/kelch-repeat protein At3g06240-like [Fragaria vesca subsp. vesca]	Q8GXC7.1	9.84e-25	RecName: Full=F-box/kelch-repeat protein At3g06240	A0JCB0	5.49e-102	S locus F-box protein with the low allelic sequence polymorphism 2-S4 OS=Prunus avium GN=SLFL2 PE=4 SV=1
jg10248.t1	XP_008245538.1	5.16e-164	PREDICTED: F-box/kelch-repeat protein At3g06240-like [Prunus mume]	AT3G06240.1	1.75e-19	F-box family protein	XP_008245538.1	3.72e-164	PREDICTED: F-box/kelch-repeat protein At3g06240-like [Prunus mume]	Q9SU30.2	1.02e-17	RecName: Full=F-box protein CPR1; AltName: Full=Protein CONSTITUTIVE EXPRESSER OF PR GENES 1; AltName: Full=Protein CONSTITUTIVE EXPRESSER OF PR GENES 30	M5W5Z5	1.39e-159	Uncharacterized protein OS=Prunus persica GN=PRUPE_ppa016317mg PE=4 SV=1
jg10249.t1	XP_004304894.1	9.42e-114	PREDICTED: F-box/kelch-repeat protein At3g23880-like [Fragaria vesca subsp. vesca]	AT4G12560.3	2.42e-17	F-box and associated interaction domains-containing protein	XP_004304894.1	6.8e-114	PREDICTED: F-box/kelch-repeat protein At3g23880-like [Fragaria vesca subsp. vesca]	Q9SU30.2	2.07e-16	RecName: Full=F-box protein CPR1; AltName: Full=Protein CONSTITUTIVE EXPRESSER OF PR GENES 1; AltName: Full=Protein CONSTITUTIVE EXPRESSER OF PR GENES 30	M5W1V0	5.32e-86	Uncharacterized protein OS=Prunus persica GN=PRUPE_ppa019333mg PE=4 SV=1
jg1025.t1	XP_009372123.1	1.22e-31	PREDICTED: ubiquitin carboxyl-terminal hydrolase 12-like, partial [Pyrus x bretschneideri]	AT3G17380.1	1.95e-23	TRAF-like family protein	XP_009372123.1	8.84e-32	PREDICTED: ubiquitin carboxyl-terminal hydrolase 12-like, partial [Pyrus x bretschneideri]	Q9FPT1.2	1.73e-05	RecName: Full=Ubiquitin carboxyl-terminal hydrolase 12; AltName: Full=Deubiquitinating enzyme 12; Short=AtUBP12; AltName: Full=Ubiquitin thioesterase 12; AltName: Full=Ubiquitin-specific-processing protease 12	V4SYU8	4.74e-28	Uncharacterized protein OS=Citrus clementina GN=CICLE_v10001906mg PE=4 SV=1
jg10250.t1	XP_004302273.1	0	PREDICTED: serine/threonine-protein phosphatase PP1 [Fragaria vesca subsp. vesca]	AT3G05580.1	0	Calcineurin-like metallo-phosphoesterase superfamily protein	XP_004302273.1	0	PREDICTED: serine/threonine-protein phosphatase PP1 [Fragaria vesca subsp. vesca]	Q9M9W3.1	0	RecName: Full=Serine/threonine-protein phosphatase PP1 isozyme 9; AltName: Full=Type one protein phosphatase 9	A0A059D4D6	0	Serine/threonine-protein phosphatase OS=Eucalyptus grandis GN=EUGRSUZ_B01909 PE=3 SV=1
jg10251.t1	BAF36718.1	9.35e-147	S locus F-box protein with the low allelic sequence polymorphism 3-Sf [Prunus mume]	AT3G06240.1	9.21e-25	F-box family protein	XP_021816935.1	1.1e-146	F-box/kelch-repeat protein At3g06240-like [Prunus avium]	Q8GXC7.1	7.91e-24	RecName: Full=F-box/kelch-repeat protein At3g06240	A0JCB4	6.1e-147	S locus F-box protein with the low allelic sequence polymorphism 3-Sf OS=Prunus mume GN=SLFL3 PE=4 SV=1
jg10252.t1	BAF36718.1	6.86e-153	S locus F-box protein with the low allelic sequence polymorphism 3-Sf [Prunus mume]	AT3G06240.1	7.37e-23	F-box family protein	XP_008246437.1	5.17e-152	PREDICTED: F-box/kelch-repeat protein At3g06240-like [Prunus mume]	Q8GXC7.1	6.32e-22	RecName: Full=F-box/kelch-repeat protein At3g06240	A0JCB4	4.48e-153	S locus F-box protein with the low allelic sequence polymorphism 3-Sf OS=Prunus mume GN=SLFL3 PE=4 SV=1
jg10253.t1	XP_008370417.1	2.98e-120	PREDICTED: 60S ribosomal protein L18-2 [Malus domestica]	AT3G05590.1	5.31e-115	ribosomal protein L18	XP_008370417.1	2.15e-120	PREDICTED: 60S ribosomal protein L18-2 [Malus domestica]	P42791.2	4.69e-114	RecName: Full=60S ribosomal protein L18-2	M5W1A0	2.32e-120	Uncharacterized protein OS=Prunus persica GN=PRUPE_6G318700 PE=4 SV=1
jg10254.t1	XP_017187199.1	0	PREDICTED: pectinesterase [Malus domestica]	AT3G05610.1	0	Plant invertase/pectin methylesterase inhibitor superfamily	XP_017187199.1	0	PREDICTED: pectinesterase [Malus domestica]	Q8GX86.2	0	RecName: Full=Probable pectinesterase/pectinesterase inhibitor 21; Includes	A0A251NYM0	0	Pectinesterase OS=Prunus persica GN=PRUPE_6G318600 PE=4 SV=1
jg10255.t1	XP_004302271.1	0	PREDICTED: putative pectinesterase/pectinesterase inhibitor 22 [Fragaria vesca subsp. vesca]	AT3G05620.1	0	Plant invertase/pectin methylesterase inhibitor superfamily	XP_004302271.1	0	PREDICTED: putative pectinesterase/pectinesterase inhibitor 22 [Fragaria vesca subsp. vesca]	Q9M9W7.1	0	RecName: Full=Putative pectinesterase/pectinesterase inhibitor 22; Includes	A0A251P204	0	Pectinesterase OS=Prunus persica GN=PRUPE_6G318500 PE=4 SV=1
jg10256.t1	XP_004302270.1	0	PREDICTED: uncharacterized protein LOC101298435 [Fragaria vesca subsp. vesca]	AT1G56230.1	0	enolase (DUF1399)	XP_004302270.1	0	PREDICTED: uncharacterized protein LOC101298435 [Fragaria vesca subsp. vesca]	Q9ZQ47.1	6.36e-36	RecName: Full=Glycine-rich domain-containing protein 1; Short=AtGRDP1	A0A251NYH6	0	Uncharacterized protein OS=Prunus persica GN=PRUPE_6G318400 PE=4 SV=1
jg10257.t1	XP_004304882.1	0	PREDICTED: protein UNUSUAL FLORAL ORGANS-like [Fragaria vesca subsp. vesca]	AT1G30950.1	4.17e-140	F-box family protein	XP_004304882.1	0	PREDICTED: protein UNUSUAL FLORAL ORGANS-like [Fragaria vesca subsp. vesca]	Q39090.2	3.66e-139	RecName: Full=Protein UNUSUAL FLORAL ORGANS; AltName: Full=F-box only protein 1; Short=AtFBX1	M5WL80	1.64e-167	Uncharacterized protein OS=Prunus persica GN=PRUPE_4G117600 PE=4 SV=1
jg10257.t2	XP_004304882.1	2.64e-12	PREDICTED: protein UNUSUAL FLORAL ORGANS-like [Fragaria vesca subsp. vesca]	AT1G30950.1	3.41e-10	F-box family protein	XP_004304882.1	1.9e-12	PREDICTED: protein UNUSUAL FLORAL ORGANS-like [Fragaria vesca subsp. vesca]	Q39090.2	3.01e-09	RecName: Full=Protein UNUSUAL FLORAL ORGANS; AltName: Full=F-box only protein 1; Short=AtFBX1	A0A1U8KHI5	5.36e-12	protein UNUSUAL FLORAL ORGANS-like OS=Gossypium hirsutum GN=LOC107917136 PE=4 SV=1
jg10258.t1	XP_004304879.1	3.78e-118	PREDICTED: F-box protein PP2-B15-like isoform X2 [Fragaria vesca subsp. vesca]	AT1G09155.1	1.57e-57	phloem protein 2-B15	XP_004304879.1	2.72e-118	PREDICTED: F-box protein PP2-B15-like isoform X2 [Fragaria vesca subsp. vesca]	O80494.2	1.37e-56	RecName: Full=F-box protein PP2-B15; AltName: Full=Protein PHLOEM PROTEIN 2-LIKE B15; Short=AtPP2-B15	M5W7V4	5.38e-116	Uncharacterized protein OS=Prunus persica GN=PRUPE_6G318100 PE=4 SV=1
jg10259.t1	XP_009338225.1	1.8e-36	PREDICTED: uncharacterized protein LOC103930594 [Pyrus x bretschneideri]	AT3G05625.2	3.94e-34	Tetratricopeptide repeat (TPR)-like superfamily protein	XP_009338225.1	1.3e-36	PREDICTED: uncharacterized protein LOC103930594 [Pyrus x bretschneideri]				A0A251NYI8	4.44e-35	Uncharacterized protein OS=Prunus persica GN=PRUPE_6G318000 PE=4 SV=1
jg1026.t1	XP_009353531.2	3.73e-81	PREDICTED: BTB/POZ and MATH domain-containing protein 3-like isoform X2 [Pyrus x bretschneideri]	AT3G17380.1	6.57e-78	TRAF-like family protein	XP_009353531.2	2.69e-81	PREDICTED: BTB/POZ and MATH domain-containing protein 3-like isoform X2 [Pyrus x bretschneideri]	Q9FPT1.2	1.17e-16	RecName: Full=Ubiquitin carboxyl-terminal hydrolase 12; AltName: Full=Deubiquitinating enzyme 12; Short=AtUBP12; AltName: Full=Ubiquitin thioesterase 12; AltName: Full=Ubiquitin-specific-processing protease 12	M5XFD3	9.78e-79	Uncharacterized protein OS=Prunus persica GN=PRUPE_1G107400 PE=4 SV=1
jg1026.t2	XP_009353531.2	2.27e-81	PREDICTED: BTB/POZ and MATH domain-containing protein 3-like isoform X2 [Pyrus x bretschneideri]	AT3G17380.1	4.08e-78	TRAF-like family protein	XP_009353531.2	1.64e-81	PREDICTED: BTB/POZ and MATH domain-containing protein 3-like isoform X2 [Pyrus x bretschneideri]	Q9FPT1.2	6.29e-17	RecName: Full=Ubiquitin carboxyl-terminal hydrolase 12; AltName: Full=Deubiquitinating enzyme 12; Short=AtUBP12; AltName: Full=Ubiquitin thioesterase 12; AltName: Full=Ubiquitin-specific-processing protease 12	M5XFD3	5.82e-79	Uncharacterized protein OS=Prunus persica GN=PRUPE_1G107400 PE=4 SV=1
jg10260.t1	XP_004302270.1	1.28e-18	PREDICTED: uncharacterized protein LOC101298435 [Fragaria vesca subsp. vesca]	AT1G56230.3	1.58e-10	enolase (DUF1399)	XP_004302270.1	9.22e-19	PREDICTED: uncharacterized protein LOC101298435 [Fragaria vesca subsp. vesca]				V4V486	4.02e-17	Uncharacterized protein OS=Citrus clementina GN=CICLE_v10003191mg PE=4 SV=1
jg10261.t1	XP_004304882.1	0	PREDICTED: protein UNUSUAL FLORAL ORGANS-like [Fragaria vesca subsp. vesca]	AT1G30950.1	4.17e-140	F-box family protein	XP_004304882.1	0	PREDICTED: protein UNUSUAL FLORAL ORGANS-like [Fragaria vesca subsp. vesca]	Q39090.2	3.66e-139	RecName: Full=Protein UNUSUAL FLORAL ORGANS; AltName: Full=F-box only protein 1; Short=AtFBX1	M5WL80	1.64e-167	Uncharacterized protein OS=Prunus persica GN=PRUPE_4G117600 PE=4 SV=1
jg10262.t1	XP_011466165.1	5.91e-150	PREDICTED: F-box protein PP2-B15-like isoform X1 [Fragaria vesca subsp. vesca]	AT1G09155.1	1.56e-76	phloem protein 2-B15	XP_011466165.1	4.26e-150	PREDICTED: F-box protein PP2-B15-like isoform X1 [Fragaria vesca subsp. vesca]	O80494.2	1.37e-75	RecName: Full=F-box protein PP2-B15; AltName: Full=Protein PHLOEM PROTEIN 2-LIKE B15; Short=AtPP2-B15	M5W7V4	2.07e-146	Uncharacterized protein OS=Prunus persica GN=PRUPE_6G318100 PE=4 SV=1
jg10263.t1	XP_004302269.1	4.77e-172	PREDICTED: uncharacterized protein LOC101298140 [Fragaria vesca subsp. vesca]	AT3G05625.1	6.48e-127	Tetratricopeptide repeat (TPR)-like superfamily protein	XP_004302269.1	3.44e-172	PREDICTED: uncharacterized protein LOC101298140 [Fragaria vesca subsp. vesca]	Q1C3L9.1	0.000499	RecName: Full=Lipoprotein NlpI; Flags: Precursor<>RecName: Full=Lipoprotein NlpI; Flags: Precursor<>RecName: Full=Lipoprotein NlpI; Flags: Precursor	A0A251NYH3	6.91e-160	Uncharacterized protein OS=Prunus persica GN=PRUPE_6G318000 PE=4 SV=1
jg10264.t1	XP_020421342.1	1.23e-31	uncharacterized protein LOC109949661 [Prunus persica]	AT1G06740.1	2.71e-13	MuDR family transposase	XP_020421342.1	8.91e-32	uncharacterized protein LOC109949661 [Prunus persica]				S8EMX9	2.71e-26	Uncharacterized protein OS=Genlisea aurea GN=M569_00678 PE=4 SV=1
jg10265.t1	XP_004299356.1	1.05e-160	PREDICTED: protein-tyrosine-phosphatase PTP1-like [Fragaria vesca subsp. vesca]	AT1G71860.3	1.36e-122	protein tyrosine phosphatase 1	XP_004299356.1	7.56e-161	PREDICTED: protein-tyrosine-phosphatase PTP1-like [Fragaria vesca subsp. vesca]	O82656.1	1.19e-121	RecName: Full=Protein-tyrosine-phosphatase PTP1; AltName: Full=Protein tyrosine phosphatase 1; Short=AtPTP1	A0A251MWJ6	2.04e-143	Uncharacterized protein OS=Prunus persica GN=PRUPE_8G052200 PE=4 SV=1
jg10266.t1	XP_004302268.1	0	PREDICTED: phospholipase D p1 [Fragaria vesca subsp. vesca]	AT3G16785.1	0	phospholipase D P1	XP_004302268.1	0	PREDICTED: phospholipase D p1 [Fragaria vesca subsp. vesca]	Q9LRZ5.1	0	RecName: Full=Phospholipase D zeta 1; Short=PLDzeta1; AltName: Full=Phospholipase D p1; Short=AtPLDp1; AltName: Full=Phospholipase D1 PHOX and PX-containing domain protein	A0A251P1Z4	0	Phospholipase OS=Prunus persica GN=PRUPE_6G317900 PE=3 SV=1
jg10267.t1	XP_008245603.1	0	PREDICTED: ABC transporter G family member 11 [Prunus mume]	AT1G17840.1	0	white-brown complex-like protein	XP_008245603.1	0	PREDICTED: ABC transporter G family member 11 [Prunus mume]	Q8RXN0.1	0	RecName: Full=ABC transporter G family member 11; Short=ABC transporter ABCG.11; Short=AtABCG11; AltName: Full=Protein CUTICULAR DEFECT AND ORGAN FUSION 1; AltName: Full=Protein DESPERADO; AltName: Full=Protein PERMEABLE LEAVES 1; AltName: Full=White-brown complex homolog protein 11; Short=AtWBC11	A0A251NYM8	0	Uncharacterized protein OS=Prunus persica GN=PRUPE_6G317800 PE=4 SV=1
jg10268.t1	XP_004302265.1	1.7e-75	PREDICTED: uncharacterized protein LOC101297066 [Fragaria vesca subsp. vesca]	AT1G56260.2	2.41e-47	telomere-capping%2C CST complex subunit	XP_004302265.1	1.22e-75	PREDICTED: uncharacterized protein LOC101297066 [Fragaria vesca subsp. vesca]	Q6NME7.1	2.13e-46	RecName: Full=CST complex subunit TEN1; AltName: Full=Protein MERISTEM DISORGANIZATION 1; AltName: Full=Protein telomeric pathways with STN1 homolog	M5X442	3.3e-71	Uncharacterized protein OS=Prunus persica GN=PRUPE_2G221300 PE=4 SV=1
jg10269.t1	XP_004302264.1	0	PREDICTED: probable protein phosphatase 2C 34 [Fragaria vesca subsp. vesca]	AT5G27930.2	0	Protein phosphatase 2C family protein	XP_004302264.1	0	PREDICTED: probable protein phosphatase 2C 34 [Fragaria vesca subsp. vesca]	Q0WRB2.1	0	RecName: Full=Probable protein phosphatase 2C 73; Short=AtPP2C73; AltName: Full=AtPPC6;7	A0A151U527	0	Uncharacterized protein OS=Cajanus cajan GN=KK1_007058 PE=4 SV=1
jg1027.t1	XP_020423023.1	1.25e-60	MATH domain and coiled-coil domain-containing protein At3g58210 [Prunus persica]	AT3G17380.1	1.25e-30	TRAF-like family protein	XP_020423023.1	8.99e-61	MATH domain and coiled-coil domain-containing protein At3g58210 [Prunus persica]	A8MQL1.1	1.64e-07	RecName: Full=TNF receptor-associated factor homolog 1b; AltName: Full=Protein MUTANT SNC1-ENHANCING 13	M5XIN1	8.19e-56	Uncharacterized protein OS=Prunus persica GN=PRUPE_1G107500 PE=4 SV=1
jg10270.t1
jg10271.t1	XP_007204953.1	0	topless-related protein 3 isoform X2 [Prunus persica]	AT5G27030.1	0	TOPLESS-related 3	XP_007204953.1	0	topless-related protein 3 isoform X2 [Prunus persica]	Q84JM4.1	0	RecName: Full=Topless-related protein 3	M5VXI5	0	Uncharacterized protein OS=Prunus persica GN=PRUPE_6G317500 PE=4 SV=1
jg10272.t1	XP_015874956.1	3.76e-150	PREDICTED: pre-mRNA-splicing factor 38 [Ziziphus jujuba]	AT2G40650.1	3.14e-118	PRP38 family protein	XP_015874956.1	2.71e-150	PREDICTED: pre-mRNA-splicing factor 38 [Ziziphus jujuba]	Q8LB54.1	2.76e-117	RecName: Full=Pre-mRNA-splicing factor 38	M5W7Z5	1.54e-159	Uncharacterized protein OS=Prunus persica GN=PRUPE_ppa023661mg PE=4 SV=1
jg10273.t1	ONI04357.1	1.29e-16	hypothetical protein PRUPE_6G317300 [Prunus persica]	AT5G27020.1	6.79e-05	hypothetical protein	XP_010094721.1	1e-15	hypothetical protein L484_004108 [Morus notabilis]				A0A251NYG8	8.45e-17	Uncharacterized protein OS=Prunus persica GN=PRUPE_6G317300 PE=4 SV=1
jg10274.t1	XP_004302262.1	0	PREDICTED: eukaryotic translation initiation factor 3 subunit A [Fragaria vesca subsp. vesca]	AT4G11420.1	0	eukaryotic translation initiation factor 3A	XP_004302262.1	0	PREDICTED: eukaryotic translation initiation factor 3 subunit A [Fragaria vesca subsp. vesca]	Q9LD55.1	0	RecName: Full=Eukaryotic translation initiation factor 3 subunit A; Short=eIF3a; AltName: Full=Eukaryotic translation initiation factor 3 large subunit; AltName: Full=Eukaryotic translation initiation factor 3 subunit 10; AltName: Full=eIF-3-theta; AltName: Full=p114	M5WGG2	0	Eukaryotic translation initiation factor 3 subunit A OS=Prunus persica GN=PRUPE_6G317100 PE=3 SV=1
jg10275.t1	XP_020420677.1	1.92e-119	single-stranded DNA-binding protein, mitochondrial isoform X1 [Prunus persica]	AT4G11060.1	5.46e-90	mitochondrially targeted single-stranded DNA binding protein	XP_020420677.1	1.39e-119	single-stranded DNA-binding protein, mitochondrial isoform X1 [Prunus persica]	Q84J78.1	4.81e-89	RecName: Full=Single-stranded DNA-binding protein, mitochondrial; Flags: Precursor	A0A251NYI4	1.26e-119	Uncharacterized protein OS=Prunus persica GN=PRUPE_6G317000 PE=4 SV=1
jg10276.t1	XP_004309382.1	8.73e-109	PREDICTED: wall-associated receptor kinase-like 20 [Fragaria vesca subsp. vesca]	AT5G02070.1	6.94e-43	Protein kinase family protein	XP_004309382.1	6.29e-109	PREDICTED: wall-associated receptor kinase-like 20 [Fragaria vesca subsp. vesca]	Q9LZM4.1	6.09e-42	RecName: Full=Wall-associated receptor kinase-like 20; Flags: Precursor	A0A251NYG1	6.81e-108	Uncharacterized protein OS=Prunus persica GN=PRUPE_6G316900 PE=4 SV=1
jg10277.t1	XP_011466159.1	0	PREDICTED: probable protein phosphatase 2C 5 [Fragaria vesca subsp. vesca]	AT1G09160.2	0	Protein phosphatase 2C family protein	XP_011466159.1	0	PREDICTED: probable protein phosphatase 2C 5 [Fragaria vesca subsp. vesca]	O80492.1	0	RecName: Full=Probable protein phosphatase 2C 5; Short=AtPP2C05	A0A251NYF0	0	Uncharacterized protein OS=Prunus persica GN=PRUPE_6G316800 PE=4 SV=1
jg10278.t1	XP_004304875.2	0	PREDICTED: protein ROS1-like [Fragaria vesca subsp. vesca]	AT2G36490.1	6.89e-180	demeter-like 1	XP_004304875.2	0	PREDICTED: protein ROS1-like [Fragaria vesca subsp. vesca]	Q9SJQ6.2	5.99e-179	RecName: Full=Protein ROS1; AltName: Full=DEMETER-like protein 1; AltName: Full=Repressor of silencing 1	A0A251NP09	0	Uncharacterized protein OS=Prunus persica GN=PRUPE_6G119100 PE=4 SV=1
jg10279.t1	XP_011466158.1	0	PREDICTED: kinesin-4-like isoform X2 [Fragaria vesca subsp. vesca]	AT2G47500.1	0	P-loop nucleoside triphosphate hydrolases superfamily protein with CH (Calponin Homology) domain-containing protein	XP_011466158.1	0	PREDICTED: kinesin-4-like isoform X2 [Fragaria vesca subsp. vesca]	F4IL57.1	0	RecName: Full=Kinesin-like protein KIN-14I	A0A251NZX6	0	Uncharacterized protein OS=Prunus persica GN=PRUPE_6G316600 PE=3 SV=1
jg1028.t1	XP_004297889.1	0	PREDICTED: GDSL esterase/lipase At5g45670 [Fragaria vesca subsp. vesca]	AT1G29660.1	9.42e-123	GDSL-like Lipase/Acylhydrolase superfamily protein	XP_004297889.1	0	PREDICTED: GDSL esterase/lipase At5g45670 [Fragaria vesca subsp. vesca]	Q9C7N5.1	8.28e-122	RecName: Full=GDSL esterase/lipase At1g29660; AltName: Full=Apoplastic EDS1-dependent protein 3; AltName: Full=Extracellular lipase At1g29660; Flags: Precursor	A0A251QU20	2.65e-167	Uncharacterized protein OS=Prunus persica GN=PRUPE_1G081300 PE=3 SV=1
jg10280.t1	XP_011466156.1	0	PREDICTED: remodeling and spacing factor 1 [Fragaria vesca subsp. vesca]	AT4G10930.2	5.5e-13	RING/U-box protein	XP_011466156.1	0	PREDICTED: remodeling and spacing factor 1 [Fragaria vesca subsp. vesca]	Q9P1Y6.3	2.72e-13	RecName: Full=PHD and RING finger domain-containing protein 1	M5WKY3	0	Uncharacterized protein OS=Prunus persica GN=PRUPE_6G316500 PE=4 SV=1
jg10281.t1	XP_010094015.1	2.21e-131	hypothetical protein L484_006223 [Morus notabilis]	AT3G05700.1	5.21e-84	Drought-responsive family protein	XP_010094015.1	1.6e-131	hypothetical protein L484_006223 [Morus notabilis]	Q84J70.1	4.59e-83	RecName: Full=Protein DEHYDRATION-INDUCED 19 homolog 3; Short=AtDi19-3	W9QV38	1.45e-131	Uncharacterized protein OS=Morus notabilis GN=L484_006223 PE=4 SV=1
jg10281.t2	XP_015874951.1	5.57e-138	PREDICTED: protein DEHYDRATION-INDUCED 19 homolog 3-like [Ziziphus jujuba]	AT3G05700.1	1.07e-91	Drought-responsive family protein	XP_015874951.1	4.02e-138	PREDICTED: protein DEHYDRATION-INDUCED 19 homolog 3-like [Ziziphus jujuba]	Q84J70.1	9.39e-91	RecName: Full=Protein DEHYDRATION-INDUCED 19 homolog 3; Short=AtDi19-3	A0A251NYE2	1.12e-136	Uncharacterized protein OS=Prunus persica GN=PRUPE_6G316400 PE=4 SV=1
jg10282.t1	XP_004302257.1	0	PREDICTED: syntaxin-43 [Fragaria vesca subsp. vesca]	AT3G05710.2	2.44e-176	syntaxin of plants 43	XP_004302257.1	0	PREDICTED: syntaxin-43 [Fragaria vesca subsp. vesca]	Q9SUJ1.2	2.15e-175	RecName: Full=Syntaxin-43; Short=AtSYP43	A0A2C9VBN5	0	Uncharacterized protein OS=Manihot esculenta GN=MANES_09G174700 PE=4 SV=1
jg10283.t1	XP_004302256.1	0	PREDICTED: exonuclease DPD1, chloroplastic/mitochondrial [Fragaria vesca subsp. vesca]	AT5G26940.4	1.62e-73	Polynucleotidyl transferase%2C ribonuclease H-like superfamily protein	XP_004302256.1	0	PREDICTED: exonuclease DPD1, chloroplastic/mitochondrial [Fragaria vesca subsp. vesca]	Q682U6.1	1.41e-72	RecName: Full=Exonuclease DPD1, chloroplastic/mitochondrial; AltName: Full=Mg2+-dependent DNA exonuclease; AltName: Full=Protein DEFECTIVE IN POLLEN DNA DEGRADATION 1; Flags: Precursor	M5WL12	3.09e-162	Uncharacterized protein OS=Prunus persica GN=PRUPE_6G316100 PE=4 SV=1
jg10284.t1	XP_015874948.1	1.05e-19	PREDICTED: GATA transcription factor 16 [Ziziphus jujuba]	AT4G16141.1	1.23e-17	GATA type zinc finger transcription factor family protein	XP_015874948.1	7.59e-20	PREDICTED: GATA transcription factor 16 [Ziziphus jujuba]	Q9LIB5.1	1.32e-14	RecName: Full=GATA transcription factor 17	A0A061F4J3	7.67e-19	GATA transcription factor 15, putative OS=Theobroma cacao GN=TCM_026732 PE=4 SV=1
jg10285.t1	XP_007205032.1	0	importin subunit alpha-2 [Prunus persica]	AT3G06720.2	0	importin alpha isoform 1	XP_007205032.1	0	importin subunit alpha-2 [Prunus persica]	Q96321.2	0	RecName: Full=Importin subunit alpha-1; Short=IMPa-1; AltName: Full=Karyopherin subunit alpha-1; Short=KAP-alpha-1	M5VYP6	0	Importin subunit alpha OS=Prunus persica GN=PRUPE_6G315900 PE=3 SV=1
jg10286.t1	XP_004302254.1	1.68e-98	PREDICTED: dnaJ homolog subfamily B member 3 [Fragaria vesca subsp. vesca]	AT1G56300.1	4.77e-66	Chaperone DnaJ-domain superfamily protein	XP_004302254.1	1.21e-98	PREDICTED: dnaJ homolog subfamily B member 3 [Fragaria vesca subsp. vesca]	Q0III6.1	1.26e-18	RecName: Full=DnaJ homolog subfamily B member 6; AltName: Full=MRJ	A0A067JHJ4	6.44e-85	Uncharacterized protein OS=Jatropha curcas GN=JCGZ_23249 PE=4 SV=1
jg10287.t1	XP_004302253.1	0	PREDICTED: uncharacterized protein LOC101293694 isoform X1 [Fragaria vesca subsp. vesca]	AT4G25800.2	3.51e-108	Calmodulin-binding protein	XP_004302253.1	0	PREDICTED: uncharacterized protein LOC101293694 isoform X1 [Fragaria vesca subsp. vesca]	Q0WVV6.1	3.07e-107	RecName: Full=Calmodulin-binding protein 60 D	M5WJ05	0	Uncharacterized protein OS=Prunus persica GN=PRUPE_6G315700 PE=4 SV=1
jg10287.t2	XP_011466153.1	0	PREDICTED: uncharacterized protein LOC101293694 isoform X2 [Fragaria vesca subsp. vesca]	AT4G25800.2	7.21e-108	Calmodulin-binding protein	XP_011466153.1	0	PREDICTED: uncharacterized protein LOC101293694 isoform X2 [Fragaria vesca subsp. vesca]	Q0WVV6.1	6.29e-107	RecName: Full=Calmodulin-binding protein 60 D	M5WJ05	0	Uncharacterized protein OS=Prunus persica GN=PRUPE_6G315700 PE=4 SV=1
jg10288.t1	XP_004304873.1	0	PREDICTED: uncharacterized protein LOC101303441 [Fragaria vesca subsp. vesca]	AT1G09195.8	0	Ppx-GppA phosphatase	XP_004304873.1	0	PREDICTED: uncharacterized protein LOC101303441 [Fragaria vesca subsp. vesca]	Q9S605.1	6.11e-41	RecName: Full=Exopolyphosphatase; Short=ExopolyPase	M5VXT3	0	Uncharacterized protein OS=Prunus persica GN=PRUPE_ppa004146mg PE=4 SV=1
jg10289.t1	XP_004302252.1	0	PREDICTED: uncharacterized protein LOC101292807 isoform X1 [Fragaria vesca subsp. vesca]	AT1G56310.2	0	Polynucleotidyl transferase%2C ribonuclease H-like superfamily protein	XP_004302252.1	0	PREDICTED: uncharacterized protein LOC101292807 isoform X1 [Fragaria vesca subsp. vesca]	Q8N9H8.3	8.91e-17	RecName: Full=Exonuclease mut-7 homolog; AltName: Full=Exonuclease 3'-5' domain-containing protein 3	M5VXQ7	0	Uncharacterized protein OS=Prunus persica GN=PRUPE_6G315500 PE=4 SV=1
jg1029.t1	XP_016647158.1	3.5e-132	PREDICTED: GDSL esterase/lipase At1g29670-like [Prunus mume]	AT1G29660.1	6.29e-88	GDSL-like Lipase/Acylhydrolase superfamily protein	XP_016647158.1	2.53e-132	PREDICTED: GDSL esterase/lipase At1g29670-like [Prunus mume]	Q9C7N5.1	5.53e-87	RecName: Full=GDSL esterase/lipase At1g29660; AltName: Full=Apoplastic EDS1-dependent protein 3; AltName: Full=Extracellular lipase At1g29660; Flags: Precursor	A0A251QU16	7.63e-127	Uncharacterized protein OS=Prunus persica GN=PRUPE_1G081200 PE=3 SV=1
jg10290.t1	ONI04311.1	9.48e-36	hypothetical protein PRUPE_6G315400 [Prunus persica]	AT3G05725.1	4.74e-17	hypothetical protein (DUF3511)	XP_013450451.1	9.91e-17	DUF3511 domain protein [Medicago truncatula]				M5W2H8	6.19e-36	Uncharacterized protein OS=Prunus persica GN=PRUPE_6G315400 PE=4 SV=1
jg10291.t1	XP_011466151.1	0	PREDICTED: ATP-dependent DNA helicase Q-like 1 [Fragaria vesca subsp. vesca]	AT3G05740.1	0	RECQ helicase l1	XP_011466151.1	0	PREDICTED: ATP-dependent DNA helicase Q-like 1 [Fragaria vesca subsp. vesca]	Q9FT74.1	0	RecName: Full=ATP-dependent DNA helicase Q-like 1; AltName: Full=RecQ-like protein 1; Short=AtRecQ1; Short=AtRecQl1	A0A251NZU5	0	ATP-dependent DNA helicase OS=Prunus persica GN=PRUPE_6G315300 PE=3 SV=1
jg10292.t1	XP_004304870.1	0	PREDICTED: uncharacterized protein LOC101302284 [Fragaria vesca subsp. vesca]	AT5G26910.4	6.68e-137	GPI-anchored adhesin-like protein	XP_004304870.1	0	PREDICTED: uncharacterized protein LOC101302284 [Fragaria vesca subsp. vesca]				A0A251NYC5	0	Uncharacterized protein OS=Prunus persica GN=PRUPE_6G315200 PE=4 SV=1
jg10293.t1	XP_011468395.1	0	PREDICTED: LOW QUALITY PROTEIN: uncharacterized protein LOC101301993 [Fragaria vesca subsp. vesca]	AT3G62630.1	1.88e-86	stress response NST1-like protein (DUF1645)	XP_011468395.1	0	PREDICTED: LOW QUALITY PROTEIN: uncharacterized protein LOC101301993 [Fragaria vesca subsp. vesca]				M5W516	5.5e-175	Uncharacterized protein OS=Prunus persica GN=PRUPE_ppa019171mg PE=4 SV=1
jg10294.t1	XP_004302250.1	0	PREDICTED: probable protein disulfide-isomerase A6 [Fragaria vesca subsp. vesca]	AT2G47470.1	0	thioredoxin family protein	XP_004302250.1	0	PREDICTED: probable protein disulfide-isomerase A6 [Fragaria vesca subsp. vesca]	P38661.1	0	RecName: Full=Probable protein disulfide-isomerase A6; AltName: Full=P5; Flags: Precursor	A0A251P1S9	0	Uncharacterized protein OS=Prunus persica GN=PRUPE_6G315000 PE=3 SV=1
jg10295.t1	XP_004302249.1	3.29e-107	PREDICTED: zinc finger matrin-type protein 2 [Fragaria vesca subsp. vesca]	AT3G05760.1	1.38e-93	C2H2 and C2HC zinc fingers superfamily protein	XP_004302249.1	2.37e-107	PREDICTED: zinc finger matrin-type protein 2 [Fragaria vesca subsp. vesca]	Q96NC0.1	2.19e-51	RecName: Full=Zinc finger matrin-type protein 2<>RecName: Full=Zinc finger matrin-type protein 2	A0A0K9RWU1	9.35e-100	Uncharacterized protein OS=Spinacia oleracea GN=SOVF_025940 PE=4 SV=1
jg10296.t1	XP_004304869.1	5.81e-16	PREDICTED: uncharacterized protein LOC101301706 [Fragaria vesca subsp. vesca]				XP_004304869.1	4.19e-16	PREDICTED: uncharacterized protein LOC101301706 [Fragaria vesca subsp. vesca]				A0A067FFZ6	3.37e-05	Uncharacterized protein OS=Citrus sinensis GN=CISIN_1g035633mg PE=4 SV=1
jg10297.t1	XP_021821326.1	2.61e-83	uncharacterized protein LOC110762913 [Prunus avium]	AT1G56320.1	7.13e-33	hypothetical protein	XP_021821326.1	1.88e-83	uncharacterized protein LOC110762913 [Prunus avium]				M5WIC7	7.37e-82	Uncharacterized protein OS=Prunus persica GN=PRUPE_6G314800 PE=4 SV=1
jg10298.t1	XP_004302248.1	2.65e-138	PREDICTED: GTP-binding protein SAR1A-like [Fragaria vesca subsp. vesca]	AT4G02080.1	1.15e-137	secretion-associated RAS super family 2	XP_004302248.1	1.91e-138	PREDICTED: GTP-binding protein SAR1A-like [Fragaria vesca subsp. vesca]	O04834.1	1.01e-136	RecName: Full=GTP-binding protein SAR1A	V4U133	9.29e-137	Uncharacterized protein OS=Citrus clementina GN=CICLE_v10022379mg PE=3 SV=1
jg10299.t1	XP_007206031.1	3.85e-105	universal stress protein A-like protein isoform X2 [Prunus persica]	AT3G62550.1	1.13e-50	Adenine nucleotide alpha hydrolases-like superfamily protein	XP_007206031.1	2.78e-105	universal stress protein A-like protein isoform X2 [Prunus persica]	Q8LGG8.2	1.84e-16	RecName: Full=Universal stress protein A-like protein	M5WK93	2.52e-105	Uncharacterized protein OS=Prunus persica GN=PRUPE_6G314600 PE=4 SV=1
jg10299.t2	XP_020421797.1	1.93e-106	universal stress protein PHOS32 isoform X1 [Prunus persica]	AT3G62550.1	4.7e-48	Adenine nucleotide alpha hydrolases-like superfamily protein	XP_020421797.1	1.4e-106	universal stress protein PHOS32 isoform X1 [Prunus persica]	Q8LGG8.2	1.4e-16	RecName: Full=Universal stress protein A-like protein	A0A251NYD7	1.26e-106	Uncharacterized protein OS=Prunus persica GN=PRUPE_6G314600 PE=4 SV=1
jg103.t1	XP_004292759.1	1.15e-177	PREDICTED: DNA topoisomerase 6 subunit A-like [Fragaria vesca subsp. vesca]	AT5G02820.1	1.68e-76	Spo11/DNA topoisomerase VI%2C subunit A protein	XP_004292759.1	8.28e-178	PREDICTED: DNA topoisomerase 6 subunit A-like [Fragaria vesca subsp. vesca]	A2XFC1.2	6.36e-78	RecName: Full=DNA topoisomerase 6 subunit A3; Short=OsTOP6A3; AltName: Full=DNA topoisomerase 6 subunit A; Short=OsTOP6A; AltName: Full=Meiotic recombination protein SPO11-3<>RecName: Full=Topoisomerase 6 subunit A3; Short=OsTOP6A3; AltName: Full=DNA topoisomerase 6 subunit A; Short=OsTOP6A; AltName: Full=Meiotic recombination protein SPO11-3; Short=OsSPO11-3; AltName: Full=OsSPO11C	I0YVP0	5.05e-79	DNA topoisomerase 6 subunit A OS=Coccomyxa subellipsoidea (strain C-169) GN=TOP6A PE=3 SV=1
jg1030.t1	XP_007224226.2	5.92e-168	GDSL esterase/lipase At1g29670 [Prunus persica]	AT1G29670.1	5.9e-117	GDSL-like Lipase/Acylhydrolase superfamily protein	XP_007224226.2	4.27e-168	GDSL esterase/lipase At1g29670 [Prunus persica]	Q9C7N4.1	5.19e-116	RecName: Full=GDSL esterase/lipase At1g29670; AltName: Full=Extracellular lipase At1g29670; Flags: Precursor	A0A251QU16	3.86e-168	Uncharacterized protein OS=Prunus persica GN=PRUPE_1G081200 PE=3 SV=1
jg10300.t1	XP_011466149.1	5.36e-103	PREDICTED: cyclic phosphodiesterase-like [Fragaria vesca subsp. vesca]	AT4G18930.1	1.22e-40	RNA ligase/cyclic nucleotide phosphodiesterase family protein	XP_011466149.1	3.87e-103	PREDICTED: cyclic phosphodiesterase-like [Fragaria vesca subsp. vesca]	O04147.1	1.07e-39	RecName: Full=Cyclic phosphodiesterase; Short=CPDase	A0A172WY69	2.03e-55	Cyclic phosphodiesterase-like protein 1 OS=Ziziphus jujuba PE=2 SV=1
jg10301.t1	XP_004306503.1	2.9e-61	PREDICTED: linoleate 13S-lipoxygenase 2-1, chloroplastic-like [Fragaria vesca subsp. vesca]	AT3G45140.1	4.14e-38	lipoxygenase 2	XP_004306503.1	2.09e-61	PREDICTED: linoleate 13S-lipoxygenase 2-1, chloroplastic-like [Fragaria vesca subsp. vesca]	O24370.1	2.35e-41	RecName: Full=Linoleate 13S-lipoxygenase 2-1, chloroplastic; AltName: Full=Lipoxygenase 2-1; Flags: Precursor	S4ULD8	1.2e-55	Lipoxygenase OS=Malus domestica GN=LOX5b PE=2 SV=1
jg10302.t1	XP_011466149.1	7.35e-49	PREDICTED: cyclic phosphodiesterase-like [Fragaria vesca subsp. vesca]	AT4G18930.1	5.45e-32	RNA ligase/cyclic nucleotide phosphodiesterase family protein	XP_011466149.1	5.3e-49	PREDICTED: cyclic phosphodiesterase-like [Fragaria vesca subsp. vesca]	O04147.1	4.78e-31	RecName: Full=Cyclic phosphodiesterase; Short=CPDase	A0A067GRK3	4.15e-40	Uncharacterized protein OS=Citrus sinensis GN=CISIN_1g029664mg PE=4 SV=1
jg10303.t1	XP_011466148.1	1.37e-106	PREDICTED: cyclic phosphodiesterase-like [Fragaria vesca subsp. vesca]	AT4G18930.1	8.51e-36	RNA ligase/cyclic nucleotide phosphodiesterase family protein	XP_011466148.1	9.88e-107	PREDICTED: cyclic phosphodiesterase-like [Fragaria vesca subsp. vesca]	O04147.1	7.45e-35	RecName: Full=Cyclic phosphodiesterase; Short=CPDase	V4UKG0	1.22e-45	Uncharacterized protein OS=Citrus clementina GN=CICLE_v10016833mg PE=4 SV=1
jg10304.t1	XP_011466147.1	1.18e-69	PREDICTED: cyclic phosphodiesterase-like [Fragaria vesca subsp. vesca]	AT4G18930.1	9.58e-43	RNA ligase/cyclic nucleotide phosphodiesterase family protein	XP_011466147.1	8.48e-70	PREDICTED: cyclic phosphodiesterase-like [Fragaria vesca subsp. vesca]	O04147.1	8.41e-42	RecName: Full=Cyclic phosphodiesterase; Short=CPDase	A0A067GRK3	4.66e-53	Uncharacterized protein OS=Citrus sinensis GN=CISIN_1g029664mg PE=4 SV=1
jg10305.t1	XP_021821290.1	0	histidine kinase CKI1-like [Prunus avium]	AT2G47430.1	0	Signal transduction histidine kinase	XP_021821290.1	0	histidine kinase CKI1-like [Prunus avium]	O22267.1	0	RecName: Full=Histidine kinase CKI1; AltName: Full=Protein CYTOKININ-INDEPENDENT 1	A0A251NYE6	0	Uncharacterized protein OS=Prunus persica GN=PRUPE_6G314200 PE=4 SV=1
jg10306.t1	XP_004302244.1	0	PREDICTED: calreticulin [Fragaria vesca subsp. vesca]	AT1G56340.1	0	calreticulin 1a	XP_004302244.1	0	PREDICTED: calreticulin [Fragaria vesca subsp. vesca]	Q9XF98.1	0	RecName: Full=Calreticulin; Flags: Precursor	V4KII7	0	Uncharacterized protein OS=Eutrema salsugineum GN=EUTSA_v10023481mg PE=3 SV=1
jg10307.t1	XP_004302243.1	0	PREDICTED: pyrophosphate-energized vacuolar membrane proton pump 1-like [Fragaria vesca subsp. vesca]	AT1G15690.1	0	Inorganic H pyrophosphatase family protein	XP_004302243.1	0	PREDICTED: pyrophosphate-energized vacuolar membrane proton pump 1-like [Fragaria vesca subsp. vesca]	P31414.1	0	RecName: Full=Pyrophosphate-energized vacuolar membrane proton pump 1; AltName: Full=Pyrophosphate-energized inorganic pyrophosphatase 1; Short=H(+)-PPase 1; AltName: Full=Vacuolar proton pyrophosphatase 1; AltName: Full=Vacuolar proton pyrophosphatase 3	M5WR07	0	Uncharacterized protein OS=Prunus persica GN=PRUPE_6G313800 PE=3 SV=1
jg10308.t1	XP_008359854.1	0	PREDICTED: RNA pseudouridine synthase 1-like [Malus domestica]	AT1G56345.1	9.57e-126	Pseudouridine synthase family protein	XP_008359854.1	0	PREDICTED: RNA pseudouridine synthase 1-like [Malus domestica]	Q2QNM3.1	7.94e-127	RecName: Full=RNA pseudouridine synthase 1; AltName: Full=RNA pseudouridylate synthase 1; AltName: Full=RNA-uridine isomerase 1	A0A251NY93	0	Uncharacterized protein OS=Prunus persica GN=PRUPE_6G313700 PE=4 SV=1
jg10309.t1	XP_004302242.1	0	PREDICTED: peptide chain release factor PrfB2, chloroplastic [Fragaria vesca subsp. vesca]	AT1G56350.1	0	Peptide chain release factor 2	XP_004302242.1	0	PREDICTED: peptide chain release factor PrfB2, chloroplastic [Fragaria vesca subsp. vesca]	F4I532.1	0	RecName: Full=Peptide chain release factor PrfB2, chloroplastic; Short=AtPrfB2; Flags: Precursor	A0A251NYB0	0	Uncharacterized protein OS=Prunus persica GN=PRUPE_6G313600 PE=3 SV=1
jg1031.t1	XP_004297889.1	0	PREDICTED: GDSL esterase/lipase At5g45670 [Fragaria vesca subsp. vesca]	AT1G29670.1	1.78e-116	GDSL-like Lipase/Acylhydrolase superfamily protein	XP_004297889.1	0	PREDICTED: GDSL esterase/lipase At5g45670 [Fragaria vesca subsp. vesca]	Q9C7N4.1	1.57e-115	RecName: Full=GDSL esterase/lipase At1g29670; AltName: Full=Extracellular lipase At1g29670; Flags: Precursor	A0A251QU20	5.45e-162	Uncharacterized protein OS=Prunus persica GN=PRUPE_1G081300 PE=3 SV=1
jg10310.t1	XP_004302241.1	9.49e-92	PREDICTED: histone-lysine N-methyltransferase, H3 lysine-79 specific [Fragaria vesca subsp. vesca]	AT1G56420.1	1.68e-70	antigenic heat-stable protein	XP_004302241.1	6.84e-92	PREDICTED: histone-lysine N-methyltransferase, H3 lysine-79 specific [Fragaria vesca subsp. vesca]				M5W153	7.79e-89	Uncharacterized protein OS=Prunus persica GN=PRUPE_6G313500 PE=4 SV=1
jg10311.t1	XP_011466143.1	9.65e-140	PREDICTED: uncharacterized protein LOC101299979 isoform X1 [Fragaria vesca subsp. vesca]	AT2G24100.1	6.32e-34	ATP-dependent DNA helicase	XP_011466143.1	6.96e-140	PREDICTED: uncharacterized protein LOC101299979 isoform X1 [Fragaria vesca subsp. vesca]				A0A251NY95	2.32e-75	Uncharacterized protein OS=Prunus persica GN=PRUPE_6G313400 PE=4 SV=1
jg10311.t2	XP_004304864.1	8.43e-134	PREDICTED: uncharacterized protein LOC101299979 isoform X2 [Fragaria vesca subsp. vesca]	AT2G24100.1	4.84e-34	ATP-dependent DNA helicase	XP_004304864.1	6.08e-134	PREDICTED: uncharacterized protein LOC101299979 isoform X2 [Fragaria vesca subsp. vesca]				A0A251NY95	5.51e-68	Uncharacterized protein OS=Prunus persica GN=PRUPE_6G313400 PE=4 SV=1
jg10312.t1	XP_004302243.1	0	PREDICTED: pyrophosphate-energized vacuolar membrane proton pump 1-like [Fragaria vesca subsp. vesca]	AT1G15690.1	0	Inorganic H pyrophosphatase family protein	XP_004302243.1	0	PREDICTED: pyrophosphate-energized vacuolar membrane proton pump 1-like [Fragaria vesca subsp. vesca]	P31414.1	0	RecName: Full=Pyrophosphate-energized vacuolar membrane proton pump 1; AltName: Full=Pyrophosphate-energized inorganic pyrophosphatase 1; Short=H(+)-PPase 1; AltName: Full=Vacuolar proton pyrophosphatase 1; AltName: Full=Vacuolar proton pyrophosphatase 3	M5WR07	0	Uncharacterized protein OS=Prunus persica GN=PRUPE_6G313800 PE=3 SV=1
jg10313.t1	XP_008359854.1	0	PREDICTED: RNA pseudouridine synthase 1-like [Malus domestica]	AT1G56345.1	2.03e-125	Pseudouridine synthase family protein	XP_008359854.1	0	PREDICTED: RNA pseudouridine synthase 1-like [Malus domestica]	Q2QNM3.1	4.22e-125	RecName: Full=RNA pseudouridine synthase 1; AltName: Full=RNA pseudouridylate synthase 1; AltName: Full=RNA-uridine isomerase 1	A0A251NY93	0	Uncharacterized protein OS=Prunus persica GN=PRUPE_6G313700 PE=4 SV=1
jg10314.t1	XP_004302242.1	0	PREDICTED: peptide chain release factor PrfB2, chloroplastic [Fragaria vesca subsp. vesca]	AT1G56350.1	0	Peptide chain release factor 2	XP_004302242.1	0	PREDICTED: peptide chain release factor PrfB2, chloroplastic [Fragaria vesca subsp. vesca]	F4I532.1	0	RecName: Full=Peptide chain release factor PrfB2, chloroplastic; Short=AtPrfB2; Flags: Precursor	A0A251NYB0	0	Uncharacterized protein OS=Prunus persica GN=PRUPE_6G313600 PE=3 SV=1
jg10315.t1	XP_004302241.1	6.45e-90	PREDICTED: histone-lysine N-methyltransferase, H3 lysine-79 specific [Fragaria vesca subsp. vesca]	AT1G56420.1	4.78e-71	antigenic heat-stable protein	XP_004302241.1	4.66e-90	PREDICTED: histone-lysine N-methyltransferase, H3 lysine-79 specific [Fragaria vesca subsp. vesca]				M5W153	9.04e-88	Uncharacterized protein OS=Prunus persica GN=PRUPE_6G313500 PE=4 SV=1
jg10316.t1	XP_011466143.1	0	PREDICTED: uncharacterized protein LOC101299979 isoform X1 [Fragaria vesca subsp. vesca]	AT2G24100.1	2.16e-69	ATP-dependent DNA helicase	XP_011466143.1	0	PREDICTED: uncharacterized protein LOC101299979 isoform X1 [Fragaria vesca subsp. vesca]				A0A251NY95	1.28e-178	Uncharacterized protein OS=Prunus persica GN=PRUPE_6G313400 PE=4 SV=1
jg10316.t2	XP_004304864.1	0	PREDICTED: uncharacterized protein LOC101299979 isoform X2 [Fragaria vesca subsp. vesca]	AT2G24100.1	1.68e-69	ATP-dependent DNA helicase	XP_004304864.1	0	PREDICTED: uncharacterized protein LOC101299979 isoform X2 [Fragaria vesca subsp. vesca]				A0A251NY95	3.88e-171	Uncharacterized protein OS=Prunus persica GN=PRUPE_6G313400 PE=4 SV=1
jg10317.t1	XP_004302240.1	0	PREDICTED: lon protease homolog 1, mitochondrial [Fragaria vesca subsp. vesca]	AT5G26860.1	0	lon protease 1	XP_004302240.1	0	PREDICTED: lon protease homolog 1, mitochondrial [Fragaria vesca subsp. vesca]	P93648.1	0	RecName: Full=Lon protease homolog, mitochondrial	M5WHA3	0	Lon protease homolog, mitochondrial OS=Prunus persica GN=PRUPE_6G313300 PE=3 SV=1
jg10318.t1	XP_004304863.1	0	PREDICTED: pentatricopeptide repeat-containing protein At1g09820-like [Fragaria vesca subsp. vesca]	AT1G09820.1	0	Pentatricopeptide repeat (PPR-like) superfamily protein	XP_004304863.1	0	PREDICTED: pentatricopeptide repeat-containing protein At1g09820-like [Fragaria vesca subsp. vesca]	O04504.1	0	RecName: Full=Pentatricopeptide repeat-containing protein At1g09820	A0A251NCI0	0	Uncharacterized protein OS=Prunus persica GN=PRUPE_7G165800 PE=4 SV=1
jg10319.t1	XP_004304862.1	2.77e-141	PREDICTED: uncharacterized protein LOC101299400 [Fragaria vesca subsp. vesca]	AT1G56423.2	7.51e-108	hypothetical protein	XP_004304862.1	2e-141	PREDICTED: uncharacterized protein LOC101299400 [Fragaria vesca subsp. vesca]				M5WCH9	8.08e-128	Uncharacterized protein OS=Prunus persica GN=PRUPE_6G313200 PE=4 SV=1
jg1032.t1
jg10320.t1	XP_004302239.1	0	PREDICTED: nicotianamine synthase [Fragaria vesca subsp. vesca]	AT1G56430.1	5.08e-139	nicotianamine synthase 4	XP_004302239.1	0	PREDICTED: nicotianamine synthase [Fragaria vesca subsp. vesca]	Q9XGI7.1	2.2e-148	RecName: Full=Nicotianamine synthase; AltName: Full=Chloronerva; AltName: Full=S-adenosyl-L-methionine:S-adenosyl-L-methionine:S-adenosyl-methionine 3-amino-3-carboxypropyltransferase	M5VZ49	0	Uncharacterized protein OS=Prunus persica GN=PRUPE_6G313000 PE=4 SV=1
jg10321.t1	XP_011466142.1	0	PREDICTED: homeobox protein knotted-1-like 1 isoform X3 [Fragaria vesca subsp. vesca]	AT1G23380.1	2.88e-86	homeobox protein knotted-1-like 6	XP_011466142.1	0	PREDICTED: homeobox protein knotted-1-like 1 isoform X3 [Fragaria vesca subsp. vesca]	Q9FP29.1	3.49e-104	RecName: Full=Homeobox protein knotted-1-like 1; AltName: Full=Homeobox protein HOS16; AltName: Full=Homeobox protein OSH6	D3JZ17	0	KNOX OS=Fragaria vesca PE=3 SV=1
jg10322.t1	XP_004302237.1	0	PREDICTED: uncharacterized protein LOC101313033 isoform X2 [Fragaria vesca subsp. vesca]	AT5G26850.4	0	Uncharacterized protein	XP_004302237.1	0	PREDICTED: uncharacterized protein LOC101313033 isoform X2 [Fragaria vesca subsp. vesca]	Q14156.2	3.09e-15	RecName: Full=Protein EFR3 homolog A; AltName: Full=Protein EFR3-like	M5WK60	0	Uncharacterized protein OS=Prunus persica GN=PRUPE_6G312700 PE=4 SV=1
jg10323.t1	XP_004302236.1	0	PREDICTED: RNA polymerase II-associated protein 3 isoform X1 [Fragaria vesca subsp. vesca]	AT1G56440.1	9.61e-160	Tetratricopeptide repeat (TPR)-like superfamily protein	XP_004302236.1	0	PREDICTED: RNA polymerase II-associated protein 3 isoform X1 [Fragaria vesca subsp. vesca]	Q68FQ7.1	2.53e-39	RecName: Full=RNA polymerase II-associated protein 3	M5VYI9	0	Uncharacterized protein OS=Prunus persica GN=PRUPE_ppa006661mg PE=4 SV=1
jg10324.t1	XP_004302235.1	0	PREDICTED: putative RNA exonuclease pqe-1 [Fragaria vesca subsp. vesca]	AT1G56460.1	8.22e-127	HIT zinc finger and PAPA-1-like domain-containing protein	XP_004302235.1	0	PREDICTED: putative RNA exonuclease pqe-1 [Fragaria vesca subsp. vesca]	Q99PT3.2	0.000195	RecName: Full=INO80 complex subunit B; AltName: Full=High mobility group AT-hook 1-like 4; AltName: Full=PAP-1-associated protein 1; Short=PAPA-1; AltName: Full=Zinc finger HIT domain-containing protein 4	M5WRP4	0	Uncharacterized protein OS=Prunus persica GN=PRUPE_ppa003740mg PE=4 SV=1
jg10325.t1	XP_004302233.1	0	PREDICTED: RING finger protein B-like [Fragaria vesca subsp. vesca]	AT1G74150.3	1.13e-56	Galactose oxidase/kelch repeat superfamily protein	XP_004302233.1	0	PREDICTED: RING finger protein B-like [Fragaria vesca subsp. vesca]	Q5EA50.1	4.06e-48	RecName: Full=Rab9 effector protein with kelch motifs	A0A251NY75	0	Uncharacterized protein OS=Prunus persica GN=PRUPE_6G312400 PE=4 SV=1
jg10325.t2	XP_021821240.1	0	acyl-CoA-binding domain-containing protein 5-like isoform X3 [Prunus avium]	AT1G74150.3	2.82e-56	Galactose oxidase/kelch repeat superfamily protein	XP_021821240.1	0	acyl-CoA-binding domain-containing protein 5-like isoform X3 [Prunus avium]	Q5EA50.1	1.45e-48	RecName: Full=Rab9 effector protein with kelch motifs	W9R9B8	0	Uncharacterized protein OS=Morus notabilis GN=L484_002033 PE=4 SV=1
jg10326.t1	XP_021816911.1	1.13e-99	F-box protein SKIP23-like [Prunus avium]	AT3G25750.1	1.87e-08	F-box SKIP23-like protein (DUF295)	XP_021816911.1	8.16e-100	F-box protein SKIP23-like [Prunus avium]				M5X3N1	9.22e-97	Uncharacterized protein OS=Prunus persica GN=PRUPE_2G290700 PE=4 SV=1
jg10327.t1	XP_004302232.1	0	PREDICTED: solute carrier family 40 member 3, chloroplastic [Fragaria vesca subsp. vesca]	AT5G26820.1	0	iron-regulated protein 3	XP_004302232.1	0	PREDICTED: solute carrier family 40 member 3, chloroplastic [Fragaria vesca subsp. vesca]	Q8W4E7.1	0	RecName: Full=Solute carrier family 40 member 3, chloroplastic; AltName: Full=Ferroportin-3; AltName: Full=Iron-regulated transporter 3; Short=AtIREG3; AltName: Full=Protein MULTIPLE ANTIBIOTIC RESISTANCE 1; Flags: Precursor	M5W6Z6	0	Uncharacterized protein OS=Prunus persica GN=PRUPE_6G312300 PE=4 SV=1
jg10328.t1	XP_004306235.1	0	PREDICTED: probable pectinesterase 29 [Fragaria vesca subsp. vesca]	AT5G26810.1	3.44e-85	Pectin lyase-like superfamily protein	XP_004306235.1	0	PREDICTED: probable pectinesterase 29 [Fragaria vesca subsp. vesca]	Q4PSN0.1	3.78e-82	RecName: Full=Probable pectinesterase 29; Short=PE 29; AltName: Full=Pectin methylesterase 29; Short=AtPME29; Flags: Precursor	A0A251NWC3	9.71e-140	Uncharacterized protein OS=Prunus persica GN=PRUPE_6G215800 PE=4 SV=1
jg10329.t1	XP_004304860.1	6.08e-27	PREDICTED: probable pectinesterase 29 [Fragaria vesca subsp. vesca]	AT5G26810.1	1.41e-09	Pectin lyase-like superfamily protein	XP_004304860.1	4.38e-27	PREDICTED: probable pectinesterase 29 [Fragaria vesca subsp. vesca]	Q4PSQ5.2	1.18e-07	RecName: Full=Probable pectinesterase 66; Short=PE 66; AltName: Full=Pectin methylesterase 66; Short=AtPME66; Flags: Precursor	A0A251NTN2	2.34e-17	Uncharacterized protein OS=Prunus persica GN=PRUPE_6G215500 PE=4 SV=1
jg1033.t1	XP_011462343.1	0	PREDICTED: villin-4 isoform X1 [Fragaria vesca subsp. vesca]	AT4G30160.4	0	villin 4	XP_011462343.1	0	PREDICTED: villin-4 isoform X1 [Fragaria vesca subsp. vesca]	O65570.1	0	RecName: Full=Villin-4	A0A251QU32	0	Uncharacterized protein OS=Prunus persica GN=PRUPE_1G081400 PE=4 SV=1
jg10330.t1	XP_004302277.1	0	PREDICTED: high mobility group B protein 9-like isoform X1 [Fragaria vesca subsp. vesca]	AT1G76110.1	6.16e-12	HMG (high mobility group) box protein with ARID/BRIGHT DNA-binding domain-containing protein	XP_004302277.1	0	PREDICTED: high mobility group B protein 9-like isoform X1 [Fragaria vesca subsp. vesca]	Q9SGS2.1	5.25e-11	RecName: Full=High mobility group B protein 9; AltName: Full=Nucleosome/chromatin assembly factor group D 09; Short=Nucleosome/chromatin assembly factor group D 9; AltName: Full=Protein NUCLEAR FUSION DEFECTIVE 9	W9RGW6	1.26e-53	Putative high mobility group B protein 11 OS=Morus notabilis GN=L484_023658 PE=4 SV=1
jg10331.t1	XP_011466177.1	3.34e-63	PREDICTED: probable pectinesterase 29 [Fragaria vesca subsp. vesca]	AT3G24130.1	8.41e-23	Pectin lyase-like superfamily protein	XP_011466177.1	2.41e-63	PREDICTED: probable pectinesterase 29 [Fragaria vesca subsp. vesca]	Q4PSN0.1	7.31e-22	RecName: Full=Probable pectinesterase 29; Short=PE 29; AltName: Full=Pectin methylesterase 29; Short=AtPME29; Flags: Precursor	A0A251NTN2	3.33e-47	Uncharacterized protein OS=Prunus persica GN=PRUPE_6G215500 PE=4 SV=1
jg10332.t1	XP_004304899.1	0	PREDICTED: pentatricopeptide repeat-containing protein At5g66520-like [Fragaria vesca subsp. vesca]	AT2G29760.1	0	Tetratricopeptide repeat (TPR)-like superfamily protein	XP_004304899.1	0	PREDICTED: pentatricopeptide repeat-containing protein At5g66520-like [Fragaria vesca subsp. vesca]	O82380.1	0	RecName: Full=Pentatricopeptide repeat-containing protein At2g29760, chloroplastic; AltName: Full=Protein ORGANELLE TRANSCRIPT PROCESSING 81; Flags: Precursor	M5W3D3	0	Uncharacterized protein OS=Prunus persica GN=PRUPE_6G312000 PE=4 SV=1
jg10333.t1	XP_011466179.1	0	PREDICTED: LOW QUALITY PROTEIN: NHL repeat-containing protein 2 [Fragaria vesca subsp. vesca]	AT1G56500.1	0	haloacid dehalogenase-like hydrolase family protein	XP_011466179.1	0	PREDICTED: LOW QUALITY PROTEIN: NHL repeat-containing protein 2 [Fragaria vesca subsp. vesca]	Q8VZ10.1	0	RecName: Full=Protein SUPPRESSOR OF QUENCHING 1, chloroplastic; Flags: Precursor	A0A251NYB2	0	Uncharacterized protein OS=Prunus persica GN=PRUPE_6G311900 PE=4 SV=1
jg10334.t1	XP_004302279.1	1.81e-88	PREDICTED: transcription factor bHLH147-like [Fragaria vesca subsp. vesca]	AT3G17100.2	1.46e-43	sequence-specific DNA binding transcription factor	XP_004302279.1	1.3e-88	PREDICTED: transcription factor bHLH147-like [Fragaria vesca subsp. vesca]	Q9LSN7.1	1.28e-42	RecName: Full=Transcription factor bHLH147; AltName: Full=ATBS1 interacting factor 3; AltName: Full=Basic helix-loop-helix protein 147; Short=AtbHLH147; Short=bHLH 147; AltName: Full=Transcription factor EN 142; AltName: Full=bHLH transcription factor bHLH147	M5W049	9.13e-72	Uncharacterized protein OS=Prunus persica GN=PRUPE_6G311800 PE=4 SV=1
jg10335.t1	XP_022759806.1	1.38e-07	protein RALF-like 11 [Durio zibethinus]	AT1G23147.1	2.84e-06	RALF-like 3	XP_022759806.1	9.97e-08	protein RALF-like 11 [Durio zibethinus]	A7REE5.1	2.49e-05	RecName: Full=Protein RALF-like 3; Flags: Precursor	A0A251N2H5	1.93e-06	Uncharacterized protein OS=Prunus persica GN=PRUPE_8G194700 PE=4 SV=1
jg10336.t1	XP_011466181.1	1.45e-77	PREDICTED: uncharacterized protein LOC105352023 [Fragaria vesca subsp. vesca]	AT1G02380.1	2.46e-16	transmembrane protein	XP_011466181.1	1.05e-77	PREDICTED: uncharacterized protein LOC105352023 [Fragaria vesca subsp. vesca]				A0A251NY55	2.12e-56	Uncharacterized protein OS=Prunus persica GN=PRUPE_6G311200 PE=4 SV=1
jg10337.t1	XP_011463218.1	0	PREDICTED: F-box/kelch-repeat protein At3g06240-like [Fragaria vesca subsp. vesca]	AT4G18930.1	8.4e-36	RNA ligase/cyclic nucleotide phosphodiesterase family protein	XP_011463218.1	0	PREDICTED: F-box/kelch-repeat protein At3g06240-like [Fragaria vesca subsp. vesca]	O04147.1	7.16e-35	RecName: Full=Cyclic phosphodiesterase; Short=CPDase	A0A251NYJ7	1.14e-80	Uncharacterized protein OS=Prunus persica GN=PRUPE_6G319000 PE=4 SV=1
jg10338.t1	BAF56259.1	1.52e-37	S-RNase, partial [Prunus speciosa]	AT2G02990.1	4.09e-20	ribonuclease 1	XP_007207578.1	3.47e-34	ribonuclease MC [Prunus persica]	O80325.1	1.69e-19	RecName: Full=Ribonuclease S-7; AltName: Full=S7-RNase; Flags: Precursor	A4PHV6	9.95e-38	S-RNase (Fragment) OS=Prunus speciosa GN=S PE=3 SV=1
jg10339.t1	XP_004299824.2	0	PREDICTED: uncharacterized protein LOC101299961 [Fragaria vesca subsp. vesca]	AT4G18930.1	2.53e-33	RNA ligase/cyclic nucleotide phosphodiesterase family protein	XP_004299824.2	0	PREDICTED: uncharacterized protein LOC101299961 [Fragaria vesca subsp. vesca]	O04147.1	2.15e-32	RecName: Full=Cyclic phosphodiesterase; Short=CPDase	M5W5Z5	1.27e-108	Uncharacterized protein OS=Prunus persica GN=PRUPE_ppa016317mg PE=4 SV=1
jg1034.t1	XP_016648950.1	9.99e-09	PREDICTED: putative ribonuclease H protein At1g65750 [Prunus mume]				XP_016648950.1	7.21e-09	PREDICTED: putative ribonuclease H protein At1g65750 [Prunus mume]				A0A251PM01	4.98e-08	Uncharacterized protein OS=Prunus persica GN=PRUPE_4G174500 PE=4 SV=1
jg10340.t1	XP_011463218.1	0	PREDICTED: F-box/kelch-repeat protein At3g06240-like [Fragaria vesca subsp. vesca]	AT4G18930.1	1.39e-35	RNA ligase/cyclic nucleotide phosphodiesterase family protein	XP_011463218.1	0	PREDICTED: F-box/kelch-repeat protein At3g06240-like [Fragaria vesca subsp. vesca]	O04147.1	1.19e-34	RecName: Full=Cyclic phosphodiesterase; Short=CPDase	M5W5Z5	2.54e-95	Uncharacterized protein OS=Prunus persica GN=PRUPE_ppa016317mg PE=4 SV=1
jg10341.t1
jg10342.t1	XP_004302281.1	0	PREDICTED: importin subunit alpha-4 [Fragaria vesca subsp. vesca]	AT1G09270.2	0	importin alpha isoform 4	XP_004302281.1	0	PREDICTED: importin subunit alpha-4 [Fragaria vesca subsp. vesca]	O80480.1	0	RecName: Full=Importin subunit alpha-4; Short=IMPa-4	M5VXS9	0	Importin subunit alpha OS=Prunus persica GN=PRUPE_6G310800 PE=3 SV=1
jg10343.t1	XP_011466188.1	0	PREDICTED: rhodanese-like domain-containing protein 6 isoform X2 [Fragaria vesca subsp. vesca]	AT1G09280.1	0	rhodanese-like domain protein	XP_011466188.1	0	PREDICTED: rhodanese-like domain-containing protein 6 isoform X2 [Fragaria vesca subsp. vesca]	Q94AC1.1	0	RecName: Full=Rhodanese-like domain-containing protein 6; AltName: Full=Sulfurtransferase 6; Short=AtStr6	M5WJ34	0	Uncharacterized protein OS=Prunus persica GN=PRUPE_6G310600 PE=4 SV=1
jg10343.t2	XP_004302282.1	0	PREDICTED: rhodanese-like domain-containing protein 6 isoform X1 [Fragaria vesca subsp. vesca]	AT1G09280.1	0	rhodanese-like domain protein	XP_004302282.1	0	PREDICTED: rhodanese-like domain-containing protein 6 isoform X1 [Fragaria vesca subsp. vesca]	Q94AC1.1	0	RecName: Full=Rhodanese-like domain-containing protein 6; AltName: Full=Sulfurtransferase 6; Short=AtStr6	A0A251NY90	0	Uncharacterized protein OS=Prunus persica GN=PRUPE_6G310600 PE=4 SV=1
jg10344.t1	XP_021824995.1	2.5e-100	calmodulin-binding protein 25-like [Prunus avium]	AT2G41010.1	5.09e-44	calmodulin (CAM)-binding protein of 25 kDa	XP_021824995.1	1.8e-100	calmodulin-binding protein 25-like [Prunus avium]	O80683.1	4.45e-43	RecName: Full=Calmodulin-binding protein 25; Short=AtCAMBP25; AltName: Full=VQ motif-containing protein 15; Short=AtVQ15	M5WCG2	4.36e-100	Uncharacterized protein OS=Prunus persica GN=PRUPE_6G310500 PE=4 SV=1
jg10345.t1	XP_004304907.1	0	PREDICTED: probable Xaa-Pro aminopeptidase 3 [Fragaria vesca subsp. vesca]	AT1G09300.1	0	Metallopeptidase M24 family protein	XP_004304907.1	0	PREDICTED: probable Xaa-Pro aminopeptidase 3 [Fragaria vesca subsp. vesca]	F4HZG9.1	0	RecName: Full=Intermediate cleaving peptidase 55, mitochondrial; AltName: Full=AtICP55; AltName: Full=Protein INTERMEDIATE CLEAVAGE PEPTIDASE 55; Flags: Precursor	M5WAQ4	0	Uncharacterized protein OS=Prunus persica GN=PRUPE_6G310400 PE=3 SV=1
jg10346.t1	XP_004302283.1	5.55e-129	PREDICTED: UMP-CMP kinase 3-like [Fragaria vesca subsp. vesca]	AT5G26667.4	9.52e-110	P-loop containing nucleoside triphosphate hydrolases superfamily protein	XP_004302283.1	4e-129	PREDICTED: UMP-CMP kinase 3-like [Fragaria vesca subsp. vesca]	Q6K7H2.1	2.41e-110	RecName: Full=UMP-CMP kinase 4; AltName: Full=Deoxycytidylate kinase 4; Short=CK 4; Short=dCMP kinase 4; AltName: Full=Uridine monophosphate/cytidine monophosphate kinase 4; Short=UMP/CMP kinase 4; Short=UMP/CMPK 4	M5XKN7	1.21e-126	UMP-CMP kinase OS=Prunus persica GN=PRUPE_2G114000 PE=3 SV=1
jg10347.t1	XP_022719548.1	7.3e-89	uncharacterized protein LOC111277393 [Durio zibethinus]	AT1G09310.1	1.42e-63	plant/protein (Protein of unknown function%2C DUF538)	XP_022719548.1	5.27e-89	uncharacterized protein LOC111277393 [Durio zibethinus]				A0A0D2VI56	3.11e-88	Uncharacterized protein OS=Gossypium raimondii GN=B456_013G208000 PE=4 SV=1
jg10348.t1	XP_004302288.1	2.91e-92	PREDICTED: uncharacterized protein LOC101303819 isoform X2 [Fragaria vesca subsp. vesca]	AT1G09320.1	1.39e-40	agenet domain-containing protein	XP_004302288.1	2.1e-92	PREDICTED: uncharacterized protein LOC101303819 isoform X2 [Fragaria vesca subsp. vesca]	Q9FZD9.1	3.9e-22	RecName: Full=DUF724 domain-containing protein 3; Short=AtDUF3	M5W1D4	3.74e-70	Uncharacterized protein OS=Prunus persica GN=PRUPE_6G310200 PE=4 SV=1
jg10349.t1	XP_004304908.1	0	PREDICTED: pentatricopeptide repeat-containing protein At3g62890-like [Fragaria vesca subsp. vesca]	AT1G08070.1	0	Tetratricopeptide repeat (TPR)-like superfamily protein	XP_004304908.1	0	PREDICTED: pentatricopeptide repeat-containing protein At3g62890-like [Fragaria vesca subsp. vesca]	Q9LN01.1	0	RecName: Full=Pentatricopeptide repeat-containing protein At1g08070, chloroplastic; AltName: Full=Protein ORGANELLE TRANSCRIPT PROCESSING 82; Flags: Precursor	A0A251NY77	0	Uncharacterized protein OS=Prunus persica GN=PRUPE_6G310100 PE=4 SV=1
jg1035.t1	XP_004296464.1	0	PREDICTED: putative glucose-6-phosphate 1-epimerase [Fragaria vesca subsp. vesca]	AT5G57330.1	0	Galactose mutarotase-like superfamily protein	XP_004296464.1	0	PREDICTED: putative glucose-6-phosphate 1-epimerase [Fragaria vesca subsp. vesca]	Q40784.1	2.79e-178	RecName: Full=Putative glucose-6-phosphate 1-epimerase; AltName: Full=Putative D-hexose-6-phosphate mutarotase; AltName: Full=Putative apospory-associated protein C	M5XPL3	0	Glucose-6-phosphate 1-epimerase OS=Prunus persica GN=PRUPE_1G081500 PE=3 SV=1
jg10350.t1	XP_004304909.1	0	PREDICTED: putative pentatricopeptide repeat-containing protein At1g56570 [Fragaria vesca subsp. vesca]	AT1G56570.2	0	Tetratricopeptide repeat (TPR)-like superfamily protein	XP_004304909.1	0	PREDICTED: putative pentatricopeptide repeat-containing protein At1g56570 [Fragaria vesca subsp. vesca]	Q9FXA9.1	0	RecName: Full=Putative pentatricopeptide repeat-containing protein At1g56570	A0A251P1J6	0	Uncharacterized protein OS=Prunus persica GN=PRUPE_6G310000 PE=4 SV=1
jg10351.t1	XP_004302289.2	0	PREDICTED: RNA polymerase-associated protein RTF1 homolog [Fragaria vesca subsp. vesca]	AT1G61040.3	0	plus-3 domain-containing protein	XP_004302289.2	0	PREDICTED: RNA polymerase-associated protein RTF1 homolog [Fragaria vesca subsp. vesca]	Q9C950.1	0	RecName: Full=Protein RTF1 homolog; AltName: Full=Protein VERNALIZATION INDEPENDENCE 5	A0A251NY42	0	Uncharacterized protein OS=Prunus persica GN=PRUPE_6G309900 PE=4 SV=1
jg10352.t1	XP_004302290.1	0	PREDICTED: alkaline/neutral invertase A, mitochondrial [Fragaria vesca subsp. vesca]	AT1G56560.1	0	Plant neutral invertase family protein	XP_004302290.1	0	PREDICTED: alkaline/neutral invertase A, mitochondrial [Fragaria vesca subsp. vesca]	Q9FXA8.1	0	RecName: Full=Alkaline/neutral invertase A, mitochondrial; Short=A/N-INVA; Flags: Precursor	M5WRT2	0	Uncharacterized protein OS=Prunus persica GN=PRUPE_6G309800 PE=4 SV=1
jg10353.t1	XP_004302293.1	0	PREDICTED: psbP domain-containing protein 1, chloroplastic isoform X1 [Fragaria vesca subsp. vesca]	AT4G15510.5	2.56e-109	Photosystem II reaction center PsbP family protein	XP_004302293.1	0	PREDICTED: psbP domain-containing protein 1, chloroplastic isoform X1 [Fragaria vesca subsp. vesca]	O23403.1	2.57e-108	RecName: Full=PsbP domain-containing protein 1, chloroplastic; AltName: Full=OEC23-like protein 3; AltName: Full=PsbP-related thylakoid lumenal protein 1; Flags: Precursor	A0A251NY60	1.01e-158	Uncharacterized protein OS=Prunus persica GN=PRUPE_6G309700 PE=4 SV=1
jg10354.t1	XP_004302292.1	0	PREDICTED: AP-3 complex subunit mu [Fragaria vesca subsp. vesca]	AT1G56590.1	0	Clathrin adaptor complexes medium subunit family protein	XP_004302292.1	0	PREDICTED: AP-3 complex subunit mu [Fragaria vesca subsp. vesca]	F4I562.1	0	RecName: Full=AP-3 complex subunit mu; AltName: Full=Adaptor protein complex AP-3 subunit mu; AltName: Full=Adaptor protein-3 mu-adaptin; AltName: Full=Adaptor-related protein complex 3 subunit mu; AltName: Full=At-muD-Ad; AltName: Full=Mu3-adaptin; AltName: Full=Protein ZIG SUPPRESSOR 4	M5VYD5	0	Uncharacterized protein OS=Prunus persica GN=PRUPE_6G309600 PE=3 SV=1
jg10355.t1	XP_004302291.1	0	PREDICTED: chloroplast stem-loop binding protein of 41 kDa b, chloroplastic [Fragaria vesca subsp. vesca]	AT1G09340.1	0	chloroplast RNA binding protein	XP_004302291.1	0	PREDICTED: chloroplast stem-loop binding protein of 41 kDa b, chloroplastic [Fragaria vesca subsp. vesca]	Q9SA52.1	0	RecName: Full=Chloroplast stem-loop binding protein of 41 kDa b, chloroplastic; Short=CSP41-b; AltName: Full=Heteroglycan-interacting protein 1.3; AltName: Full=Protein CHLOROPLAST RNA BINDING; AltName: Full=Protein Gb5f; Flags: Precursor	M5W4B3	0	Uncharacterized protein OS=Prunus persica GN=PRUPE_6G309500 PE=4 SV=1
jg10356.t1	XP_004302295.1	0	PREDICTED: galactinol synthase 2-like [Fragaria vesca subsp. vesca]	AT1G56600.1	0	galactinol synthase 2	XP_004302295.1	0	PREDICTED: galactinol synthase 2-like [Fragaria vesca subsp. vesca]	Q9FXB2.1	0	RecName: Full=Galactinol synthase 2; Short=AtGolS2; Short=GolS-2	M5W004	0	Hexosyltransferase OS=Prunus persica GN=PRUPE_6G309400 PE=3 SV=1
jg10357.t1	XP_004302294.1	0	PREDICTED: galactinol synthase 2-like [Fragaria vesca subsp. vesca]	AT1G56600.1	3.57e-169	galactinol synthase 2	XP_004302294.1	0	PREDICTED: galactinol synthase 2-like [Fragaria vesca subsp. vesca]	C7G304.1	3.98e-174	RecName: Full=Galactinol synthase 2; Short=GolS-2; Short=SlGolS2	M5W004	0	Hexosyltransferase OS=Prunus persica GN=PRUPE_6G309400 PE=3 SV=1
jg10358.t1	XP_011459685.1	6.35e-76	PREDICTED: uncharacterized protein LOC105350038 [Fragaria vesca subsp. vesca]	AT3G25270.1	4.95e-19	Ribonuclease H-like superfamily protein	XP_011459685.1	4.58e-76	PREDICTED: uncharacterized protein LOC105350038 [Fragaria vesca subsp. vesca]	P0C2F6.1	1.46e-14	RecName: Full=Putative ribonuclease H protein At1g65750	M5WEH8	8.89e-46	Uncharacterized protein (Fragment) OS=Prunus persica GN=PRUPE_ppa019056mg PE=4 SV=1
jg10359.t1	ONI04212.1	2.59e-33	hypothetical protein PRUPE_6G309300 [Prunus persica]				XP_007206398.2	3.74e-33	uncharacterized protein LOC18773621 [Prunus persica]				M5W1I5	1.69e-33	Uncharacterized protein OS=Prunus persica GN=PRUPE_6G309300 PE=4 SV=1
jg1036.t1	XP_004296463.1	0	PREDICTED: peroxidase 45-like [Fragaria vesca subsp. vesca]	AT2G18980.1	4.36e-176	Peroxidase superfamily protein	XP_004296463.1	0	PREDICTED: peroxidase 45-like [Fragaria vesca subsp. vesca]	Q96518.2	3.84e-175	RecName: Full=Peroxidase 16; Short=Atperox P16; AltName: Full=ATP22a; Flags: Precursor	M5XEG7	0	Peroxidase OS=Prunus persica GN=PRUPE_1G081600 PE=3 SV=1
jg10360.t1	XP_004298469.1	0	PREDICTED: LRR receptor-like serine/threonine-protein kinase FLS2 [Fragaria vesca subsp. vesca]	AT2G34930.1	0	disease resistance family protein / LRR family protein	XP_004298469.1	0	PREDICTED: LRR receptor-like serine/threonine-protein kinase FLS2 [Fragaria vesca subsp. vesca]	Q6JN46.2	4.69e-162	RecName: Full=Receptor-like protein EIX2; AltName: Full=EIX receptor 2; Flags: Precursor	A0A1R3J028	0	Uncharacterized protein OS=Corchorus olitorius GN=COLO4_20374 PE=4 SV=1
jg10361.t1
jg10362.t1	XP_009335508.1	3.84e-78	PREDICTED: uncharacterized protein LOC103928228 [Pyrus x bretschneideri]	AT1G09360.1	1.4e-14	Plant invertase/pectin methylesterase inhibitor superfamily protein	XP_009335508.1	2.77e-78	PREDICTED: uncharacterized protein LOC103928228 [Pyrus x bretschneideri]	Q8GT41.1	1.04e-08	RecName: Full=Putative invertase inhibitor; AltName: Full=Pollen allergen Pla a 1; AltName: Allergen=Pla a 1; Flags: Precursor	M5W1I5	7.4e-76	Uncharacterized protein OS=Prunus persica GN=PRUPE_6G309300 PE=4 SV=1
jg10363.t1	XP_009335508.1	2.83e-75	PREDICTED: uncharacterized protein LOC103928228 [Pyrus x bretschneideri]	AT1G09370.1	1.57e-19	Plant invertase/pectin methylesterase inhibitor superfamily protein	XP_009335508.1	2.04e-75	PREDICTED: uncharacterized protein LOC103928228 [Pyrus x bretschneideri]				M5W1I5	1.29e-72	Uncharacterized protein OS=Prunus persica GN=PRUPE_6G309300 PE=4 SV=1
jg10364.t1	XP_004304912.1	5.71e-81	PREDICTED: cell wall / vacuolar inhibitor of fructosidase 2 [Fragaria vesca subsp. vesca]	AT3G49330.2	2.68e-10	Plant invertase/pectin methylesterase inhibitor superfamily protein	XP_004304912.1	4.12e-81	PREDICTED: cell wall / vacuolar inhibitor of fructosidase 2 [Fragaria vesca subsp. vesca]				M5W1I5	6.33e-73	Uncharacterized protein OS=Prunus persica GN=PRUPE_6G309300 PE=4 SV=1
jg10365.t1	XP_004309392.1	2.49e-85	PREDICTED: putative invertase inhibitor [Fragaria vesca subsp. vesca]	AT1G09360.1	3.36e-21	Plant invertase/pectin methylesterase inhibitor superfamily protein	XP_004309392.1	1.8e-85	PREDICTED: putative invertase inhibitor [Fragaria vesca subsp. vesca]				M5W1I5	1.91e-71	Uncharacterized protein OS=Prunus persica GN=PRUPE_6G309300 PE=4 SV=1
jg10366.t1	XP_007206706.1	1.49e-75	putative invertase inhibitor [Prunus persica]	AT3G49330.1	1.78e-10	Plant invertase/pectin methylesterase inhibitor superfamily protein	XP_007206706.1	1.08e-75	putative invertase inhibitor [Prunus persica]	P83326.2	2.43e-05	RecName: Full=Pectinesterase inhibitor; AltName: Full=AdPMEI; Short=PMEI; AltName: Full=Pectin methylesterase inhibitor; Flags: Precursor	M5WM66	9.76e-76	Uncharacterized protein OS=Prunus persica GN=PRUPE_6G309200 PE=4 SV=1
jg10367.t1	XP_004302298.1	4.49e-100	PREDICTED: trafficking protein particle complex subunit 4 [Fragaria vesca subsp. vesca]	AT5G02280.1	2.42e-94	SNARE-like superfamily protein	XP_004302298.1	3.24e-100	PREDICTED: trafficking protein particle complex subunit 4 [Fragaria vesca subsp. vesca]	Q54UU1.1	6.99e-48	RecName: Full=Trafficking protein particle complex subunit 4	A0A251NZJ9	2.98e-98	Uncharacterized protein OS=Prunus persica GN=PRUPE_6G309100 PE=4 SV=1
jg10368.t1	XP_004302300.1	0	PREDICTED: ABC transporter I family member 20 [Fragaria vesca subsp. vesca]	AT5G02270.1	0	non-intrinsic ABC protein 9	XP_004302300.1	0	PREDICTED: ABC transporter I family member 20 [Fragaria vesca subsp. vesca]	Q9LZ98.1	0	RecName: Full=ABC transporter I family member 20; Short=ABC transporter ABCI.20; Short=AtABCI20; AltName: Full=GCN-related protein 3; AltName: Full=Non-intrinsic ABC protein 9	M5WBW6	0	Uncharacterized protein OS=Prunus persica GN=PRUPE_6G308800 PE=4 SV=1
jg10369.t1	XP_011459926.1	1.07e-23	PREDICTED: uncharacterized protein LOC105350172 [Fragaria vesca subsp. vesca]	AT3G26340.1	9.93e-16	N-terminal nucleophile aminohydrolases (Ntn hydrolases) superfamily protein	XP_011459926.1	7.73e-24	PREDICTED: uncharacterized protein LOC105350172 [Fragaria vesca subsp. vesca]	P34065.2	1.65e-15	RecName: Full=Proteasome subunit beta type-5; AltName: Full=Macropain chain 1; AltName: Full=Multicatalytic endopeptidase complex chain 1; AltName: Full=Proteasome chain 1; AltName: Full=Proteasome subunit C1; Flags: Precursor	A0A1J1H539	3.79e-17	Proteasome subunit beta type OS=Plasmodium relictum GN=PRELSG_0809300 PE=3 SV=1
jg1037.t1
jg10370.t1
jg10371.t1
jg10372.t1	OTF85394.1	5.28e-132	putative small GTPase superfamily, Rab type [Helianthus annuus]	AT1G10630.2	4.61e-134	ADP-ribosylation factor A1F	NP_001341763.1	4.88e-132	ADP-ribosylation factor [Glycine max]	P51823.2	2.6e-133	RecName: Full=ADP-ribosylation factor 2	F6HE24	3.14e-132	Uncharacterized protein OS=Vitis vinifera GN=VIT_05s0020g00490 PE=3 SV=1
jg10373.t1	XP_004302299.1	0	PREDICTED: WAT1-related protein At1g09380 [Fragaria vesca subsp. vesca]	AT1G09380.1	8.2e-153	nodulin MtN21 /EamA-like transporter family protein	XP_004302299.1	0	PREDICTED: WAT1-related protein At1g09380 [Fragaria vesca subsp. vesca]	Q8GXB4.1	7.21e-152	RecName: Full=WAT1-related protein At1g09380	A0A251NY49	0	WAT1-related protein OS=Prunus persica GN=PRUPE_6G308500 PE=3 SV=1
jg10374.t1	XP_004302302.2	0	PREDICTED: GDSL esterase/lipase At1g09390 isoform X1 [Fragaria vesca subsp. vesca]	AT1G09390.1	9.97e-175	GDSL-like Lipase/Acylhydrolase superfamily protein	XP_004302302.2	0	PREDICTED: GDSL esterase/lipase At1g09390 isoform X1 [Fragaria vesca subsp. vesca]	O80522.1	8.78e-174	RecName: Full=GDSL esterase/lipase At1g09390; AltName: Full=Extracellular lipase At1g09390; Flags: Precursor	A0A251NZJ1	0	Uncharacterized protein OS=Prunus persica GN=PRUPE_6G308400 PE=3 SV=1
jg10375.t1	XP_004304914.1	0	PREDICTED: pentatricopeptide repeat-containing protein At1g56690, mitochondrial-like [Fragaria vesca subsp. vesca]	AT1G56690.1	0	Pentatricopeptide repeat (PPR) superfamily protein	XP_004304914.1	0	PREDICTED: pentatricopeptide repeat-containing protein At1g56690, mitochondrial-like [Fragaria vesca subsp. vesca]	Q9FXB9.1	0	RecName: Full=Pentatricopeptide repeat-containing protein At1g56690, mitochondrial; Flags: Precursor	A0A251N7N0	0	Uncharacterized protein OS=Prunus persica GN=PRUPE_7G064700 PE=4 SV=1
jg10376.t1	XP_011468404.1	3.35e-29	PREDICTED: protein NIM1-INTERACTING 1 [Fragaria vesca subsp. vesca]				XP_011468404.1	2.42e-29	PREDICTED: protein NIM1-INTERACTING 1 [Fragaria vesca subsp. vesca]				M5W312	3.74e-29	Uncharacterized protein OS=Prunus persica GN=PRUPE_6G307700 PE=4 SV=1
jg10377.t1
jg10378.t1	XP_007206552.1	6.7e-28	protein NIM1-INTERACTING 1 [Prunus persica]	AT1G02450.1	0.000867	NIM1-interacting 1	XP_007206552.1	4.84e-28	protein NIM1-INTERACTING 1 [Prunus persica]				M5W312	4.38e-28	Uncharacterized protein OS=Prunus persica GN=PRUPE_6G307700 PE=4 SV=1
jg10379.t1	XP_004302303.1	0	PREDICTED: glucose-6-phosphate 1-dehydrogenase 4, chloroplastic [Fragaria vesca subsp. vesca]	AT1G09420.1	0	glucose-6-phosphate dehydrogenase 4	XP_004302303.1	0	PREDICTED: glucose-6-phosphate 1-dehydrogenase 4, chloroplastic [Fragaria vesca subsp. vesca]	Q93ZW0.1	0	RecName: Full=Glucose-6-phosphate 1-dehydrogenase 4, chloroplastic; Short=G6PD4; Short=G6PDH4; Flags: Precursor	M5WJW0	0	Glucose-6-phosphate 1-dehydrogenase OS=Prunus persica GN=PRUPE_6G307600 PE=3 SV=1
jg1038.t1	XP_004296461.1	0	PREDICTED: uncharacterized protein LOC101310108 [Fragaria vesca subsp. vesca]	AT5G57340.1	7.23e-17	ras guanine nucleotide exchange factor Q-like protein	XP_004296461.1	0	PREDICTED: uncharacterized protein LOC101310108 [Fragaria vesca subsp. vesca]				M5XNY6	5.88e-150	Uncharacterized protein OS=Prunus persica GN=PRUPE_1G081700 PE=4 SV=1
jg10380.t1	XP_007205878.1	1.55e-150	uncharacterized protein LOC18773114 [Prunus persica]	AT1G56700.4	1.07e-118	Peptidase C15%2C pyroglutamyl peptidase I-like protein	XP_007205878.1	1.12e-150	uncharacterized protein LOC18773114 [Prunus persica]	O73944.1	6.79e-20	RecName: Full=Pyrrolidone-carboxylate peptidase; AltName: Full=5-oxoprolyl-peptidase; AltName: Full=Pyroglutamyl-peptidase I; Short=PGP-I; Short=Pyrase	M5W020	1.01e-150	Uncharacterized protein OS=Prunus persica GN=PRUPE_6G307500 PE=4 SV=1
jg10381.t1	XP_004304915.1	0	PREDICTED: polygalacturonase At1g48100-like [Fragaria vesca subsp. vesca]	AT1G02460.1	0	Pectin lyase-like superfamily protein	XP_004304915.1	0	PREDICTED: polygalacturonase At1g48100-like [Fragaria vesca subsp. vesca]	Q949Z1.1	0	RecName: Full=Polygalacturonase At1g48100; Short=PG; AltName: Full=Pectinase At1g48100; Flags: Precursor	A0A251NY40	0	Uncharacterized protein OS=Prunus persica GN=PRUPE_6G307400 PE=3 SV=1
jg10382.t1	AAU43956.1	0	unknown protein [Oryza sativa Japonica Group]	AT4G23160.3	2.41e-136	cysteine-rich RECEPTOR-like kinase	XP_022552528.1	0	LOW QUALITY PROTEIN: uncharacterized protein LOC111203258 [Brassica napus]	Q94HW2.1	7.07e-175	RecName: Full=Retrovirus-related Pol polyprotein from transposon RE1; AltName: Full=Retro element 1; Short=AtRE1; Includes	Q65X82	0	Putative polyprotein OS=Oryza sativa subsp. japonica GN=OJ1187_E11.6 PE=4 SV=1
jg10383.t1	XP_011468568.1	9.89e-17	PREDICTED: uncharacterized protein LOC105352690 [Fragaria vesca subsp. vesca]				XP_011468568.1	7.13e-17	PREDICTED: uncharacterized protein LOC105352690 [Fragaria vesca subsp. vesca]
jg10384.t1	ONI12355.1	2.33e-57	hypothetical protein PRUPE_4G158700 [Prunus persica]	AT3G52680.1	2.41e-15	F-box/RNI-like/FBD-like domains-containing protein	XP_018503389.1	3.36e-53	PREDICTED: FBD-associated F-box protein At4g10400-like [Pyrus x bretschneideri]	Q9LXJ7.2	1.48e-14	RecName: Full=FBD-associated F-box protein At3g52670	M5WKN4	7.14e-58	Uncharacterized protein OS=Prunus persica GN=PRUPE_ppa016126mg PE=4 SV=1
jg10385.t1	XP_009370735.1	7.25e-59	PREDICTED: FBD-associated F-box protein At4g10400-like [Pyrus x bretschneideri]	AT1G78750.2	2.24e-16	F-box/RNI-like superfamily protein	XP_009370735.1	5.23e-59	PREDICTED: FBD-associated F-box protein At4g10400-like [Pyrus x bretschneideri]	Q9ZV93.1	1.91e-15	RecName: Full=F-box/FBD/LRR-repeat protein At1g78750	A0A251PLA7	2.66e-55	Uncharacterized protein OS=Prunus persica GN=PRUPE_4G158800 PE=4 SV=1
jg10386.t1	XP_004302306.1	2.34e-101	PREDICTED: zinc finger CCCH domain-containing protein 3 [Fragaria vesca subsp. vesca]	AT5G26749.1	4.26e-45	C2H2 and C2HC zinc fingers superfamily protein	XP_004302306.1	1.69e-101	PREDICTED: zinc finger CCCH domain-containing protein 3 [Fragaria vesca subsp. vesca]	Q0JP11.2	8.59e-42	RecName: Full=Zinc finger CCCH domain-containing protein 3; Short=OsC3H3	M5WL08	4.41e-91	Uncharacterized protein OS=Prunus persica GN=PRUPE_6G307100 PE=4 SV=1
jg10387.t1	XP_021830455.1	0	shaggy-related protein kinase alpha [Prunus avium]	AT5G26751.1	0	shaggy-related kinase 11	XP_021830455.1	0	shaggy-related protein kinase alpha [Prunus avium]	P43288.3	0	RecName: Full=Shaggy-related protein kinase alpha; AltName: Full=ASK-alpha; AltName: Full=Shaggy-related protein kinase 11; Short=AtSK11	M5WI63	0	Uncharacterized protein OS=Prunus persica GN=PRUPE_6G307000 PE=3 SV=1
jg10388.t1	XP_004302308.1	7.03e-49	PREDICTED: putative RNA polymerase II subunit B1 CTD phosphatase RPAP2 homolog [Fragaria vesca subsp. vesca]	AT5G26760.1	6.42e-27	RNA polymerase II subunit B1 CTD phosphatase RPAP2-like protein	XP_004302308.1	5.07e-49	PREDICTED: putative RNA polymerase II subunit B1 CTD phosphatase RPAP2 homolog [Fragaria vesca subsp. vesca]	F4K1B1.1	1.15e-25	RecName: Full=Putative RNA polymerase II subunit B1 CTD phosphatase RPAP2 homolog; AltName: Full=RNA polymerase II-associated protein 2 homolog	A0A1U8JPN5	2.78e-42	putative RNA polymerase II subunit B1 CTD phosphatase RPAP2 homolog OS=Gossypium hirsutum GN=LOC107909283 PE=4 SV=1
jg10389.t1	XP_011468405.1	8.02e-13	PREDICTED: F-box/FBD/LRR-repeat protein At3g26920-like [Fragaria vesca subsp. vesca]	AT3G59000.2	3.21e-05	F-box/RNI-like superfamily protein	XP_011468405.1	5.78e-13	PREDICTED: F-box/FBD/LRR-repeat protein At3g26920-like [Fragaria vesca subsp. vesca]				M5WKN4	7.47e-11	Uncharacterized protein OS=Prunus persica GN=PRUPE_ppa016126mg PE=4 SV=1
jg1039.t1	NP_001266978.1	8.18e-45	transcription factor MYB28-like [Fragaria vesca]				NP_001266978.1	5.9e-45	transcription factor MYB28-like [Fragaria vesca]				E9NS17	5.34e-45	MYB domain class transcription factor OS=Fragaria vesca GN=MYB33 PE=2 SV=1
jg10390.t1	XP_011468405.1	3.78e-62	PREDICTED: F-box/FBD/LRR-repeat protein At3g26920-like [Fragaria vesca subsp. vesca]	AT1G78750.2	2.31e-17	F-box/RNI-like superfamily protein	XP_011468405.1	2.73e-62	PREDICTED: F-box/FBD/LRR-repeat protein At3g26920-like [Fragaria vesca subsp. vesca]	Q9ZV93.1	2e-16	RecName: Full=F-box/FBD/LRR-repeat protein At1g78750	A0A251PLA7	2.5e-47	Uncharacterized protein OS=Prunus persica GN=PRUPE_4G158800 PE=4 SV=1
jg10391.t1	XP_004302306.1	1.35e-91	PREDICTED: zinc finger CCCH domain-containing protein 3 [Fragaria vesca subsp. vesca]	AT5G26749.1	8.3e-44	C2H2 and C2HC zinc fingers superfamily protein	XP_004302306.1	9.74e-92	PREDICTED: zinc finger CCCH domain-containing protein 3 [Fragaria vesca subsp. vesca]	Q0JP11.2	7.68e-40	RecName: Full=Zinc finger CCCH domain-containing protein 3; Short=OsC3H3	M5WL08	1.91e-79	Uncharacterized protein OS=Prunus persica GN=PRUPE_6G307100 PE=4 SV=1
jg10391.t2	XP_004302306.1	2.34e-101	PREDICTED: zinc finger CCCH domain-containing protein 3 [Fragaria vesca subsp. vesca]	AT5G26749.1	4.26e-45	C2H2 and C2HC zinc fingers superfamily protein	XP_004302306.1	1.69e-101	PREDICTED: zinc finger CCCH domain-containing protein 3 [Fragaria vesca subsp. vesca]	Q0JP11.2	8.59e-42	RecName: Full=Zinc finger CCCH domain-containing protein 3; Short=OsC3H3	M5WL08	4.41e-91	Uncharacterized protein OS=Prunus persica GN=PRUPE_6G307100 PE=4 SV=1
jg10392.t1	XP_020421596.1	0	shaggy-related protein kinase alpha isoform X1 [Prunus persica]	AT5G26751.1	0	shaggy-related kinase 11	XP_020421596.1	0	shaggy-related protein kinase alpha isoform X1 [Prunus persica]	P51137.1	0	RecName: Full=Glycogen synthase kinase-3 homolog MsK-1	M5WI63	0	Uncharacterized protein OS=Prunus persica GN=PRUPE_6G307000 PE=3 SV=1
jg10393.t1	XP_004302308.1	0	PREDICTED: putative RNA polymerase II subunit B1 CTD phosphatase RPAP2 homolog [Fragaria vesca subsp. vesca]	AT5G26760.1	3.48e-100	RNA polymerase II subunit B1 CTD phosphatase RPAP2-like protein	XP_004302308.1	0	PREDICTED: putative RNA polymerase II subunit B1 CTD phosphatase RPAP2 homolog [Fragaria vesca subsp. vesca]	F4K1B1.1	1.33e-96	RecName: Full=Putative RNA polymerase II subunit B1 CTD phosphatase RPAP2 homolog; AltName: Full=RNA polymerase II-associated protein 2 homolog	M5W7B5	0	Uncharacterized protein OS=Prunus persica GN=PRUPE_6G306900 PE=4 SV=1
jg10394.t1	XP_008246292.1	0	PREDICTED: protein transport protein Sec24-like At3g07100 [Prunus mume]	AT3G07100.1	0	Sec23/Sec24 protein transport family protein	XP_008246292.1	0	PREDICTED: protein transport protein Sec24-like At3g07100 [Prunus mume]	Q9SFU0.2	0	RecName: Full=Protein transport protein Sec24-like At3g07100	M5W7E6	0	Uncharacterized protein OS=Prunus persica GN=PRUPE_6G306800 PE=4 SV=1
jg10395.t1	XP_004302341.1	0	PREDICTED: FACT complex subunit SPT16-like [Fragaria vesca subsp. vesca]	AT4G10710.2	0	global transcription factor C	XP_004302341.1	0	PREDICTED: FACT complex subunit SPT16-like [Fragaria vesca subsp. vesca]	O82491.1	0	RecName: Full=FACT complex subunit SPT16; AltName: Full=Facilitates chromatin transcription complex subunit SPT16	M5W3N0	0	Uncharacterized protein OS=Prunus persica GN=PRUPE_6G306600 PE=4 SV=1
jg10395.t2	XP_004302341.1	0	PREDICTED: FACT complex subunit SPT16-like [Fragaria vesca subsp. vesca]	AT4G10710.2	0	global transcription factor C	XP_004302341.1	0	PREDICTED: FACT complex subunit SPT16-like [Fragaria vesca subsp. vesca]	O82491.1	0	RecName: Full=FACT complex subunit SPT16; AltName: Full=Facilitates chromatin transcription complex subunit SPT16	M5W3N0	0	Uncharacterized protein OS=Prunus persica GN=PRUPE_6G306600 PE=4 SV=1
jg10395.t3	XP_004302341.1	0	PREDICTED: FACT complex subunit SPT16-like [Fragaria vesca subsp. vesca]	AT4G10710.2	0	global transcription factor C	XP_004302341.1	0	PREDICTED: FACT complex subunit SPT16-like [Fragaria vesca subsp. vesca]	O82491.1	0	RecName: Full=FACT complex subunit SPT16; AltName: Full=Facilitates chromatin transcription complex subunit SPT16	M5W3N0	0	Uncharacterized protein OS=Prunus persica GN=PRUPE_6G306600 PE=4 SV=1
jg10396.t1	XP_004302342.2	0	PREDICTED: putative FBD-associated F-box protein At5g53635 isoform X2 [Fragaria vesca subsp. vesca]	AT4G14103.2	4.23e-14	F-box/RNI-like superfamily protein	XP_004302342.2	0	PREDICTED: putative FBD-associated F-box protein At5g53635 isoform X2 [Fragaria vesca subsp. vesca]	Q8L7H1.1	4.2e-13	RecName: Full=F-box/LRR-repeat protein At4g14103	A0A251N9V6	4.19e-122	Uncharacterized protein OS=Prunus persica GN=PRUPE_7G108600 PE=4 SV=1
jg10397.t1	XP_004304932.1	0	PREDICTED: peroxidase 5-like [Fragaria vesca subsp. vesca]	AT4G11290.1	5.23e-91	Peroxidase superfamily protein	XP_004304932.1	0	PREDICTED: peroxidase 5-like [Fragaria vesca subsp. vesca]	A7QEU4.2	9.14e-117	RecName: Full=Peroxidase 5; Flags: Precursor	A0A251NXZ7	0	Peroxidase OS=Prunus persica GN=PRUPE_6G306500 PE=3 SV=1
jg10398.t1	ONI04168.1	4.77e-21	hypothetical protein PRUPE_6G306400 [Prunus persica]				XP_007145034.1	5.99e-13	hypothetical protein PHAVU_007G204200g [Phaseolus vulgaris]				M5WDL8	3.11e-21	Uncharacterized protein OS=Prunus persica GN=PRUPE_6G306400 PE=4 SV=1
jg10399.t1	XP_004302339.1	0	PREDICTED: zinc finger protein 598-like [Fragaria vesca subsp. vesca]	AT3G62240.1	0	RING/U-box superfamily protein	XP_004302339.1	0	PREDICTED: zinc finger protein 598-like [Fragaria vesca subsp. vesca]	Q76PD2.2	2.74e-44	RecName: Full=E3 ubiquitin-protein ligase hel2; AltName: Full=Histone E3 ligase 2; AltName: Full=RING-type E3 ubiquitin transferase hel2	M5W6A8	0	Uncharacterized protein OS=Prunus persica GN=PRUPE_6G306300 PE=4 SV=1
jg104.t1	XP_011458865.1	6.16e-42	PREDICTED: uncharacterized protein LOC105349829 [Fragaria vesca subsp. vesca]				XP_011458865.1	4.45e-42	PREDICTED: uncharacterized protein LOC105349829 [Fragaria vesca subsp. vesca]
jg1040.t1	XP_004291239.1	4.02e-95	PREDICTED: uncharacterized protein LOC101295484 [Fragaria vesca subsp. vesca]	AT2G26270.1	2.64e-42	BRCT domain DNA repair protein	XP_004291239.1	2.9e-95	PREDICTED: uncharacterized protein LOC101295484 [Fragaria vesca subsp. vesca]				A0A251RAK6	5.12e-91	Uncharacterized protein OS=Prunus persica GN=PRUPE_1G401800 PE=4 SV=1
jg1040.t2	XP_004291239.1	1.13e-180	PREDICTED: uncharacterized protein LOC101295484 [Fragaria vesca subsp. vesca]	AT2G26270.1	1.9e-74	BRCT domain DNA repair protein	XP_004291239.1	0	PREDICTED: uncharacterized protein LOC101295484 [Fragaria vesca subsp. vesca]				A0A251RBB2	2.59e-167	Uncharacterized protein OS=Prunus persica GN=PRUPE_1G401800 PE=4 SV=1
jg1040.t3	GAY37533.1	1.72e-13	hypothetical protein CUMW_029720 [Citrus unshiu]	AT3G43930.2	1.06e-09	BRCT domain-containing DNA repair protein	XP_006474524.1	4.41e-13	PREDICTED: uncharacterized protein LOC102624869 isoform X2 [Citrus sinensis]				A0A067G551	5.71e-13	Uncharacterized protein OS=Citrus sinensis GN=CISIN_1g009146mg PE=4 SV=1
jg10400.t1	XP_009335533.1	0	PREDICTED: S-adenosylmethionine synthase 2-like [Pyrus x bretschneideri]	AT1G02500.2	0	S-adenosylmethionine synthetase 1	XP_009335533.1	0	PREDICTED: S-adenosylmethionine synthase 2-like [Pyrus x bretschneideri]	A9P822.1	0	RecName: Full=S-adenosylmethionine synthase 1; Short=AdoMet synthase 1; AltName: Full=Methionine adenosyltransferase 1; Short=MAT 1	G8XQV8	0	S-adenosylmethionine synthase OS=Malus baccata var. xiaojinensis GN=SAMS PE=2 SV=1
jg10401.t1	XP_004302337.2	0	PREDICTED: pleiotropic drug resistance protein 3-like isoform X2 [Fragaria vesca subsp. vesca]	AT3G53480.1	0	pleiotropic drug resistance 9	XP_004302337.2	0	PREDICTED: pleiotropic drug resistance protein 3-like isoform X2 [Fragaria vesca subsp. vesca]	Q5W274.1	0	RecName: Full=Pleiotropic drug resistance protein 3; AltName: Full=NtPDR3	A0A251NZF2	0	Uncharacterized protein OS=Prunus persica GN=PRUPE_6G306100 PE=3 SV=1
jg10402.t1	XP_004302336.1	0	PREDICTED: probable receptor-like protein kinase At5g18500 [Fragaria vesca subsp. vesca]	AT1G56720.4	0	Protein kinase superfamily protein	XP_004302336.1	0	PREDICTED: probable receptor-like protein kinase At5g18500 [Fragaria vesca subsp. vesca]	Q8LEB6.1	0	RecName: Full=Probable receptor-like protein kinase At5g18500	M5WP35	0	Uncharacterized protein OS=Prunus persica GN=PRUPE_6G306000 PE=4 SV=1
jg10403.t1	XP_004304931.1	0	PREDICTED: serine/threonine-protein kinase haspin [Fragaria vesca subsp. vesca]	AT1G09450.1	0	Protein kinase superfamily protein	XP_004304931.1	0	PREDICTED: serine/threonine-protein kinase haspin [Fragaria vesca subsp. vesca]	O80528.1	0	RecName: Full=Serine/threonine-protein kinase haspin homolog; Short=AtHaspin	A0A251P1C0	0	Uncharacterized protein OS=Prunus persica GN=PRUPE_6G305800 PE=4 SV=1
jg10404.t1	XP_004302334.1	0	PREDICTED: glucan endo-1,3-beta-glucosidase 3-like [Fragaria vesca subsp. vesca]	AT1G09460.1	4.16e-42	Carbohydrate-binding X8 domain superfamily protein	XP_004302334.1	0	PREDICTED: glucan endo-1,3-beta-glucosidase 3-like [Fragaria vesca subsp. vesca]	Q9ZU91.2	5.61e-24	RecName: Full=Glucan endo-1,3-beta-glucosidase 3; AltName: Full=(1->3)-beta-glucan endohydrolase 3; Short=(1->3)-beta-glucanase 3; AltName: Full=Beta-1,3-endoglucanase 3; Short=Beta-1,3-glucanase 3; Flags: Precursor	M5VXK8	0	Uncharacterized protein OS=Prunus persica GN=PRUPE_ppa002843mg PE=4 SV=1
jg10405.t1	XP_004302335.1	0	PREDICTED: interaptin-like [Fragaria vesca subsp. vesca]	AT5G26770.2	4.83e-153	myosin heavy chain%2C cardiac protein	XP_004302335.1	0	PREDICTED: interaptin-like [Fragaria vesca subsp. vesca]	F4K1B4.1	4.26e-152	RecName: Full=Nuclear envelope-associated protein 2; Short=AtNEAP2	A0A251NXZ0	0	Uncharacterized protein OS=Prunus persica GN=PRUPE_6G305600 PE=4 SV=1
jg10406.t1	XP_011466224.1	0	PREDICTED: pentatricopeptide repeat-containing protein At1g63330-like [Fragaria vesca subsp. vesca]	AT5G64320.1	1.52e-46	Pentatricopeptide repeat (PPR) superfamily protein	XP_011466224.1	0	PREDICTED: pentatricopeptide repeat-containing protein At1g63330-like [Fragaria vesca subsp. vesca]	Q9FMF6.1	1.31e-45	RecName: Full=Pentatricopeptide repeat-containing protein At5g64320, mitochondrial; Flags: Precursor	A0A251NXX3	0	Uncharacterized protein OS=Prunus persica GN=PRUPE_6G305500 PE=4 SV=1
jg10406.t2	XP_011466224.1	0	PREDICTED: pentatricopeptide repeat-containing protein At1g63330-like [Fragaria vesca subsp. vesca]	AT1G62670.2	1.18e-51	rna processing factor 2	XP_011466224.1	0	PREDICTED: pentatricopeptide repeat-containing protein At1g63330-like [Fragaria vesca subsp. vesca]	Q9SXD1.2	1.01e-50	RecName: Full=Pentatricopeptide repeat-containing protein At1g62670, mitochondrial; Flags: Precursor	A0A251NXX3	0	Uncharacterized protein OS=Prunus persica GN=PRUPE_6G305500 PE=4 SV=1
jg10407.t1	XP_015055059.1	4.89e-48	PREDICTED: regulatory-associated protein of TOR 1-like [Solanum pennellii]	AT3G08850.1	8.3e-31	Regulatory-associated protein of TOR 1	XP_015055059.1	3.52e-48	PREDICTED: regulatory-associated protein of TOR 1-like [Solanum pennellii]	Q93YQ1.1	7.28e-30	RecName: Full=Regulatory-associated protein of TOR 1; AltName: Full=Protein RAPTOR 1; AltName: Full=Protein RAPTOR 1B; Short=AtRaptor1b	M5WRY4	7.82e-33	Uncharacterized protein OS=Prunus persica GN=PRUPE_6G288100 PE=4 SV=1
jg10408.t1	XP_004296013.1	1.33e-99	PREDICTED: putative F-box protein At1g30920 [Fragaria vesca subsp. vesca]	AT5G65850.1	2.97e-10	F-box and associated interaction domains-containing protein	XP_004296013.1	9.58e-100	PREDICTED: putative F-box protein At1g30920 [Fragaria vesca subsp. vesca]	Q9SVX4.1	5.53e-10	RecName: Full=F-box protein At3g57590	M5X560	2.76e-64	Uncharacterized protein OS=Prunus persica GN=PRUPE_2G209200 PE=4 SV=1
jg10409.t1	XP_004304929.1	3.57e-69	PREDICTED: uncharacterized protein LOC101298152 [Fragaria vesca subsp. vesca]	AT1G09520.1	2.69e-44	hypothetical protein	XP_004304929.1	2.58e-69	PREDICTED: uncharacterized protein LOC101298152 [Fragaria vesca subsp. vesca]				A0A067JHK0	3.6e-57	Uncharacterized protein OS=Jatropha curcas GN=JCGZ_23170 PE=4 SV=1
jg1041.t1	XP_004291230.1	3.19e-155	PREDICTED: 3beta-hydroxysteroid-dehydrogenase/decarboxylase isoform 2 [Fragaria vesca subsp. vesca]	AT2G26260.1	7.15e-136	3beta-hydroxysteroid-dehydrogenase/decarboxylase isoform 2	XP_004291230.1	2.3e-155	PREDICTED: 3beta-hydroxysteroid-dehydrogenase/decarboxylase isoform 2 [Fragaria vesca subsp. vesca]	Q67ZE1.2	6.31e-135	RecName: Full=3beta-hydroxysteroid-dehydrogenase/decarboxylase isoform 2; Short=At3BETAHSD/D2; AltName: Full=4alpha-carboxysterol-C3-dehydrogenase/C4-decarboxylase isoform 1-2; AltName: Full=Reticulon-like protein B19; Short=AtRTNLB19; AltName: Full=Sterol-4-alpha-carboxylate 3-dehydrogenase 2, decarboxylating	M5XD85	2.63e-154	Uncharacterized protein OS=Prunus persica GN=PRUPE_ppa005834mg PE=4 SV=1
jg10410.t1	XP_004302333.1	0	PREDICTED: uncharacterized protein LOC101292032 isoform X1 [Fragaria vesca subsp. vesca]	AT3G05850.1	0	MuDR family transposase	XP_004302333.1	0	PREDICTED: uncharacterized protein LOC101292032 isoform X1 [Fragaria vesca subsp. vesca]	Q6NQJ7.2	0.000274	RecName: Full=Protein FAR1-RELATED SEQUENCE 4	M5W736	0	Uncharacterized protein OS=Prunus persica GN=PRUPE_6G305400 PE=4 SV=1
jg10410.t2	XP_004302333.1	0	PREDICTED: uncharacterized protein LOC101292032 isoform X1 [Fragaria vesca subsp. vesca]	AT3G05850.1	0	MuDR family transposase	XP_004302333.1	0	PREDICTED: uncharacterized protein LOC101292032 isoform X1 [Fragaria vesca subsp. vesca]	Q6NQJ7.2	0.000177	RecName: Full=Protein FAR1-RELATED SEQUENCE 4	M5W736	0	Uncharacterized protein OS=Prunus persica GN=PRUPE_6G305400 PE=4 SV=1
jg10411.t1	XP_011463218.1	0	PREDICTED: F-box/kelch-repeat protein At3g06240-like [Fragaria vesca subsp. vesca]	AT4G18930.1	8.97e-33	RNA ligase/cyclic nucleotide phosphodiesterase family protein	XP_011463218.1	0	PREDICTED: F-box/kelch-repeat protein At3g06240-like [Fragaria vesca subsp. vesca]	O04147.1	7.65e-32	RecName: Full=Cyclic phosphodiesterase; Short=CPDase	M5W5Z5	7.51e-106	Uncharacterized protein OS=Prunus persica GN=PRUPE_ppa016317mg PE=4 SV=1
jg10412.t1	XP_004289553.2	8.66e-32	PREDICTED: LOW QUALITY PROTEIN: ribonuclease S-4-like [Fragaria vesca subsp. vesca]	AT2G02990.1	9.97e-17	ribonuclease 1	XP_004289553.2	6.25e-32	PREDICTED: LOW QUALITY PROTEIN: ribonuclease S-4-like [Fragaria vesca subsp. vesca]	P23540.1	6.12e-18	RecName: Full=Ribonuclease MC; Short=RNase MC	Q4FCQ5	5.75e-22	S-RNase OS=Prunus dulcis GN=Sn PE=2 SV=1
jg10413.t1	XP_011463218.1	1.65e-133	PREDICTED: F-box/kelch-repeat protein At3g06240-like [Fragaria vesca subsp. vesca]	AT4G18930.1	1.19e-26	RNA ligase/cyclic nucleotide phosphodiesterase family protein	XP_011463218.1	1.19e-133	PREDICTED: F-box/kelch-repeat protein At3g06240-like [Fragaria vesca subsp. vesca]	O04147.1	1.02e-25	RecName: Full=Cyclic phosphodiesterase; Short=CPDase	A0A251NYJ7	1.06e-58	Uncharacterized protein OS=Prunus persica GN=PRUPE_6G319000 PE=4 SV=1
jg10414.t1	XP_004304927.1	0	PREDICTED: L-cysteine desulfhydrase-like [Fragaria vesca subsp. vesca]	AT5G26600.2	0	Pyridoxal phosphate (PLP)-dependent transferases superfamily protein	XP_004304927.1	0	PREDICTED: L-cysteine desulfhydrase-like [Fragaria vesca subsp. vesca]	Q3E6S9.1	0	RecName: Full=Probable L-cysteine desulfhydrase, chloroplastic; AltName: Full=Chloroplastic cysteine desulfurase-like protein 3; AltName: Full=NIFS-like protein 3; Short=CpNifS3; Flags: Precursor	M5VZ46	0	Uncharacterized protein OS=Prunus persica GN=PRUPE_6G304900 PE=4 SV=1
jg10415.t1	XP_004302332.1	2.91e-61	PREDICTED: uncharacterized protein LOC101291443 [Fragaria vesca subsp. vesca]	AT1G57540.3	2.82e-54	40S ribosomal protein	XP_004302332.1	2.1e-61	PREDICTED: uncharacterized protein LOC101291443 [Fragaria vesca subsp. vesca]				M5W2I7	9.62e-59	Uncharacterized protein OS=Prunus persica GN=PRUPE_6G304700 PE=4 SV=1
jg10416.t1
jg10417.t1	XP_004302331.1	0	PREDICTED: aspartic proteinase-like [Fragaria vesca subsp. vesca]	AT1G11910.1	0	aspartic proteinase A1	XP_004302331.1	0	PREDICTED: aspartic proteinase-like [Fragaria vesca subsp. vesca]	P42211.2	0	RecName: Full=Aspartic proteinase; Flags: Precursor	M5W488	0	Uncharacterized protein OS=Prunus persica GN=PRUPE_6G304600 PE=3 SV=1
jg10418.t1	XP_004302330.1	0	PREDICTED: G patch domain-containing protein 8 isoform X1 [Fragaria vesca subsp. vesca]	AT5G26610.3	1.07e-131	D111/G-patch domain-containing protein	XP_004302330.1	0	PREDICTED: G patch domain-containing protein 8 isoform X1 [Fragaria vesca subsp. vesca]	A2A6A1.1	9.66e-35	RecName: Full=G patch domain-containing protein 8	M5WC31	1.15e-170	Uncharacterized protein OS=Prunus persica GN=PRUPE_6G304400 PE=4 SV=1
jg10419.t1	XP_004304925.1	0	PREDICTED: FBD-associated F-box protein At5g60610-like [Fragaria vesca subsp. vesca]	AT3G52680.1	1.43e-28	F-box/RNI-like/FBD-like domains-containing protein	XP_004304925.1	0	PREDICTED: FBD-associated F-box protein At5g60610-like [Fragaria vesca subsp. vesca]	Q9LXJ6.2	1.23e-27	RecName: Full=F-box/FBD/LRR-repeat protein At3g52680	A0A251PMT9	6.8e-136	Uncharacterized protein OS=Prunus persica GN=PRUPE_4G161200 PE=4 SV=1
jg1042.t1	XP_011465313.1	5.59e-81	PREDICTED: uncharacterized protein LOC105351720 [Fragaria vesca subsp. vesca]				XP_011465313.1	4.03e-81	PREDICTED: uncharacterized protein LOC105351720 [Fragaria vesca subsp. vesca]				M5XEL3	3.73e-42	Uncharacterized protein (Fragment) OS=Prunus persica GN=PRUPE_ppa019597mg PE=4 SV=1
jg10420.t1	ONI04123.1	1.19e-34	hypothetical protein PRUPE_6G304200 [Prunus persica]	AT3G05858.1	1.38e-17	hypothetical protein	XP_016647794.1	8.74e-27	PREDICTED: uncharacterized protein LOC107880536 [Prunus mume]				M5W212	7.78e-35	Uncharacterized protein OS=Prunus persica GN=PRUPE_6G304200 PE=4 SV=1
jg10421.t1	XP_011463188.1	1.42e-157	PREDICTED: agamous-like MADS-box protein AGL80 [Fragaria vesca subsp. vesca]	AT5G48670.1	5.78e-63	AGAMOUS-like 80	XP_011463188.1	1.02e-157	PREDICTED: agamous-like MADS-box protein AGL80 [Fragaria vesca subsp. vesca]	Q9FJK3.1	5.06e-62	RecName: Full=Agamous-like MADS-box protein AGL80	D7UAA8	5.53e-97	Uncharacterized protein OS=Vitis vinifera GN=VIT_14s0060g00300 PE=4 SV=1
jg10422.t1	XP_009335563.1	2.07e-59	PREDICTED: anaphase-promoting complex subunit 11 [Pyrus x bretschneideri]	AT3G05870.6	4.47e-55	anaphase-promoting complex/cyclosome 11	XP_009335563.1	1.49e-59	PREDICTED: anaphase-promoting complex subunit 11 [Pyrus x bretschneideri]	Q9M9L0.3	4.48e-54	RecName: Full=Anaphase-promoting complex subunit 11; AltName: Full=Cyclosome subunit 11	A0A0S3SKD3	1.26e-56	Uncharacterized protein (Fragment) OS=Vigna angularis var. angularis GN=Vigan.07G224200 PE=4 SV=1
jg10423.t1
jg10424.t1	XP_004302325.1	0	PREDICTED: transcription factor PIF3 isoform X1 [Fragaria vesca subsp. vesca]	AT1G09530.6	4.23e-88	phytochrome interacting factor 3	XP_004302325.1	0	PREDICTED: transcription factor PIF3 isoform X1 [Fragaria vesca subsp. vesca]	O80536.1	3.66e-87	RecName: Full=Transcription factor PIF3; AltName: Full=Basic helix-loop-helix protein 8; Short=AtbHLH8; Short=bHLH 8; AltName: Full=Phytochrome-associated protein 3; AltName: Full=Phytochrome-interacting factor 3; AltName: Full=Transcription factor EN 100; AltName: Full=bHLH transcription factor bHLH008	A0A0U2RX57	0	BHLH transcription factor OS=Prunus pseudocerasus PE=2 SV=1
jg10425.t1	XP_004302324.1	0	PREDICTED: uncharacterized protein YFR016C-like [Fragaria vesca subsp. vesca]	AT3G05900.2	3.61e-09	neurofilament protein-like protein	XP_004302324.1	0	PREDICTED: uncharacterized protein YFR016C-like [Fragaria vesca subsp. vesca]				A0A251NXW1	0	Uncharacterized protein OS=Prunus persica GN=PRUPE_6G303400 PE=4 SV=1
jg10426.t1	XP_004302323.1	0	PREDICTED: transcription factor MYB86 [Fragaria vesca subsp. vesca]	AT1G09540.1	5.92e-103	myb domain protein 61	XP_004302323.1	0	PREDICTED: transcription factor MYB86 [Fragaria vesca subsp. vesca]	Q8VZQ2.1	5.19e-102	RecName: Full=Transcription factor MYB61; AltName: Full=Myb-related protein 61; Short=AtMYB61	M5W530	0	Uncharacterized protein OS=Prunus persica GN=PRUPE_6G303300 PE=4 SV=1
jg10427.t1	XP_004302324.1	6.27e-160	PREDICTED: uncharacterized protein YFR016C-like [Fragaria vesca subsp. vesca]				XP_004302324.1	4.53e-160	PREDICTED: uncharacterized protein YFR016C-like [Fragaria vesca subsp. vesca]				A0A251NXW1	1.23e-101	Uncharacterized protein OS=Prunus persica GN=PRUPE_6G303400 PE=4 SV=1
jg10428.t1	XP_004302323.1	0	PREDICTED: transcription factor MYB86 [Fragaria vesca subsp. vesca]	AT1G09540.1	5.92e-103	myb domain protein 61	XP_004302323.1	0	PREDICTED: transcription factor MYB86 [Fragaria vesca subsp. vesca]	Q8VZQ2.1	5.19e-102	RecName: Full=Transcription factor MYB61; AltName: Full=Myb-related protein 61; Short=AtMYB61	M5W530	0	Uncharacterized protein OS=Prunus persica GN=PRUPE_6G303300 PE=4 SV=1
jg10429.t1	XP_004304922.1	0	PREDICTED: pectin acetylesterase 12-like [Fragaria vesca subsp. vesca]	AT3G05910.1	1.55e-178	Pectinacetylesterase family protein	XP_004304922.1	0	PREDICTED: pectin acetylesterase 12-like [Fragaria vesca subsp. vesca]	Q9SFF6.1	1.37e-177	RecName: Full=Pectin acetylesterase 12; Flags: Precursor	M5VYA8	0	Pectin acetylesterase OS=Prunus persica GN=PRUPE_6G303200 PE=3 SV=1
jg1043.t1	KZV20942.1	7.29e-40	hypothetical protein F511_40125 [Dorcoceras hygrometricum]	AT3G55280.3	7.94e-43	ribosomal protein L23AB	XP_009337563.1	1.08e-39	PREDICTED: 60S ribosomal protein L23a [Pyrus x bretschneideri]	Q9M3C3.1	8.04e-42	RecName: Full=60S ribosomal protein L23a-2	W9R299	1.07e-39	60S ribosomal protein L23A OS=Morus notabilis GN=L484_025406 PE=3 SV=1
jg10430.t1	XP_004304921.1	0	PREDICTED: pectin acetylesterase 12-like [Fragaria vesca subsp. vesca]	AT3G05910.1	3.5e-143	Pectinacetylesterase family protein	XP_004304921.1	0	PREDICTED: pectin acetylesterase 12-like [Fragaria vesca subsp. vesca]	Q9SFF6.1	3.08e-142	RecName: Full=Pectin acetylesterase 12; Flags: Precursor	M5VYA8	1.73e-148	Pectin acetylesterase OS=Prunus persica GN=PRUPE_6G303200 PE=3 SV=1
jg10431.t1	XP_004302322.1	0	PREDICTED: pectin acetylesterase 12-like [Fragaria vesca subsp. vesca]	AT5G26670.1	0	Pectinacetylesterase family protein	XP_004302322.1	0	PREDICTED: pectin acetylesterase 12-like [Fragaria vesca subsp. vesca]	Q66GM8.1	0	RecName: Full=Pectin acetylesterase 10; Flags: Precursor	A0A251NXR5	0	Pectin acetylesterase OS=Prunus persica GN=PRUPE_6G303100 PE=3 SV=1
jg10432.t1	XP_011466207.1	0	PREDICTED: protein NRT1/ PTR FAMILY 4.5-like [Fragaria vesca subsp. vesca]	AT1G27040.1	2.5e-144	Major facilitator superfamily protein	XP_011466207.1	0	PREDICTED: protein NRT1/ PTR FAMILY 4.5-like [Fragaria vesca subsp. vesca]	Q8VYE4.1	2.18e-143	RecName: Full=Protein NRT1/ PTR FAMILY 4.5; Short=AtNPF4.5; AltName: Full=Protein ABA-IMPORTING TRANSPORTER 2	A0A251NXT3	0	Uncharacterized protein OS=Prunus persica GN=PRUPE_6G303000 PE=4 SV=1
jg10433.t1	XP_011466206.1	0	PREDICTED: flap endonuclease 1 isoform X1 [Fragaria vesca subsp. vesca]	AT5G26680.5	0	5'-3' exonuclease family protein	XP_011466206.1	0	PREDICTED: flap endonuclease 1 isoform X1 [Fragaria vesca subsp. vesca]	C6TEX6.1	0	RecName: Full=Flap endonuclease 1; Short=FEN-1; AltName: Full=Flap structure-specific endonuclease 1	A0A251NXT0	0	Flap endonuclease 1 OS=Prunus persica GN=FEN1 PE=3 SV=1
jg10434.t1	XP_008246339.1	0	PREDICTED: pentatricopeptide repeat-containing protein At3g56550 [Prunus mume]	AT3G56550.2	0	Pentatricopeptide repeat (PPR) superfamily protein	XP_008246339.1	0	PREDICTED: pentatricopeptide repeat-containing protein At3g56550 [Prunus mume]	Q9LXY5.1	0	RecName: Full=Pentatricopeptide repeat-containing protein At3g56550	A0A251NZ95	0	Uncharacterized protein OS=Prunus persica GN=PRUPE_6G302800 PE=4 SV=1
jg10435.t1	XP_011466205.1	8.76e-18	PREDICTED: uncharacterized protein LOC101312647 isoform X1 [Fragaria vesca subsp. vesca]				XP_011466205.1	6.32e-18	PREDICTED: uncharacterized protein LOC101312647 isoform X1 [Fragaria vesca subsp. vesca]
jg10436.t1	XP_011466204.1	1.67e-39	PREDICTED: uncharacterized protein LOC101311974 isoform X4 [Fragaria vesca subsp. vesca]				XP_011466204.1	1.2e-39	PREDICTED: uncharacterized protein LOC101311974 isoform X4 [Fragaria vesca subsp. vesca]
jg10437.t1	XP_007210304.1	1.53e-33	L-type lectin-domain containing receptor kinase S.1 [Prunus persica]	AT1G15530.1	7.46e-30	Concanavalin A-like lectin protein kinase family protein	XP_007210304.1	1.1e-33	L-type lectin-domain containing receptor kinase S.1 [Prunus persica]	Q9M9E0.1	6.57e-29	RecName: Full=L-type lectin-domain containing receptor kinase S.1; Short=LecRK-S.1; Flags: Precursor	M5WQC8	9.98e-34	Uncharacterized protein OS=Prunus persica GN=PRUPE_5G166300 PE=4 SV=1
jg10438.t1	XP_011466204.1	1.57e-42	PREDICTED: uncharacterized protein LOC101311974 isoform X4 [Fragaria vesca subsp. vesca]				XP_011466204.1	1.13e-42	PREDICTED: uncharacterized protein LOC101311974 isoform X4 [Fragaria vesca subsp. vesca]
jg10439.t1	XP_004302315.1	5.99e-143	PREDICTED: rhicadhesin receptor-like [Fragaria vesca subsp. vesca]	AT3G62020.1	8.01e-108	germin-like protein 10	XP_004302315.1	4.32e-143	PREDICTED: rhicadhesin receptor-like [Fragaria vesca subsp. vesca]	Q6I544.1	8.58e-110	RecName: Full=Germin-like protein 5-1; Flags: Precursor	M5WCR6	2.13e-128	Uncharacterized protein OS=Prunus persica GN=PRUPE_6G302700 PE=3 SV=1
jg1044.t1
jg10440.t1	XP_004297095.1	0	PREDICTED: phosphate transporter PHO1 homolog 3-like [Fragaria vesca subsp. vesca]	AT1G14040.1	0	EXS (ERD1/XPR1/SYG1) family protein	XP_004297095.1	0	PREDICTED: phosphate transporter PHO1 homolog 3-like [Fragaria vesca subsp. vesca]	Q6R8G7.2	0	RecName: Full=Phosphate transporter PHO1 homolog 3; AltName: Full=Protein PHO1 homolog 3; Short=AtPHO1;H3	M5Y868	0	Uncharacterized protein OS=Prunus persica GN=PRUPE_1G278700 PE=4 SV=1
jg10441.t1	XP_004302314.1	6.6e-136	PREDICTED: rhicadhesin receptor-like [Fragaria vesca subsp. vesca]	AT1G09560.1	9.41e-106	germin-like protein 5	XP_004302314.1	4.76e-136	PREDICTED: rhicadhesin receptor-like [Fragaria vesca subsp. vesca]	P94014.2	8.3e-105	RecName: Full=Germin-like protein subfamily 2 member 1; Flags: Precursor	M5WCR6	2.81e-124	Uncharacterized protein OS=Prunus persica GN=PRUPE_6G302700 PE=3 SV=1
jg10442.t1	OMO63708.1	1.7e-113	hypothetical protein COLO4_32229 [Corchorus olitorius]	AT4G25350.1	1.05e-95	EXS (ERD1/XPR1/SYG1) family protein	XP_004297095.1	3.58e-110	PREDICTED: phosphate transporter PHO1 homolog 3-like [Fragaria vesca subsp. vesca]	Q6R8G6.1	9.21e-95	RecName: Full=Phosphate transporter PHO1 homolog 4; AltName: Full=Protein PHO1 homolog 4; Short=AtPHO1;H4	A0A1R3GZZ6	1.11e-113	Uncharacterized protein OS=Corchorus olitorius GN=COLO4_32229 PE=4 SV=1
jg10443.t1	XP_004302314.1	1.45e-133	PREDICTED: rhicadhesin receptor-like [Fragaria vesca subsp. vesca]	AT1G09560.1	1.29e-105	germin-like protein 5	XP_004302314.1	1.05e-133	PREDICTED: rhicadhesin receptor-like [Fragaria vesca subsp. vesca]	P94014.2	1.14e-104	RecName: Full=Germin-like protein subfamily 2 member 1; Flags: Precursor	M5WCR6	5.92e-123	Uncharacterized protein OS=Prunus persica GN=PRUPE_6G302700 PE=3 SV=1
jg10444.t1	XP_004302314.1	5.79e-134	PREDICTED: rhicadhesin receptor-like [Fragaria vesca subsp. vesca]	AT1G09560.1	2.57e-104	germin-like protein 5	XP_004302314.1	4.18e-134	PREDICTED: rhicadhesin receptor-like [Fragaria vesca subsp. vesca]	P94014.2	2.26e-103	RecName: Full=Germin-like protein subfamily 2 member 1; Flags: Precursor	M5WCR6	1.29e-122	Uncharacterized protein OS=Prunus persica GN=PRUPE_6G302700 PE=3 SV=1
jg10445.t1	XP_004302313.1	0	PREDICTED: glutamate--tRNA ligase, cytoplasmic [Fragaria vesca subsp. vesca]	AT5G26710.1	0	Glutamyl/glutaminyl-tRNA synthetase%2C class Ic	XP_004302313.1	0	PREDICTED: glutamate--tRNA ligase, cytoplasmic [Fragaria vesca subsp. vesca]	O82462.1	0	RecName: Full=Glutamate--tRNA ligase, cytoplasmic; AltName: Full=GluRSAt; AltName: Full=Glutamyl-tRNA synthetase; Short=GluRS	M5W7G9	0	Uncharacterized protein OS=Prunus persica GN=PRUPE_6G302600 PE=3 SV=1
jg10446.t1	XP_004302312.1	0	PREDICTED: phytochrome A [Fragaria vesca subsp. vesca]	AT1G09570.6	0	phytochrome A	XP_004302312.1	0	PREDICTED: phytochrome A [Fragaria vesca subsp. vesca]	P14712.2	0	RecName: Full=Phytochrome A; AltName: Full=Protein ELONGATED HYPOCOTYL 8; AltName: Full=Protein FAR RED ELONGATED 1; AltName: Full=Protein FAR RED ELONGATED HYPOCOTYL 2	J7M2D5	0	Phytochrome OS=Fragaria ananassa GN=phyA PE=2 SV=1
jg10447.t1	XP_011466201.1	1.39e-60	PREDICTED: uncharacterized protein LOC105352029 [Fragaria vesca subsp. vesca]				XP_011466201.1	1e-60	PREDICTED: uncharacterized protein LOC105352029 [Fragaria vesca subsp. vesca]				M5WD38	9.56e-42	Uncharacterized protein OS=Prunus persica GN=PRUPE_6G302400 PE=4 SV=1
jg10448.t1	ONI04093.1	9.24e-49	hypothetical protein PRUPE_6G302300 [Prunus persica]				XP_010094929.1	1.06e-37	hypothetical protein L484_022679 [Morus notabilis]				M5WHX4	6.03e-49	Uncharacterized protein OS=Prunus persica GN=PRUPE_6G302300 PE=4 SV=1
jg10449.t1	ONI04092.1	2.11e-50	hypothetical protein PRUPE_6G302200, partial [Prunus persica]	AT3G05936.1	6.37e-14	hypothetical protein	XP_010094930.1	3.26e-42	hypothetical protein L484_022680 [Morus notabilis]				A0A251NXU0	1.38e-50	Uncharacterized protein (Fragment) OS=Prunus persica GN=PRUPE_6G302200 PE=4 SV=1
jg1045.t1	XP_004296460.1	3.45e-159	PREDICTED: nifU-like protein 3, chloroplastic [Fragaria vesca subsp. vesca]	AT4G25910.1	2.9e-104	NFU domain protein 3	XP_004296460.1	2.49e-159	PREDICTED: nifU-like protein 3, chloroplastic [Fragaria vesca subsp. vesca]	Q84RQ7.1	2.55e-103	RecName: Full=NifU-like protein 3, chloroplastic; Short=AtCNfu3; Short=AtCnfU-IVa; Flags: Precursor	M5Y0A3	1.13e-133	Uncharacterized protein OS=Prunus persica GN=PRUPE_ppa010743mg PE=4 SV=1
jg10450.t1	XP_011466200.1	1.65e-60	PREDICTED: uncharacterized protein LOC105352028 [Fragaria vesca subsp. vesca]	AT5G26731.1	5.3e-15	hypothetical protein	XP_011466200.1	1.19e-60	PREDICTED: uncharacterized protein LOC105352028 [Fragaria vesca subsp. vesca]				A0A251NXS9	6.25e-34	Uncharacterized protein OS=Prunus persica GN=PRUPE_6G302100 PE=4 SV=1
jg10451.t1	XP_021830460.1	0	transmembrane protein 184A-like [Prunus avium]	AT3G05940.1	0	organic solute transporter ostalpha protein (DUF300)	XP_021830460.1	0	transmembrane protein 184A-like [Prunus avium]	Q6ZMB5.1	3.82e-64	RecName: Full=Transmembrane protein 184A	M5W4J5	0	Uncharacterized protein OS=Prunus persica GN=PRUPE_6G302000 PE=4 SV=1
jg10452.t1	XP_021830412.1	0	DEAD-box ATP-dependent RNA helicase 3, chloroplastic [Prunus avium]	AT5G26742.2	0	DEAD box RNA helicase (RH3)	XP_021830412.1	0	DEAD-box ATP-dependent RNA helicase 3, chloroplastic [Prunus avium]	Q8L7S8.2	0	RecName: Full=DEAD-box ATP-dependent RNA helicase 3, chloroplastic; AltName: Full=Protein EMBRYO DEFECTIVE 1138; Flags: Precursor	M5W8A0	0	Uncharacterized protein OS=Prunus persica GN=PRUPE_6G301900 PE=4 SV=1
jg10453.t1	XP_011466200.1	1.65e-60	PREDICTED: uncharacterized protein LOC105352028 [Fragaria vesca subsp. vesca]	AT5G26731.1	5.3e-15	hypothetical protein	XP_011466200.1	1.19e-60	PREDICTED: uncharacterized protein LOC105352028 [Fragaria vesca subsp. vesca]				A0A251NXS9	6.25e-34	Uncharacterized protein OS=Prunus persica GN=PRUPE_6G302100 PE=4 SV=1
jg10454.t1	XP_021830460.1	0	transmembrane protein 184A-like [Prunus avium]	AT3G05940.1	0	organic solute transporter ostalpha protein (DUF300)	XP_021830460.1	0	transmembrane protein 184A-like [Prunus avium]	Q6ZMB5.1	1.82e-79	RecName: Full=Transmembrane protein 184A	M5W4J5	0	Uncharacterized protein OS=Prunus persica GN=PRUPE_6G302000 PE=4 SV=1
jg10455.t1	XP_021830412.1	0	DEAD-box ATP-dependent RNA helicase 3, chloroplastic [Prunus avium]	AT5G26742.2	0	DEAD box RNA helicase (RH3)	XP_021830412.1	0	DEAD-box ATP-dependent RNA helicase 3, chloroplastic [Prunus avium]	Q8L7S8.2	0	RecName: Full=DEAD-box ATP-dependent RNA helicase 3, chloroplastic; AltName: Full=Protein EMBRYO DEFECTIVE 1138; Flags: Precursor	M5W8A0	0	Uncharacterized protein OS=Prunus persica GN=PRUPE_6G301900 PE=4 SV=1
jg10456.t1	XP_011459609.1	4.59e-18	PREDICTED: B3 domain-containing protein Os01g0234100-like isoform X2 [Fragaria vesca subsp. vesca]	AT5G42700.2	8.98e-14	AP2/B3-like transcriptional factor family protein	XP_011459609.1	3.31e-18	PREDICTED: B3 domain-containing protein Os01g0234100-like isoform X2 [Fragaria vesca subsp. vesca]	Q9FMZ4.2	9.34e-13	RecName: Full=B3 domain-containing protein At5g42700	M5VKU1	7.62e-17	Uncharacterized protein OS=Prunus persica GN=PRUPE_ppa015021mg PE=4 SV=1
jg10457.t1	XP_004305048.1	1.71e-144	PREDICTED: pentatricopeptide repeat-containing protein At5g65560-like [Fragaria vesca subsp. vesca]	AT5G03560.4	1.37e-32	Tetratricopeptide repeat (TPR)-like superfamily protein	XP_004305048.1	1.23e-144	PREDICTED: pentatricopeptide repeat-containing protein At5g65560-like [Fragaria vesca subsp. vesca]	Q9SZL5.1	3.71e-14	RecName: Full=Pentatricopeptide repeat-containing protein At4g38150	M5VZA6	3.63e-37	Uncharacterized protein OS=Prunus persica GN=PRUPE_ppa008917mg PE=4 SV=1
jg10458.t1	XP_011466370.1	9.37e-68	PREDICTED: pentatricopeptide repeat-containing protein At1g74850, chloroplastic-like [Fragaria vesca subsp. vesca]	AT5G03560.4	1.18e-49	Tetratricopeptide repeat (TPR)-like superfamily protein	XP_011466370.1	6.76e-68	PREDICTED: pentatricopeptide repeat-containing protein At1g74850, chloroplastic-like [Fragaria vesca subsp. vesca]	Q9SZL5.1	2.99e-14	RecName: Full=Pentatricopeptide repeat-containing protein At4g38150	A0A251NXP6	7.78e-58	Uncharacterized protein OS=Prunus persica GN=PRUPE_6G301800 PE=4 SV=1
jg10459.t1	XP_004305048.1	6.06e-110	PREDICTED: pentatricopeptide repeat-containing protein At5g65560-like [Fragaria vesca subsp. vesca]	AT5G03560.4	4.08e-33	Tetratricopeptide repeat (TPR)-like superfamily protein	XP_004305048.1	4.37e-110	PREDICTED: pentatricopeptide repeat-containing protein At5g65560-like [Fragaria vesca subsp. vesca]	Q9SZL5.1	1.14e-23	RecName: Full=Pentatricopeptide repeat-containing protein At4g38150	M5VZA6	1.53e-36	Uncharacterized protein OS=Prunus persica GN=PRUPE_ppa008917mg PE=4 SV=1
jg1046.t1	XP_021811462.1	0	GDSL esterase/lipase At5g45910-like [Prunus avium]	AT5G45910.1	3.79e-122	GDSL-like Lipase/Acylhydrolase superfamily protein	XP_021811462.1	0	GDSL esterase/lipase At5g45910-like [Prunus avium]	Q9FJ45.1	3.33e-121	RecName: Full=GDSL esterase/lipase At5g45910; AltName: Full=Extracellular lipase At5g45910; Flags: Precursor	A0A251PGC4	4.99e-179	Uncharacterized protein OS=Prunus persica GN=PRUPE_4G059000 PE=3 SV=1
jg10460.t1	XP_011465322.1	4.52e-19	PREDICTED: uncharacterized protein LOC101314470 isoform X2 [Fragaria vesca subsp. vesca]	AT5G08420.1	0.00042	RNA-binding KH domain-containing protein	XP_011465322.1	3.26e-19	PREDICTED: uncharacterized protein LOC101314470 isoform X2 [Fragaria vesca subsp. vesca]				I3SJ12	0.000779	KRR1 small subunit processome component OS=Medicago truncatula PE=2 SV=1
jg10461.t1	XP_004294873.1	1.08e-06	PREDICTED: high mobility group B protein 10 [Fragaria vesca subsp. vesca]				XP_004294873.1	7.78e-07	PREDICTED: high mobility group B protein 10 [Fragaria vesca subsp. vesca]
jg10462.t1
jg10463.t1	XP_009365994.1	1.72e-31	PREDICTED: pentatricopeptide repeat-containing protein At4g38150-like [Pyrus x bretschneideri]	AT5G03560.4	6.06e-30	Tetratricopeptide repeat (TPR)-like superfamily protein	XP_009365994.1	1.24e-31	PREDICTED: pentatricopeptide repeat-containing protein At4g38150-like [Pyrus x bretschneideri]	Q9SZL5.1	3.95e-14	RecName: Full=Pentatricopeptide repeat-containing protein At4g38150	W9RKV6	1.52e-30	Uncharacterized protein OS=Morus notabilis GN=L484_022684 PE=4 SV=1
jg10464.t1	XP_004305049.1	9e-130	PREDICTED: pentatricopeptide repeat-containing protein At4g38150-like [Fragaria vesca subsp. vesca]	AT5G03560.4	4.84e-61	Tetratricopeptide repeat (TPR)-like superfamily protein	XP_004305049.1	6.49e-130	PREDICTED: pentatricopeptide repeat-containing protein At4g38150-like [Fragaria vesca subsp. vesca]	Q9SZL5.1	6.7e-23	RecName: Full=Pentatricopeptide repeat-containing protein At4g38150	A0A251NXP6	1.39e-71	Uncharacterized protein OS=Prunus persica GN=PRUPE_6G301800 PE=4 SV=1
jg10465.t1	XP_011466370.1	3.27e-126	PREDICTED: pentatricopeptide repeat-containing protein At1g74850, chloroplastic-like [Fragaria vesca subsp. vesca]	AT5G03560.4	9.17e-55	Tetratricopeptide repeat (TPR)-like superfamily protein	XP_011466370.1	2.36e-126	PREDICTED: pentatricopeptide repeat-containing protein At1g74850, chloroplastic-like [Fragaria vesca subsp. vesca]	Q9SZL5.1	1.44e-20	RecName: Full=Pentatricopeptide repeat-containing protein At4g38150	A0A251NXP6	1.18e-64	Uncharacterized protein OS=Prunus persica GN=PRUPE_6G301800 PE=4 SV=1
jg10466.t1	XP_011466370.1	6.81e-86	PREDICTED: pentatricopeptide repeat-containing protein At1g74850, chloroplastic-like [Fragaria vesca subsp. vesca]	AT5G03560.4	2.26e-50	Tetratricopeptide repeat (TPR)-like superfamily protein	XP_011466370.1	4.91e-86	PREDICTED: pentatricopeptide repeat-containing protein At1g74850, chloroplastic-like [Fragaria vesca subsp. vesca]	Q9SZL5.1	7.96e-22	RecName: Full=Pentatricopeptide repeat-containing protein At4g38150	A0A251NXP6	1.3e-58	Uncharacterized protein OS=Prunus persica GN=PRUPE_6G301800 PE=4 SV=1
jg10467.t1
jg10468.t1	XP_011458300.1	4.35e-21	PREDICTED: uncharacterized protein LOC105349685 [Fragaria vesca subsp. vesca]				XP_011458300.1	3.14e-21	PREDICTED: uncharacterized protein LOC105349685 [Fragaria vesca subsp. vesca]
jg10469.t1
jg1047.t1	XP_011458174.1	2.83e-07	PREDICTED: uncharacterized protein LOC101292359 [Fragaria vesca subsp. vesca]				XP_011458174.1	2.04e-07	PREDICTED: uncharacterized protein LOC101292359 [Fragaria vesca subsp. vesca]
jg10470.t1	XP_004305052.1	1.78e-121	PREDICTED: pentatricopeptide repeat-containing protein At4g38150-like [Fragaria vesca subsp. vesca]	AT5G03560.4	5.45e-65	Tetratricopeptide repeat (TPR)-like superfamily protein	XP_004305052.1	1.28e-121	PREDICTED: pentatricopeptide repeat-containing protein At4g38150-like [Fragaria vesca subsp. vesca]	Q9SZL5.1	8.46e-26	RecName: Full=Pentatricopeptide repeat-containing protein At4g38150	A0A251NXP6	2.68e-79	Uncharacterized protein OS=Prunus persica GN=PRUPE_6G301800 PE=4 SV=1
jg10471.t1	XP_004302488.1	2.36e-147	PREDICTED: pentatricopeptide repeat-containing protein At4g38150-like [Fragaria vesca subsp. vesca]	AT5G03560.4	2.07e-107	Tetratricopeptide repeat (TPR)-like superfamily protein	XP_004302488.1	1.7e-147	PREDICTED: pentatricopeptide repeat-containing protein At4g38150-like [Fragaria vesca subsp. vesca]	Q9SZL5.1	2.09e-37	RecName: Full=Pentatricopeptide repeat-containing protein At4g38150	A0A251NXP6	1.27e-141	Uncharacterized protein OS=Prunus persica GN=PRUPE_6G301800 PE=4 SV=1
jg10472.t1	XP_011466378.1	0	PREDICTED: probable leucine-rich repeat receptor-like protein kinase At5g49770 [Fragaria vesca subsp. vesca]	AT1G79620.1	0	Leucine-rich repeat protein kinase family protein	XP_011466378.1	0	PREDICTED: probable leucine-rich repeat receptor-like protein kinase At5g49770 [Fragaria vesca subsp. vesca]	Q9LT96.1	2.99e-131	RecName: Full=Probable leucine-rich repeat receptor-like protein kinase At5g49770; Flags: Precursor	M5WRW8	0	Uncharacterized protein OS=Prunus persica GN=PRUPE_6G301600 PE=3 SV=1
jg10473.t1	XP_011466378.1	0	PREDICTED: probable leucine-rich repeat receptor-like protein kinase At5g49770 [Fragaria vesca subsp. vesca]	AT1G79620.1	0	Leucine-rich repeat protein kinase family protein	XP_011466378.1	0	PREDICTED: probable leucine-rich repeat receptor-like protein kinase At5g49770 [Fragaria vesca subsp. vesca]	Q9LT96.1	0	RecName: Full=Probable leucine-rich repeat receptor-like protein kinase At5g49770; Flags: Precursor	M5WRW8	0	Uncharacterized protein OS=Prunus persica GN=PRUPE_6G301600 PE=3 SV=1
jg10474.t1	XP_007207198.1	0	probable galacturonosyltransferase 7 isoform X2 [Prunus persica]	AT2G38650.2	0	galacturonosyltransferase 7	XP_007207198.1	0	probable galacturonosyltransferase 7 isoform X2 [Prunus persica]	Q9ZVI7.2	0	RecName: Full=Probable galacturonosyltransferase 7; AltName: Full=Like glycosyl transferase 7	M5W3R5	0	Hexosyltransferase OS=Prunus persica GN=PRUPE_6G301000 PE=3 SV=1
jg10475.t1	XP_004305056.1	0	PREDICTED: protein SCARECROW [Fragaria vesca subsp. vesca]	AT3G54220.1	0	GRAS family transcription factor	XP_004305056.1	0	PREDICTED: protein SCARECROW [Fragaria vesca subsp. vesca]	Q2Z2E9.1	0	RecName: Full=Protein SCARECROW; Short=PnSCR	A0A251NXN6	0	Uncharacterized protein OS=Prunus persica GN=PRUPE_6G300900 PE=3 SV=1
jg10476.t1	XP_004302490.2	0	PREDICTED: bifunctional protein FolD 1, mitochondrial [Fragaria vesca subsp. vesca]	AT2G38660.3	7.71e-168	Amino acid dehydrogenase family protein	XP_004302490.2	0	PREDICTED: bifunctional protein FolD 1, mitochondrial [Fragaria vesca subsp. vesca]	A2RVV7.1	6.79e-167	RecName: Full=Bifunctional protein FolD 1, mitochondrial; Includes	M5VYT4	0	Uncharacterized protein OS=Prunus persica GN=PRUPE_6G300800 PE=3 SV=1
jg10477.t1	XP_017184174.1	3.9e-37	PREDICTED: uncharacterized mitochondrial protein AtMg00810-like [Malus domestica]	AT4G23160.3	6.99e-10	cysteine-rich RECEPTOR-like kinase	XP_017184174.1	2.81e-37	PREDICTED: uncharacterized mitochondrial protein AtMg00810-like [Malus domestica]	Q9ZT94.1	1.58e-23	RecName: Full=Retrovirus-related Pol polyprotein from transposon RE2; AltName: Full=Retro element 2; Short=AtRE2; Includes	A0A1Q3CCC2	6.01e-27	Uncharacterized protein (Fragment) OS=Cephalotus follicularis GN=CFOL_v3_21221 PE=4 SV=1
jg10478.t1	XP_004302492.1	0	PREDICTED: uncharacterized protein LOC101292427 [Fragaria vesca subsp. vesca]	AT5G01010.1	0	retinal-binding protein	XP_004302492.1	0	PREDICTED: uncharacterized protein LOC101292427 [Fragaria vesca subsp. vesca]				A0A251NXQ8	0	Uncharacterized protein OS=Prunus persica GN=PRUPE_6G300700 PE=4 SV=1
jg10479.t1	XP_004302493.1	0	PREDICTED: ethanolamine-phosphate cytidylyltransferase [Fragaria vesca subsp. vesca]	AT2G38670.1	0	phosphorylethanolamine cytidylyltransferase 1	XP_004302493.1	0	PREDICTED: ethanolamine-phosphate cytidylyltransferase [Fragaria vesca subsp. vesca]	Q9ZVI9.1	0	RecName: Full=Ethanolamine-phosphate cytidylyltransferase; AltName: Full=CTP:phosphoethanolamine cytidylyltransferase; AltName: Full=Phosphorylethanolamine cytidylyltransferase 1	M5W4A9	0	Uncharacterized protein OS=Prunus persica GN=PRUPE_6G300600 PE=4 SV=1
jg1048.t1	XP_004296459.1	1.43e-110	PREDICTED: uncharacterized protein LOC101309529 [Fragaria vesca subsp. vesca]	AT5G57345.1	9.96e-59	transmembrane protein	XP_004296459.1	1.03e-110	PREDICTED: uncharacterized protein LOC101309529 [Fragaria vesca subsp. vesca]				M5XYU1	8.02e-89	Uncharacterized protein OS=Prunus persica GN=PRUPE_ppa011652mg PE=4 SV=1
jg10480.t1	XP_004305058.1	2.43e-144	PREDICTED: protein LURP-one-related 5-like [Fragaria vesca subsp. vesca]	AT1G80120.1	6.77e-26	LURP-one-like protein (DUF567)	XP_004305058.1	1.76e-144	PREDICTED: protein LURP-one-related 5-like [Fragaria vesca subsp. vesca]	Q9SSC7.1	5.89e-25	RecName: Full=Protein LURP-one-related 5	M5W5G6	1.59e-119	Uncharacterized protein OS=Prunus persica GN=PRUPE_6G300500 PE=4 SV=1
jg10481.t1	XP_004302494.1	3.36e-61	PREDICTED: uncharacterized protein LOC101293014 [Fragaria vesca subsp. vesca]	AT5G01015.1	6.29e-30	transmembrane protein	XP_004302494.1	2.42e-61	PREDICTED: uncharacterized protein LOC101293014 [Fragaria vesca subsp. vesca]				A0A1U8MEU3	6.37e-33	uncharacterized protein LOC107935980 isoform X2 OS=Gossypium hirsutum GN=LOC107935980 PE=4 SV=1
jg10482.t1	XP_004302496.1	0	PREDICTED: serine/threonine-protein kinase At5g01020 [Fragaria vesca subsp. vesca]	AT5G01020.1	0	Protein kinase superfamily protein	XP_004302496.1	0	PREDICTED: serine/threonine-protein kinase At5g01020 [Fragaria vesca subsp. vesca]	Q8GXZ3.1	0	RecName: Full=Probable serine/threonine-protein kinase PBL8; AltName: Full=PBS1-like protein 8	A0A251NXP3	0	Uncharacterized protein OS=Prunus persica GN=PRUPE_6G300300 PE=3 SV=1
jg10483.t1	XP_004302497.1	3.84e-141	PREDICTED: 50S ribosomal protein L17, chloroplastic [Fragaria vesca subsp. vesca]	AT3G54210.1	2.86e-109	Ribosomal protein L17 family protein	XP_004302497.1	2.77e-141	PREDICTED: 50S ribosomal protein L17, chloroplastic [Fragaria vesca subsp. vesca]	Q9M385.1	2.52e-108	RecName: Full=50S ribosomal protein L17, chloroplastic; AltName: Full=CL17; Flags: Precursor	M5WJS1	1.64e-113	Uncharacterized protein OS=Prunus persica GN=PRUPE_6G300200 PE=3 SV=1
jg10484.t1	XP_004302498.1	3.76e-71	PREDICTED: protein LURP-one-related 8 [Fragaria vesca subsp. vesca]	AT2G38640.1	2.2e-43	LURP-one-like protein (DUF567)	XP_004302498.1	2.71e-71	PREDICTED: protein LURP-one-related 8 [Fragaria vesca subsp. vesca]	Q9ZVI6.1	1.93e-42	RecName: Full=Protein LURP-one-related 8	D7U8N8	4.25e-53	Uncharacterized protein OS=Vitis vinifera GN=VIT_08s0032g00760 PE=4 SV=1
jg10485.t1	XP_021684325.1	1.83e-50	probable serine/threonine-protein kinase PBL8 [Hevea brasiliensis]	AT5G01020.1	7.05e-51	Protein kinase superfamily protein	XP_021684325.1	1.32e-50	probable serine/threonine-protein kinase PBL8 [Hevea brasiliensis]	Q8GXZ3.1	6.22e-50	RecName: Full=Probable serine/threonine-protein kinase PBL8; AltName: Full=PBS1-like protein 8	A0A0K9RAR8	6.54e-50	Uncharacterized protein OS=Spinacia oleracea GN=SOVF_087830 PE=3 SV=1
jg10486.t1	XP_008355748.1	2.51e-35	PREDICTED: LOW QUALITY PROTEIN: serine/threonine-protein kinase At5g01020-like [Malus domestica]	AT5G01020.1	2.71e-19	Protein kinase superfamily protein	XP_008355748.1	1.81e-35	PREDICTED: LOW QUALITY PROTEIN: serine/threonine-protein kinase At5g01020-like [Malus domestica]	Q8GXZ3.1	2.38e-18	RecName: Full=Probable serine/threonine-protein kinase PBL8; AltName: Full=PBS1-like protein 8	A0A251NXP3	2.6e-33	Uncharacterized protein OS=Prunus persica GN=PRUPE_6G300300 PE=3 SV=1
jg10487.t1	XP_004302497.1	7.77e-114	PREDICTED: 50S ribosomal protein L17, chloroplastic [Fragaria vesca subsp. vesca]	AT3G54210.1	1.44e-82	Ribosomal protein L17 family protein	XP_004302497.1	5.61e-114	PREDICTED: 50S ribosomal protein L17, chloroplastic [Fragaria vesca subsp. vesca]	Q9M385.1	1.27e-81	RecName: Full=50S ribosomal protein L17, chloroplastic; AltName: Full=CL17; Flags: Precursor	M5WJS1	1.39e-88	Uncharacterized protein OS=Prunus persica GN=PRUPE_6G300200 PE=3 SV=1
jg10488.t1	XP_004302498.1	2.14e-121	PREDICTED: protein LURP-one-related 8 [Fragaria vesca subsp. vesca]	AT2G38640.1	2.63e-74	LURP-one-like protein (DUF567)	XP_004302498.1	1.54e-121	PREDICTED: protein LURP-one-related 8 [Fragaria vesca subsp. vesca]	Q9ZVI6.1	2.31e-73	RecName: Full=Protein LURP-one-related 8	M5W4C8	7.77e-110	Uncharacterized protein OS=Prunus persica GN=PRUPE_6G300100 PE=4 SV=1
jg10489.t1	NP_001315859.1	0	2,3-bisphosphoglycerate-independent phosphoglycerate mutase-like [Malus domestica]	AT3G08590.2	0	Phosphoglycerate mutase%2C 2%2C3-bisphosphoglycerate-independent	NP_001315859.1	0	2,3-bisphosphoglycerate-independent phosphoglycerate mutase-like [Malus domestica]	Q42908.1	0	RecName: Full=2,3-bisphosphoglycerate-independent phosphoglycerate mutase; Short=BPG-independent PGAM; Short=Phosphoglyceromutase; AltName: Full=PGAM-I	Q9ZS53	0	Apgm protein OS=Malus domestica GN=apgm PE=2 SV=1
jg1049.t1
jg10490.t1	XP_004302500.1	0	PREDICTED: cell division control protein 2 homolog C [Fragaria vesca subsp. vesca]	AT2G38620.2	0	cyclin-dependent kinase B1%3B2	XP_004302500.1	0	PREDICTED: cell division control protein 2 homolog C [Fragaria vesca subsp. vesca]	Q38774.1	0	RecName: Full=Cell division control protein 2 homolog C	M5VZD0	0	Uncharacterized protein OS=Prunus persica GN=PRUPE_6G299900 PE=3 SV=1
jg10491.t1	XP_011468433.1	8.08e-92	PREDICTED: F-box protein At1g47340-like [Fragaria vesca subsp. vesca]	AT3G06240.1	1.36e-16	F-box family protein	XP_011468433.1	5.83e-92	PREDICTED: F-box protein At1g47340-like [Fragaria vesca subsp. vesca]	Q8GXC7.1	1.17e-15	RecName: Full=F-box/kelch-repeat protein At3g06240	M5X560	6.22e-56	Uncharacterized protein OS=Prunus persica GN=PRUPE_2G209200 PE=4 SV=1
jg10492.t1	XP_004289500.1	1.71e-28	PREDICTED: F-box/kelch-repeat protein At3g06240-like [Fragaria vesca subsp. vesca]				XP_004289500.1	1.24e-28	PREDICTED: F-box/kelch-repeat protein At3g06240-like [Fragaria vesca subsp. vesca]				M5X5H1	8.36e-05	Uncharacterized protein OS=Prunus persica GN=PRUPE_2G095800 PE=4 SV=1
jg10493.t1	XP_004305060.1	6.73e-26	PREDICTED: serine/threonine-protein phosphatase PP1-like [Fragaria vesca subsp. vesca]	AT5G43380.3	1.12e-15	type one serine/threonine protein phosphatase 6	XP_004305060.1	4.85e-26	PREDICTED: serine/threonine-protein phosphatase PP1-like [Fragaria vesca subsp. vesca]	P48481.1	6.6e-16	RecName: Full=Serine/threonine-protein phosphatase PP1 isozyme 2	M5W5V8	2.42e-24	Serine/threonine-protein phosphatase OS=Prunus persica GN=PRUPE_6G299800 PE=3 SV=1
jg10494.t1	XP_004305060.1	0	PREDICTED: serine/threonine-protein phosphatase PP1-like [Fragaria vesca subsp. vesca]	AT5G59160.3	5.74e-179	type one serine/threonine protein phosphatase 2	XP_004305060.1	0	PREDICTED: serine/threonine-protein phosphatase PP1-like [Fragaria vesca subsp. vesca]	P48482.1	5.06e-178	RecName: Full=Serine/threonine-protein phosphatase PP1 isozyme 2; AltName: Full=Type one protein phosphatase 2	M5W5V8	0	Serine/threonine-protein phosphatase OS=Prunus persica GN=PRUPE_6G299800 PE=3 SV=1
jg10495.t1	XP_004302501.1	0	PREDICTED: uncharacterized protein LOC101294958 [Fragaria vesca subsp. vesca]	AT3G54190.1	0	Transducin/WD40 repeat-like superfamily protein	XP_004302501.1	0	PREDICTED: uncharacterized protein LOC101294958 [Fragaria vesca subsp. vesca]				A0A251NXN5	0	Uncharacterized protein OS=Prunus persica GN=PRUPE_6G299700 PE=4 SV=1
jg10496.t1	XP_011466386.1	0	PREDICTED: mediator of RNA polymerase II transcription subunit 33A-like [Fragaria vesca subsp. vesca]	AT3G23590.1	0	REF4-related 1	XP_011466386.1	0	PREDICTED: mediator of RNA polymerase II transcription subunit 33A-like [Fragaria vesca subsp. vesca]	Q9LUG9.1	0	RecName: Full=Mediator of RNA polymerase II transcription subunit 33A; AltName: Full=REF4-related 1 protein; AltName: Full=REF4-resembling 1 protein	A0A251P115	0	Uncharacterized protein OS=Prunus persica GN=PRUPE_6G299600 PE=4 SV=1
jg10497.t1	XP_004305063.1	1.94e-100	PREDICTED: uncharacterized protein LOC101292145 [Fragaria vesca subsp. vesca]	AT3G54200.1	9.65e-45	Late embryogenesis abundant (LEA) hydroxyproline-rich glycoprotein family	XP_004305063.1	1.4e-100	PREDICTED: uncharacterized protein LOC101292145 [Fragaria vesca subsp. vesca]				M5W042	5.1e-83	Uncharacterized protein OS=Prunus persica GN=PRUPE_6G299500 PE=4 SV=1
jg10498.t1	XP_008388400.1	3.24e-39	PREDICTED: uncharacterized protein LOC103450790 [Malus domestica]	AT3G54200.1	5.14e-15	Late embryogenesis abundant (LEA) hydroxyproline-rich glycoprotein family	XP_008388400.1	2.34e-39	PREDICTED: uncharacterized protein LOC103450790 [Malus domestica]				M5W976	5.21e-35	Uncharacterized protein OS=Prunus persica GN=PRUPE_ppa025014mg PE=4 SV=1
jg10499.t1	XP_004305064.1	5.85e-64	PREDICTED: uncharacterized protein LOC101292439 [Fragaria vesca subsp. vesca]	AT3G05975.1	1.41e-17	Late embryogenesis abundant (LEA) hydroxyproline-rich glycoprotein family	XP_004305064.1	4.22e-64	PREDICTED: uncharacterized protein LOC101292439 [Fragaria vesca subsp. vesca]				M5W080	7.39e-51	Uncharacterized protein OS=Prunus persica GN=PRUPE_6G299100 PE=4 SV=1
jg10499.t2	XP_004305064.1	1.08e-63	PREDICTED: uncharacterized protein LOC101292439 [Fragaria vesca subsp. vesca]	AT3G05975.1	2.95e-18	Late embryogenesis abundant (LEA) hydroxyproline-rich glycoprotein family	XP_004305064.1	7.82e-64	PREDICTED: uncharacterized protein LOC101292439 [Fragaria vesca subsp. vesca]				M5W080	1.17e-50	Uncharacterized protein OS=Prunus persica GN=PRUPE_6G299100 PE=4 SV=1
jg105.t1	XP_011458872.1	0	PREDICTED: nucleosome assembly protein 1;4-like isoform X3 [Fragaria vesca subsp. vesca]	AT4G26110.1	1.36e-82	nucleosome assembly protein1%3B1	XP_011458872.1	0	PREDICTED: nucleosome assembly protein 1;4-like isoform X3 [Fragaria vesca subsp. vesca]	Q70Z18.1	3.01e-85	RecName: Full=Nucleosome assembly protein 1;2; Short=NtNAP1;2; AltName: Full=Nucleosome assembly protein 1-like 2; Short=NtNAP1_L2; Flags: Precursor	A0A118JYT1	5.75e-112	Nucleosome assembly protein (NAP) OS=Cynara cardunculus var. scolymus GN=Ccrd_023838 PE=3 SV=1
jg1050.t1
jg10500.t1	XP_004302502.1	4.1e-26	PREDICTED: unknown protein 1 [Fragaria vesca subsp. vesca]				XP_004302502.1	2.96e-26	PREDICTED: unknown protein 1 [Fragaria vesca subsp. vesca]				M5VZV7	4.93e-14	Uncharacterized protein OS=Prunus persica GN=PRUPE_6G299000 PE=4 SV=1
jg10501.t1	XP_004302502.1	3.21e-18	PREDICTED: unknown protein 1 [Fragaria vesca subsp. vesca]				XP_004302502.1	2.31e-18	PREDICTED: unknown protein 1 [Fragaria vesca subsp. vesca]				M5VZV7	2.07e-09	Uncharacterized protein OS=Prunus persica GN=PRUPE_6G299000 PE=4 SV=1
jg10502.t1	XP_004302503.1	3.21e-109	PREDICTED: calcium-binding protein CML42-like [Fragaria vesca subsp. vesca]	AT4G20780.1	1.34e-74	calmodulin like 42	XP_004302503.1	2.32e-109	PREDICTED: calcium-binding protein CML42-like [Fragaria vesca subsp. vesca]	Q9SVG9.1	1.18e-73	RecName: Full=Calcium-binding protein CML42; AltName: Full=Calmodulin-like protein 42	A0A251NXL0	6.53e-92	Uncharacterized protein OS=Prunus persica GN=PRUPE_6G298900 PE=4 SV=1
jg10503.t1	XP_011459636.1	2.19e-89	PREDICTED: uncharacterized protein LOC105350012 [Fragaria vesca subsp. vesca]	AT3G09510.1	4.74e-33	Ribonuclease H-like superfamily protein	XP_011459636.1	1.58e-89	PREDICTED: uncharacterized protein LOC105350012 [Fragaria vesca subsp. vesca]	P0C2F6.1	8.15e-16	RecName: Full=Putative ribonuclease H protein At1g65750	M5XSK0	1.39e-46	Uncharacterized protein OS=Prunus persica GN=PRUPE_ppa016553mg PE=4 SV=1
jg10504.t1	XP_004305065.1	2.11e-176	PREDICTED: uncharacterized protein LOC101292730 [Fragaria vesca subsp. vesca]				XP_004305065.1	1.52e-176	PREDICTED: uncharacterized protein LOC101292730 [Fragaria vesca subsp. vesca]				A0A251NXM3	2.3e-90	Uncharacterized protein OS=Prunus persica GN=PRUPE_6G298800 PE=4 SV=1
jg10505.t1	XP_004305066.1	0	PREDICTED: cytochrome P450 714A1-like isoform X2 [Fragaria vesca subsp. vesca]	AT5G24910.1	0	cytochrome P450%2C family 714%2C subfamily A%2C polypeptide 1	XP_004305066.1	0	PREDICTED: cytochrome P450 714A1-like isoform X2 [Fragaria vesca subsp. vesca]	Q93Z79.1	0	RecName: Full=Cytochrome P450 714A1; AltName: Full=EUI-like P450 A1	A0A251NXM1	0	Uncharacterized protein OS=Prunus persica GN=PRUPE_6G298600 PE=3 SV=1
jg10506.t1
jg10507.t1	XP_011466389.1	0	PREDICTED: uncharacterized protein LOC101296115 [Fragaria vesca subsp. vesca]	AT5G01990.1	0	Auxin efflux carrier family protein	XP_011466389.1	0	PREDICTED: uncharacterized protein LOC101296115 [Fragaria vesca subsp. vesca]	Q9LZN2.1	0	RecName: Full=Protein PIN-LIKES 6; AltName: Full=Auxin efflux carrier-like protein 6	M5WHE1	0	Uncharacterized protein OS=Prunus persica GN=PRUPE_6G298500 PE=4 SV=1
jg10508.t1	XP_020420759.1	0	uncharacterized protein LOC18773375 [Prunus persica]	AT5G01980.1	1.47e-123	RING/U-box superfamily protein	XP_020420759.1	0	uncharacterized protein LOC18773375 [Prunus persica]	P0CH30.1	2.05e-31	RecName: Full=E3 ubiquitin-protein ligase RING1; AltName: Full=RING finger protein 1; AltName: Full=RING-type E3 ubiquitin transferase RING1	A0A251NZ35	0	Uncharacterized protein OS=Prunus persica GN=PRUPE_6G298400 PE=4 SV=1
jg10509.t1	XP_011466399.1	0	PREDICTED: bromodomain-containing protein DDB_G0270170-like [Fragaria vesca subsp. vesca]	AT1G76380.1	2.27e-34	DNA-binding bromodomain-containing protein	XP_011466399.1	0	PREDICTED: bromodomain-containing protein DDB_G0270170-like [Fragaria vesca subsp. vesca]	Q9ULD4.2	3.33e-19	RecName: Full=Bromodomain and PHD finger-containing protein 3	M5W1S0	0	Uncharacterized protein OS=Prunus persica GN=PRUPE_ppa018426mg PE=4 SV=1
jg10509.t2	XP_011466399.1	0	PREDICTED: bromodomain-containing protein DDB_G0270170-like [Fragaria vesca subsp. vesca]	AT1G20670.1	1.28e-32	DNA-binding bromodomain-containing protein	XP_011466399.1	0	PREDICTED: bromodomain-containing protein DDB_G0270170-like [Fragaria vesca subsp. vesca]	Q9ULD4.2	3.19e-19	RecName: Full=Bromodomain and PHD finger-containing protein 3	M5W1S0	1.44e-177	Uncharacterized protein OS=Prunus persica GN=PRUPE_ppa018426mg PE=4 SV=1
jg1051.t1	XP_011459811.1	4.35e-21	PREDICTED: uncharacterized protein LOC105350106 [Fragaria vesca subsp. vesca]				XP_011459811.1	3.14e-21	PREDICTED: uncharacterized protein LOC105350106 [Fragaria vesca subsp. vesca]				A0A1U8MTK6	1.48e-09	uncharacterized protein LOC107941139 OS=Gossypium hirsutum GN=LOC107941139 PE=4 SV=1
jg10510.t1	XP_004302508.1	0	PREDICTED: uncharacterized protein LOC101296878 [Fragaria vesca subsp. vesca]	AT1G30050.1	1.08e-106	tropomyosin	XP_004302508.1	0	PREDICTED: uncharacterized protein LOC101296878 [Fragaria vesca subsp. vesca]				A0A251NXK1	0	Uncharacterized protein OS=Prunus persica GN=PRUPE_6G298200 PE=4 SV=1
jg10511.t1	XP_004302509.1	0	PREDICTED: RING finger and transmembrane domain-containing protein 2 [Fragaria vesca subsp. vesca]	AT5G01960.1	0	RING/U-box superfamily protein	XP_004302509.1	0	PREDICTED: RING finger and transmembrane domain-containing protein 2 [Fragaria vesca subsp. vesca]	Q96EX2.2	1.23e-44	RecName: Full=RING finger and transmembrane domain-containing protein 2; AltName: Full=Transmembrane protein 118	M5WHB2	0	Uncharacterized protein OS=Prunus persica GN=PRUPE_6G298000 PE=4 SV=1
jg10512.t1	XP_011468434.1	3.35e-75	PREDICTED: F-box/LRR-repeat protein At3g48880-like [Fragaria vesca subsp. vesca]	AT5G57900.1	6.18e-05	SKP1 interacting partner 1	XP_011468434.1	2.42e-75	PREDICTED: F-box/LRR-repeat protein At3g48880-like [Fragaria vesca subsp. vesca]	Q9FDX1.1	0.000526	RecName: Full=F-box protein SKIP1; AltName: Full=SKP1-interacting partner 1	M5XK67	5.04e-40	Uncharacterized protein (Fragment) OS=Prunus persica GN=PRUPE_ppa024942mg PE=4 SV=1
jg10513.t1	XP_004302510.1	3.66e-179	PREDICTED: uncharacterized protein LOC101297456 [Fragaria vesca subsp. vesca]	AT3G08600.1	3.41e-87	transmembrane protein%2C putative (DUF1191)	XP_004302510.1	2.64e-179	PREDICTED: uncharacterized protein LOC101297456 [Fragaria vesca subsp. vesca]				M5W3Q3	3.6e-158	Uncharacterized protein OS=Prunus persica GN=PRUPE_6G297900 PE=4 SV=1
jg10514.t1	XP_004308577.1	0	PREDICTED: protein FAR1-RELATED SEQUENCE 5-like [Fragaria vesca subsp. vesca]	AT4G38180.1	1.88e-82	FAR1-related sequence 5	XP_004308577.1	0	PREDICTED: protein FAR1-RELATED SEQUENCE 5-like [Fragaria vesca subsp. vesca]	Q9SZL8.1	1.63e-81	RecName: Full=Protein FAR1-RELATED SEQUENCE 5	A5BET5	9.71e-158	Uncharacterized protein OS=Vitis vinifera GN=VITISV_011051 PE=4 SV=1
jg10515.t1	XP_020416082.1	9.91e-153	uncharacterized protein LOC18784477 [Prunus persica]	AT2G25010.1	6.23e-24	Aminotransferase-like%2C plant mobile domain family protein	XP_020416082.1	7.15e-153	uncharacterized protein LOC18784477 [Prunus persica]	Q9SK32.1	5.3e-23	RecName: Full=Protein MAIN-LIKE 1	M5W903	1.01e-115	Uncharacterized protein (Fragment) OS=Prunus persica GN=PRUPE_ppa023472mg PE=4 SV=1
jg10515.t2	XP_020416082.1	2.13e-152	uncharacterized protein LOC18784477 [Prunus persica]	AT2G25010.1	7.02e-24	Aminotransferase-like%2C plant mobile domain family protein	XP_020416082.1	1.53e-152	uncharacterized protein LOC18784477 [Prunus persica]	Q9SK32.1	5.97e-23	RecName: Full=Protein MAIN-LIKE 1	M5W903	3.19e-115	Uncharacterized protein (Fragment) OS=Prunus persica GN=PRUPE_ppa023472mg PE=4 SV=1
jg10516.t1	ONI09438.1	1.09e-66	hypothetical protein PRUPE_5G238300 [Prunus persica]	AT3G06910.1	3.98e-05	UB-like protease 1A	XP_020420402.1	2.28e-54	uncharacterized protein LOC18775894 [Prunus persica]	Q8GYL3.2	0.000338	RecName: Full=Ubiquitin-like-specific protease 1A	A0A251PCZ1	7.14e-67	Uncharacterized protein OS=Prunus persica GN=PRUPE_5G238300 PE=4 SV=1
jg10517.t1	ONI14082.1	1.12e-40	hypothetical protein PRUPE_4G261000 [Prunus persica]	AT4G15880.1	7.48e-06	Cysteine proteinases superfamily protein	XP_021802249.1	1.03e-30	uncharacterized protein LOC110746345 [Prunus avium]	Q94F30.1	6.36e-05	RecName: Full=Ubiquitin-like-specific protease ESD4; AltName: Full=Protein EARLY IN SHORT DAYS 4; Short=AtESD4	A0A251PRE4	7.33e-41	Uncharacterized protein OS=Prunus persica GN=PRUPE_4G261000 PE=4 SV=1
jg10517.t2	ONI14082.1	6.44e-39	hypothetical protein PRUPE_4G261000 [Prunus persica]	AT3G06910.1	8.11e-06	UB-like protease 1A	XP_021802249.1	1.11e-28	uncharacterized protein LOC110746345 [Prunus avium]	Q94F30.1	7.99e-05	RecName: Full=Ubiquitin-like-specific protease ESD4; AltName: Full=Protein EARLY IN SHORT DAYS 4; Short=AtESD4	A0A251PRE4	4.21e-39	Uncharacterized protein OS=Prunus persica GN=PRUPE_4G261000 PE=4 SV=1
jg10518.t1	XP_011467300.1	1.55e-52	PREDICTED: uncharacterized protein LOC101308491 [Fragaria vesca subsp. vesca]	AT4G15880.2	6.86e-05	Cysteine proteinases superfamily protein	XP_011467300.1	1.12e-52	PREDICTED: uncharacterized protein LOC101308491 [Fragaria vesca subsp. vesca]	Q94F30.1	0.001	RecName: Full=Ubiquitin-like-specific protease ESD4; AltName: Full=Protein EARLY IN SHORT DAYS 4; Short=AtESD4	A0A251PRE4	6.81e-30	Uncharacterized protein OS=Prunus persica GN=PRUPE_4G261000 PE=4 SV=1
jg10518.t2	XP_011467300.1	1.28e-48	PREDICTED: uncharacterized protein LOC101308491 [Fragaria vesca subsp. vesca]	AT4G15880.2	9.47e-05	Cysteine proteinases superfamily protein	XP_011467300.1	9.22e-49	PREDICTED: uncharacterized protein LOC101308491 [Fragaria vesca subsp. vesca]				A0A251PRE4	2.77e-27	Uncharacterized protein OS=Prunus persica GN=PRUPE_4G261000 PE=4 SV=1
jg10519.t1	XP_007205691.1	2.32e-173	KH domain-containing protein At3g08620 [Prunus persica]	AT2G38610.2	2.52e-150	RNA-binding KH domain-containing protein	XP_007205691.1	1.67e-173	KH domain-containing protein At3g08620 [Prunus persica]	Q9ZVI3.1	2.23e-149	RecName: Full=KH domain-containing protein At2g38610; AltName: Full=Quaking-like protein 3	M5WJA4	1.51e-173	Uncharacterized protein OS=Prunus persica GN=PRUPE_6G297700 PE=4 SV=1
jg10519.t2	XP_007205691.1	1.37e-171	KH domain-containing protein At3g08620 [Prunus persica]	AT2G38610.2	1.23e-148	RNA-binding KH domain-containing protein	XP_007205691.1	9.85e-172	KH domain-containing protein At3g08620 [Prunus persica]	Q9ZVI3.1	1.08e-147	RecName: Full=KH domain-containing protein At2g38610; AltName: Full=Quaking-like protein 3	M5WJA4	8.91e-172	Uncharacterized protein OS=Prunus persica GN=PRUPE_6G297700 PE=4 SV=1
jg1052.t1	XP_004296458.1	2.38e-105	PREDICTED: uncharacterized protein At4g30180-like [Fragaria vesca subsp. vesca]	AT2G18969.1	2.99e-30	transcription factor/transcription regulator	XP_004296458.1	1.72e-105	PREDICTED: uncharacterized protein At4g30180-like [Fragaria vesca subsp. vesca]	Q9SUM5.1	1.95e-17	RecName: Full=Transcription factor bHLH146; AltName: Full=Basic helix-loop-helix protein 146; Short=AtbHLH146; Short=bHLH 146; AltName: Full=Transcription factor EN 141; AltName: Full=bHLH transcription factor bHLH146	A0A251QUF7	5.47e-54	Uncharacterized protein OS=Prunus persica GN=PRUPE_1G081900 PE=4 SV=1
jg10520.t1	XP_004302514.1	0	PREDICTED: uncharacterized protein LOC101298524 [Fragaria vesca subsp. vesca]	AT3G08640.1	3.36e-131	alphavirus core family protein (DUF3411)	XP_004302514.1	0	PREDICTED: uncharacterized protein LOC101298524 [Fragaria vesca subsp. vesca]	Q9C9Z2.1	2.95e-130	RecName: Full=Protein RETICULATA-RELATED 3, chloroplastic; Flags: Precursor	M5VYS3	0	Uncharacterized protein OS=Prunus persica GN=PRUPE_6G297600 PE=4 SV=1
jg10521.t1	XP_004302515.1	0	PREDICTED: putative zinc transporter At3g08650 [Fragaria vesca subsp. vesca]	AT3G08650.2	0	ZIP metal ion transporter family	XP_004302515.1	0	PREDICTED: putative zinc transporter At3g08650 [Fragaria vesca subsp. vesca]	Q9C9Z1.2	0	RecName: Full=Putative zinc transporter At3g08650	M5WA58	0	Uncharacterized protein OS=Prunus persica GN=PRUPE_6G297500 PE=4 SV=1
jg10522.t1	XP_007206541.2	0	probable LRR receptor-like serine/threonine-protein kinase At1g06840 [Prunus persica]	AT5G01950.6	5.45e-170	Leucine-rich repeat protein kinase family protein	XP_007206541.2	0	probable LRR receptor-like serine/threonine-protein kinase At1g06840 [Prunus persica]	C0LGD7.2	2.45e-150	RecName: Full=Probable LRR receptor-like serine/threonine-protein kinase At1g06840; Flags: Precursor	M5WLP3	0	Uncharacterized protein OS=Prunus persica GN=PRUPE_ppa018820mg PE=3 SV=1
jg10523.t1
jg10524.t1	XP_007205403.1	2.66e-23	protein RETICULATA-RELATED 3, chloroplastic [Prunus persica]				XP_007205403.1	1.92e-23	protein RETICULATA-RELATED 3, chloroplastic [Prunus persica]				M5VYS3	1.74e-23	Uncharacterized protein OS=Prunus persica GN=PRUPE_6G297600 PE=4 SV=1
jg10525.t1	XP_008370289.1	1.18e-45	PREDICTED: protein RETICULATA-RELATED 3, chloroplastic [Malus domestica]	AT3G08640.1	9.64e-37	alphavirus core family protein (DUF3411)	XP_008370289.1	8.52e-46	PREDICTED: protein RETICULATA-RELATED 3, chloroplastic [Malus domestica]	Q9C9Z2.1	8.51e-36	RecName: Full=Protein RETICULATA-RELATED 3, chloroplastic; Flags: Precursor	M5VYS3	1.47e-44	Uncharacterized protein OS=Prunus persica GN=PRUPE_6G297600 PE=4 SV=1
jg10526.t1	XP_020421135.1	1.8e-15	putative zinc transporter At3g08650 [Prunus persica]	AT3G08650.2	4.99e-17	ZIP metal ion transporter family	XP_020421135.1	1.3e-15	putative zinc transporter At3g08650 [Prunus persica]	Q9C9Z1.2	4.4e-16	RecName: Full=Putative zinc transporter At3g08650	M5WA58	1.18e-15	Uncharacterized protein OS=Prunus persica GN=PRUPE_6G297500 PE=4 SV=1
jg10527.t1	XP_004302515.1	0	PREDICTED: putative zinc transporter At3g08650 [Fragaria vesca subsp. vesca]	AT3G08650.1	1.58e-164	ZIP metal ion transporter family	XP_004302515.1	0	PREDICTED: putative zinc transporter At3g08650 [Fragaria vesca subsp. vesca]	Q9C9Z1.2	1.79e-163	RecName: Full=Putative zinc transporter At3g08650	M5WA58	0	Uncharacterized protein OS=Prunus persica GN=PRUPE_6G297500 PE=4 SV=1
jg10528.t1
jg10529.t1	XP_021832049.1	0	probable LRR receptor-like serine/threonine-protein kinase At1g06840 [Prunus avium]	AT5G01950.8	0	Leucine-rich repeat protein kinase family protein	XP_021832049.1	0	probable LRR receptor-like serine/threonine-protein kinase At1g06840 [Prunus avium]	C0LGD7.2	0	RecName: Full=Probable LRR receptor-like serine/threonine-protein kinase At1g06840; Flags: Precursor	A0A251NXK0	0	Uncharacterized protein OS=Prunus persica GN=PRUPE_6G297000 PE=3 SV=1
jg1053.t1	XP_004296457.1	0	PREDICTED: plasma membrane ATPase 4 [Fragaria vesca subsp. vesca]	AT2G24520.2	0	plasma membrane H+-ATPase	XP_004296457.1	0	PREDICTED: plasma membrane ATPase 4 [Fragaria vesca subsp. vesca]	Q03194.1	0	RecName: Full=Plasma membrane ATPase 4; AltName: Full=Proton pump 4	M5XKS4	0	Plasma membrane ATPase OS=Prunus persica GN=PRUPE_1G082000 PE=3 SV=1
jg10530.t1	XP_007206541.2	0	probable LRR receptor-like serine/threonine-protein kinase At1g06840 [Prunus persica]	AT5G01950.8	0	Leucine-rich repeat protein kinase family protein	XP_007206541.2	0	probable LRR receptor-like serine/threonine-protein kinase At1g06840 [Prunus persica]	C0LGD7.2	0	RecName: Full=Probable LRR receptor-like serine/threonine-protein kinase At1g06840; Flags: Precursor	A0A251NXK0	0	Uncharacterized protein OS=Prunus persica GN=PRUPE_6G297000 PE=3 SV=1
jg10531.t1	XP_004302517.1	1.14e-154	PREDICTED: acetyltransferase NSI [Fragaria vesca subsp. vesca]	AT1G32070.3	8.12e-110	nuclear shuttle interacting	XP_004302517.1	8.21e-155	PREDICTED: acetyltransferase NSI [Fragaria vesca subsp. vesca]	Q7X9V3.1	2.94e-108	RecName: Full=Acetyltransferase NSI; AltName: Full=Nuclear shuttle protein-interacting protein	A0A251NXI8	4.61e-149	Uncharacterized protein OS=Prunus persica GN=PRUPE_6G296900 PE=4 SV=1
jg10532.t1
jg10533.t1	XP_004302518.1	0	PREDICTED: BTB/POZ domain-containing protein At3g08570 [Fragaria vesca subsp. vesca]	AT3G08570.1	0	Phototropic-responsive NPH3 family protein	XP_004302518.1	0	PREDICTED: BTB/POZ domain-containing protein At3g08570 [Fragaria vesca subsp. vesca]	Q9C9Z7.2	0	RecName: Full=BTB/POZ domain-containing protein At3g08570	A0A251NXL2	0	Uncharacterized protein OS=Prunus persica GN=PRUPE_6G296800 PE=3 SV=1
jg10534.t1	XP_004302519.1	2.73e-151	PREDICTED: V-type proton ATPase subunit E2 [Fragaria vesca subsp. vesca]	AT3G08560.1	6.32e-116	vacuolar H+-ATPase subunit E isoform 2	XP_004302519.1	1.97e-151	PREDICTED: V-type proton ATPase subunit E2 [Fragaria vesca subsp. vesca]	Q9SWE7.1	1.83e-120	RecName: Full=V-type proton ATPase subunit E; Short=V-ATPase subunit E; AltName: Full=ClVE-1; AltName: Full=Vacuolar proton pump subunit E	A0A251NZ17	1.6e-141	Uncharacterized protein OS=Prunus persica GN=PRUPE_6G296700 PE=3 SV=1
jg10535.t1	XP_004302520.1	1.2e-148	PREDICTED: acid phosphatase 1 [Fragaria vesca subsp. vesca]	AT2G38600.2	2.67e-117	HAD superfamily%2C subfamily IIIB acid phosphatase	XP_004302520.1	8.65e-149	PREDICTED: acid phosphatase 1 [Fragaria vesca subsp. vesca]	P27061.1	2.59e-64	RecName: Full=Acid phosphatase 1; AltName: Full=Apase-1(1); Flags: Precursor	A0A251NXI7	2.4e-145	Uncharacterized protein OS=Prunus persica GN=PRUPE_6G296600 PE=4 SV=1
jg10536.t1	XP_021832039.1	2.49e-33	acid phosphatase 1 [Prunus avium]	AT2G38600.2	2.21e-29	HAD superfamily%2C subfamily IIIB acid phosphatase	XP_021832039.1	1.8e-33	acid phosphatase 1 [Prunus avium]	P27061.1	3.25e-12	RecName: Full=Acid phosphatase 1; AltName: Full=Apase-1(1); Flags: Precursor	A0A251NXI7	2.59e-33	Uncharacterized protein OS=Prunus persica GN=PRUPE_6G296600 PE=4 SV=1
jg10537.t1	XP_004302521.1	0	PREDICTED: sialidase [Fragaria vesca subsp. vesca]	AT3G08670.1	3.39e-162	serine/arginine repetitive matrix-like protein	XP_004302521.1	0	PREDICTED: sialidase [Fragaria vesca subsp. vesca]				M5W7G4	0	Uncharacterized protein OS=Prunus persica GN=PRUPE_6G296400 PE=4 SV=1
jg10538.t1	XP_004302522.1	0	PREDICTED: probable inactive receptor kinase At5g58300 [Fragaria vesca subsp. vesca]	AT5G58300.3	0	Leucine-rich repeat protein kinase family protein	XP_004302522.1	0	PREDICTED: probable inactive receptor kinase At5g58300 [Fragaria vesca subsp. vesca]	Q9LVM0.1	0	RecName: Full=Probable inactive receptor kinase At5g58300; Flags: Precursor	A0A251NXJ9	0	Uncharacterized protein OS=Prunus persica GN=PRUPE_6G296300 PE=4 SV=1
jg10539.t1	XP_011466407.1	1.4e-41	PREDICTED: coiled-coil domain-containing protein 30 isoform X2 [Fragaria vesca subsp. vesca]				XP_011466407.1	1.01e-41	PREDICTED: coiled-coil domain-containing protein 30 isoform X2 [Fragaria vesca subsp. vesca]				A0A251NXH6	1.2e-17	Uncharacterized protein OS=Prunus persica GN=PRUPE_6G296200 PE=4 SV=1
jg1054.t1	XP_008352218.1	5.82e-107	PREDICTED: uncharacterized protein LOC103415694 [Malus domestica]	AT4G23160.3	2.28e-27	cysteine-rich RECEPTOR-like kinase	XP_008352218.1	4.2e-107	PREDICTED: uncharacterized protein LOC103415694 [Malus domestica]	Q94HW2.1	8.89e-44	RecName: Full=Retrovirus-related Pol polyprotein from transposon RE1; AltName: Full=Retro element 1; Short=AtRE1; Includes	A5C2Z9	4.7e-78	Uncharacterized protein OS=Vitis vinifera GN=VITISV_014760 PE=4 SV=1
jg10540.t1													J3M872	6.25e-09	Uncharacterized protein OS=Oryza brachyantha PE=4 SV=1
jg10541.t1	XP_004302521.1	2.75e-107	PREDICTED: sialidase [Fragaria vesca subsp. vesca]	AT3G08670.1	4.24e-47	serine/arginine repetitive matrix-like protein	XP_004302521.1	1.98e-107	PREDICTED: sialidase [Fragaria vesca subsp. vesca]				M5W7G4	9.84e-84	Uncharacterized protein OS=Prunus persica GN=PRUPE_6G296400 PE=4 SV=1
jg10542.t1	XP_004302522.1	0	PREDICTED: probable inactive receptor kinase At5g58300 [Fragaria vesca subsp. vesca]	AT5G58300.3	0	Leucine-rich repeat protein kinase family protein	XP_004302522.1	0	PREDICTED: probable inactive receptor kinase At5g58300 [Fragaria vesca subsp. vesca]	Q9LVM0.1	0	RecName: Full=Probable inactive receptor kinase At5g58300; Flags: Precursor	A0A251NXJ9	0	Uncharacterized protein OS=Prunus persica GN=PRUPE_6G296300 PE=4 SV=1
jg10543.t1	XP_004302523.1	0	PREDICTED: kinesin-like protein KIF20B isoform X1 [Fragaria vesca subsp. vesca]	AT2G38580.3	3.18e-73	Mitochondrial ATP synthase D chain-related protein	XP_004302523.1	0	PREDICTED: kinesin-like protein KIF20B isoform X1 [Fragaria vesca subsp. vesca]				A0A251NXH6	1.7e-180	Uncharacterized protein OS=Prunus persica GN=PRUPE_6G296200 PE=4 SV=1
jg10544.t1	XP_004302524.1	3.22e-106	PREDICTED: ubiquitin-conjugating enzyme E2 28 [Fragaria vesca subsp. vesca]	AT1G64230.2	3.53e-108	ubiquitin-conjugating enzyme 28	XP_004302524.1	2.33e-106	PREDICTED: ubiquitin-conjugating enzyme E2 28 [Fragaria vesca subsp. vesca]	Q94F47.1	3.12e-107	RecName: Full=Ubiquitin-conjugating enzyme E2 28; AltName: Full=AtUBC9A; AltName: Full=E2 ubiquitin-conjugating enzyme 28; AltName: Full=Ubiquitin carrier protein 28	M5WKF1	2.11e-106	Uncharacterized protein OS=Prunus persica GN=PRUPE_6G296100 PE=3 SV=1
jg10545.t1	XP_004302526.1	2.46e-85	PREDICTED: thioredoxin H9 [Fragaria vesca subsp. vesca]	AT3G08710.3	4.93e-72	thioredoxin H-type 9	XP_004302526.1	1.78e-85	PREDICTED: thioredoxin H9 [Fragaria vesca subsp. vesca]	Q9C9Y6.1	4.35e-71	RecName: Full=Thioredoxin H9; Short=AtTrxh9; AltName: Full=Thioredoxin 9; Short=AtTRX9	M5WKI6	1.83e-77	Thioredoxin OS=Prunus persica GN=PRUPE_6G296000 PE=3 SV=1
jg10546.t1	XP_008244701.1	5.11e-33	PREDICTED: receptor-like protein kinase FERONIA [Prunus mume]	AT3G51550.1	7.45e-24	Malectin/receptor-like protein kinase family protein	XP_008244701.1	3.69e-33	PREDICTED: receptor-like protein kinase FERONIA [Prunus mume]	Q9SCZ4.1	6.59e-23	RecName: Full=Receptor-like protein kinase FERONIA; AltName: Full=Protein SIRENE; Flags: Precursor	A0A1J0F5V4	1.13e-32	MRLK47 OS=Fragaria ananassa PE=2 SV=1
jg10546.t2	XP_021832008.1	0	receptor-like protein kinase FERONIA [Prunus avium]	AT3G51550.1	0	Malectin/receptor-like protein kinase family protein	XP_021832008.1	0	receptor-like protein kinase FERONIA [Prunus avium]	Q9SCZ4.1	0	RecName: Full=Receptor-like protein kinase FERONIA; AltName: Full=Protein SIRENE; Flags: Precursor	M5W8D7	0	Uncharacterized protein OS=Prunus persica GN=PRUPE_6G295900 PE=4 SV=1
jg10546.t3	XP_004302537.1	0	PREDICTED: receptor-like protein kinase FERONIA [Fragaria vesca subsp. vesca]	AT3G51550.1	0	Malectin/receptor-like protein kinase family protein	XP_004302537.1	0	PREDICTED: receptor-like protein kinase FERONIA [Fragaria vesca subsp. vesca]	Q9SCZ4.1	0	RecName: Full=Receptor-like protein kinase FERONIA; AltName: Full=Protein SIRENE; Flags: Precursor	A0A1J0F5V4	0	MRLK47 OS=Fragaria ananassa PE=2 SV=1
jg10547.t1	XP_011466409.1	0	PREDICTED: mannan endo-1,4-beta-mannosidase 6 isoform X2 [Fragaria vesca subsp. vesca]	AT5G01930.1	0	Glycosyl hydrolase superfamily protein	XP_011466409.1	0	PREDICTED: mannan endo-1,4-beta-mannosidase 6 isoform X2 [Fragaria vesca subsp. vesca]	Q9LZV3.1	0	RecName: Full=Mannan endo-1,4-beta-mannosidase 6; AltName: Full=Beta-mannanase 6; AltName: Full=Endo-beta-1,4-mannanase 6; Short=AtMAN6; Flags: Precursor	K7WJ21	0	Endo-1,4-beta-mannanase OS=Populus trichocarpa GN=MAN6 PE=2 SV=1
jg10548.t1	XP_004302556.1	0	PREDICTED: serine/threonine-protein kinase STN8, chloroplastic [Fragaria vesca subsp. vesca]	AT5G01920.2	0	Protein kinase superfamily protein	XP_004302556.1	0	PREDICTED: serine/threonine-protein kinase STN8, chloroplastic [Fragaria vesca subsp. vesca]	Q9LZV4.1	0	RecName: Full=Serine/threonine-protein kinase STN8, chloroplastic; AltName: Full=Protein STATE TRANSITION 8; Flags: Precursor	A0A251NYZ1	0	Uncharacterized protein OS=Prunus persica GN=PRUPE_6G295600 PE=4 SV=1
jg10549.t1	XP_004302560.1	0	PREDICTED: serine/threonine-protein kinase AtPK2/AtPK19-like [Fragaria vesca subsp. vesca]	AT3G08720.4	0	serine/threonine protein kinase 2	XP_004302560.1	0	PREDICTED: serine/threonine-protein kinase AtPK2/AtPK19-like [Fragaria vesca subsp. vesca]	Q39030.2	0	RecName: Full=Serine/threonine-protein kinase AtPK2/AtPK19; AltName: Full=Ribosomal-protein S6 kinase homolog 2	M5W5K5	0	Uncharacterized protein OS=Prunus persica GN=PRUPE_6G295500 PE=3 SV=1
jg1055.t1	XP_004304770.1	6.48e-48	PREDICTED: protein FAR1-RELATED SEQUENCE 9-like [Fragaria vesca subsp. vesca]				XP_004304770.1	4.67e-48	PREDICTED: protein FAR1-RELATED SEQUENCE 9-like [Fragaria vesca subsp. vesca]				V4SIE8	7.46e-07	Uncharacterized protein OS=Citrus clementina GN=CICLE_v10030053mg PE=4 SV=1
jg10550.t1	KDO64128.1	1.15e-20	hypothetical protein CISIN_1g045842mg [Citrus sinensis]				XP_020521805.1	6.35e-09	serine/threonine-protein kinase AtPK2/AtPK19 [Amborella trichopoda]				A0A067F9V4	7.48e-21	Uncharacterized protein OS=Citrus sinensis GN=CISIN_1g045842mg PE=4 SV=1
jg10551.t1	XP_011470534.1	1.17e-78	PREDICTED: uncharacterized protein LOC105353242 [Fragaria vesca subsp. vesca]	AT5G42905.1	1.22e-12	Polynucleotidyl transferase%2C ribonuclease H-like superfamily protein	XP_011470534.1	8.45e-79	PREDICTED: uncharacterized protein LOC105353242 [Fragaria vesca subsp. vesca]	P0C2F6.1	8.46e-18	RecName: Full=Putative ribonuclease H protein At1g65750	A0A251PVM7	7.98e-62	Uncharacterized protein OS=Prunus persica GN=PRUPE_4G283800 PE=4 SV=1
jg10552.t1	XP_004302565.1	0	PREDICTED: uncharacterized protein LOC101314001 [Fragaria vesca subsp. vesca]	AT2G38570.1	2.45e-80	hypothetical protein	XP_004302565.1	0	PREDICTED: uncharacterized protein LOC101314001 [Fragaria vesca subsp. vesca]				M5WB55	0	Uncharacterized protein OS=Prunus persica GN=PRUPE_6G295400 PE=4 SV=1
jg10553.t1	XP_004305071.1	1.88e-116	PREDICTED: uncharacterized protein LOC101295356 [Fragaria vesca subsp. vesca]	AT5G01910.1	2.97e-32	myelin transcription factor	XP_004305071.1	1.35e-116	PREDICTED: uncharacterized protein LOC101295356 [Fragaria vesca subsp. vesca]				A0A251NXG8	1.37e-78	Uncharacterized protein OS=Prunus persica GN=PRUPE_6G295300 PE=4 SV=1
jg10554.t1	XP_011461466.1	9.73e-96	PREDICTED: F-box/LRR-repeat protein At3g48880-like [Fragaria vesca subsp. vesca]	AT3G48880.3	1.43e-14	RNI-like superfamily protein	XP_011461466.1	7.02e-96	PREDICTED: F-box/LRR-repeat protein At3g48880-like [Fragaria vesca subsp. vesca]	Q9M2Z5.1	1.22e-13	RecName: Full=F-box/LRR-repeat protein At3g48880	A0A251QY32	3.66e-68	Uncharacterized protein OS=Prunus persica GN=PRUPE_1G158200 PE=4 SV=1
jg10555.t1	XP_011461466.1	1.94e-98	PREDICTED: F-box/LRR-repeat protein At3g48880-like [Fragaria vesca subsp. vesca]	AT3G48880.3	3.1e-13	RNI-like superfamily protein	XP_011461466.1	1.4e-98	PREDICTED: F-box/LRR-repeat protein At3g48880-like [Fragaria vesca subsp. vesca]	Q9M2Z5.1	2.65e-12	RecName: Full=F-box/LRR-repeat protein At3g48880	A0A251QY32	4.36e-73	Uncharacterized protein OS=Prunus persica GN=PRUPE_1G158200 PE=4 SV=1
jg10556.t1	XP_011461466.1	1.4e-101	PREDICTED: F-box/LRR-repeat protein At3g48880-like [Fragaria vesca subsp. vesca]	AT3G48880.3	3.81e-13	RNI-like superfamily protein	XP_011461466.1	1.01e-101	PREDICTED: F-box/LRR-repeat protein At3g48880-like [Fragaria vesca subsp. vesca]	Q9M2Z5.1	3.25e-12	RecName: Full=F-box/LRR-repeat protein At3g48880	A0A251QY32	2.1e-72	Uncharacterized protein OS=Prunus persica GN=PRUPE_1G158200 PE=4 SV=1
jg10557.t1
jg10558.t1	XP_004305074.1	0	PREDICTED: phospholipid-transporting ATPase 1-like isoform X1 [Fragaria vesca subsp. vesca]	AT5G04930.1	0	aminophospholipid ATPase 1	XP_004305074.1	0	PREDICTED: phospholipid-transporting ATPase 1-like isoform X1 [Fragaria vesca subsp. vesca]	P98204.1	0	RecName: Full=Phospholipid-transporting ATPase 1; Short=AtALA1; AltName: Full=Aminophospholipid flippase 1	A0A251NXI5	0	Phospholipid-transporting ATPase OS=Prunus persica GN=PRUPE_6G295200 PE=3 SV=1
jg10559.t1	XP_004305075.1	7.26e-109	PREDICTED: probable WRKY transcription factor 70 [Fragaria vesca subsp. vesca]	AT3G56400.1	9.78e-37	WRKY DNA-binding protein 70	XP_004305075.1	5.24e-109	PREDICTED: probable WRKY transcription factor 70 [Fragaria vesca subsp. vesca]	Q9LY00.1	8.5e-36	RecName: Full=Probable WRKY transcription factor 70; AltName: Full=WRKY DNA-binding protein 70	A0A1S5SL99	2.28e-76	WRKY transcription factor 41 OS=Fragaria vesca PE=2 SV=1
jg1056.t1
jg10560.t1	XP_004302592.1	5.63e-160	PREDICTED: probable WRKY transcription factor 70 [Fragaria vesca subsp. vesca]	AT3G56400.1	1.01e-40	WRKY DNA-binding protein 70	XP_004302592.1	4.06e-160	PREDICTED: probable WRKY transcription factor 70 [Fragaria vesca subsp. vesca]	Q9LY00.1	8.82e-40	RecName: Full=Probable WRKY transcription factor 70; AltName: Full=WRKY DNA-binding protein 70	A0A1S5SL99	1.19e-158	WRKY transcription factor 41 OS=Fragaria vesca PE=2 SV=1
jg10561.t1	XP_004302619.1	3.04e-119	PREDICTED: uncharacterized protein LOC101304593 [Fragaria vesca subsp. vesca]	AT5G43180.1	7.21e-48	transmembrane protein%2C putative (Protein of unknown function%2C DUF599)	XP_004302619.1	2.19e-119	PREDICTED: uncharacterized protein LOC101304593 [Fragaria vesca subsp. vesca]				A0A251NYY2	1.55e-105	Uncharacterized protein OS=Prunus persica GN=PRUPE_6G294800 PE=4 SV=1
jg10562.t1	XP_004302620.2	3.41e-58	PREDICTED: uncharacterized protein LOC101304886 [Fragaria vesca subsp. vesca]	AT5G43180.1	1.61e-37	transmembrane protein%2C putative (Protein of unknown function%2C DUF599)	XP_004302620.2	2.46e-58	PREDICTED: uncharacterized protein LOC101304886 [Fragaria vesca subsp. vesca]				M5WLI5	6.18e-56	Uncharacterized protein OS=Prunus persica GN=PRUPE_6G294700 PE=4 SV=1
jg10563.t1	XP_004302567.1	0	PREDICTED: transmembrane protein 87B-like [Fragaria vesca subsp. vesca]	AT1G61670.2	0	Lung seven transmembrane receptor family protein	XP_004302567.1	0	PREDICTED: transmembrane protein 87B-like [Fragaria vesca subsp. vesca]	Q8BKU8.1	5.38e-55	RecName: Full=Transmembrane protein 87B; Flags: Precursor	A0A251NXF4	0	Uncharacterized protein OS=Prunus persica GN=PRUPE_6G294600 PE=4 SV=1
jg10564.t1	XP_011468435.1	8.72e-97	PREDICTED: F-box/kelch-repeat protein At3g06240-like [Fragaria vesca subsp. vesca]	AT3G06240.1	4.6e-19	F-box family protein	XP_011468435.1	6.29e-97	PREDICTED: F-box/kelch-repeat protein At3g06240-like [Fragaria vesca subsp. vesca]	Q8GXC7.1	3.97e-18	RecName: Full=F-box/kelch-repeat protein At3g06240	M5X560	2.73e-54	Uncharacterized protein OS=Prunus persica GN=PRUPE_2G209200 PE=4 SV=1
jg10565.t1	XP_004302536.1	0	PREDICTED: vacuolar-sorting receptor 1-like [Fragaria vesca subsp. vesca]	AT3G52850.1	0	vacuolar sorting receptor homolog 1	XP_004302536.1	0	PREDICTED: vacuolar-sorting receptor 1-like [Fragaria vesca subsp. vesca]	P93026.2	0	RecName: Full=Vacuolar-sorting receptor 1; Short=AtVSR1; AltName: Full=BP80-like protein b; Short=AtBP80b; AltName: Full=Epidermal growth factor receptor-like protein 1; Short=AtELP; Short=AtELP1; AltName: Full=Spot 3 protein; Flags: Precursor	M5W3V1	0	Uncharacterized protein OS=Prunus persica GN=PRUPE_6G294400 PE=4 SV=1
jg10566.t1	XP_021832028.1	2.14e-172	protein FATTY ACID EXPORT 3, chloroplastic isoform X1 [Prunus avium]	AT2G38550.1	1.67e-83	Transmembrane proteins 14C	XP_021832028.1	1.54e-172	protein FATTY ACID EXPORT 3, chloroplastic isoform X1 [Prunus avium]	Q9ZVH7.2	1.46e-82	RecName: Full=Protein FATTY ACID EXPORT 3, chloroplastic; Short=At-FAX3; Flags: Precursor	M5VZ44	3.41e-159	Uncharacterized protein OS=Prunus persica GN=PRUPE_6G294000 PE=4 SV=1
jg10567.t1	XP_021832033.1	2.16e-82	LOW QUALITY PROTEIN: leucine-rich repeat receptor-like protein kinase PXC2 [Prunus avium]	AT5G01890.1	3.46e-64	Leucine-rich receptor-like protein kinase family protein	XP_021832033.1	1.56e-82	LOW QUALITY PROTEIN: leucine-rich repeat receptor-like protein kinase PXC2 [Prunus avium]	Q9LZV7.1	3.05e-63	RecName: Full=Leucine-rich repeat receptor-like protein kinase PXC2; AltName: Full=Protein PXY/TDR-CORRELATED 2; Flags: Precursor	M5W3Q5	1.72e-82	Uncharacterized protein OS=Prunus persica GN=PRUPE_6G293900 PE=4 SV=1
jg10568.t1	XP_004305081.1	0	PREDICTED: probably inactive leucine-rich repeat receptor-like protein kinase At3g28040 [Fragaria vesca subsp. vesca]	AT5G01890.1	0	Leucine-rich receptor-like protein kinase family protein	XP_004305081.1	0	PREDICTED: probably inactive leucine-rich repeat receptor-like protein kinase At3g28040 [Fragaria vesca subsp. vesca]	Q9LZV7.1	0	RecName: Full=Leucine-rich repeat receptor-like protein kinase PXC2; AltName: Full=Protein PXY/TDR-CORRELATED 2; Flags: Precursor	M5W3Q5	0	Uncharacterized protein OS=Prunus persica GN=PRUPE_6G293900 PE=4 SV=1
jg10569.t1	XP_004302568.1	4.47e-62	PREDICTED: uncharacterized protein LOC101314867 [Fragaria vesca subsp. vesca]	AT3G51580.1	6.88e-30	transmembrane protein	XP_004302568.1	3.23e-62	PREDICTED: uncharacterized protein LOC101314867 [Fragaria vesca subsp. vesca]				M5VZA4	3.34e-56	Uncharacterized protein OS=Prunus persica GN=PRUPE_6G293800 PE=4 SV=1
jg1057.t1	XP_020263269.1	3.47e-60	uncharacterized protein LOC109839251 [Asparagus officinalis]				XP_020263269.1	2.51e-60	uncharacterized protein LOC109839251 [Asparagus officinalis]	P10978.1	7.2e-42	RecName: Full=Retrovirus-related Pol polyprotein from transposon TNT 1-94; Includes	A0A0V0HMV8	1.53e-60	Putative ovule protein OS=Solanum chacoense PE=4 SV=1
jg10570.t1	XP_004305081.1	0	PREDICTED: probably inactive leucine-rich repeat receptor-like protein kinase At3g28040 [Fragaria vesca subsp. vesca]	AT5G01890.1	0	Leucine-rich receptor-like protein kinase family protein	XP_004305081.1	0	PREDICTED: probably inactive leucine-rich repeat receptor-like protein kinase At3g28040 [Fragaria vesca subsp. vesca]	Q9LZV7.1	0	RecName: Full=Leucine-rich repeat receptor-like protein kinase PXC2; AltName: Full=Protein PXY/TDR-CORRELATED 2; Flags: Precursor	M5W3Q5	0	Uncharacterized protein OS=Prunus persica GN=PRUPE_6G293900 PE=4 SV=1
jg10571.t1	XP_004302568.1	5.32e-169	PREDICTED: uncharacterized protein LOC101314867 [Fragaria vesca subsp. vesca]	AT3G51580.1	1.22e-55	transmembrane protein	XP_004302568.1	3.84e-169	PREDICTED: uncharacterized protein LOC101314867 [Fragaria vesca subsp. vesca]				M5VZA4	2.25e-131	Uncharacterized protein OS=Prunus persica GN=PRUPE_6G293800 PE=4 SV=1
jg10572.t1	ONI03964.1	1.02e-40	hypothetical protein PRUPE_6G293700 [Prunus persica]				XP_016667768.1	6.9e-36	PREDICTED: uncharacterized protein LOC107888144 [Gossypium hirsutum]				M5W2I8	6.63e-41	Uncharacterized protein OS=Prunus persica GN=PRUPE_6G293700 PE=4 SV=1
jg10573.t1	XP_004305082.1	0	PREDICTED: pentatricopeptide repeat-containing protein At5g41170, mitochondrial-like [Fragaria vesca subsp. vesca]	AT3G16710.1	6.5e-51	Pentatricopeptide repeat (PPR) superfamily protein	XP_004305082.1	0	PREDICTED: pentatricopeptide repeat-containing protein At5g41170, mitochondrial-like [Fragaria vesca subsp. vesca]	Q9LUR2.1	5.66e-50	RecName: Full=Putative pentatricopeptide repeat-containing protein At3g16710, mitochondrial; Flags: Precursor	A0A251NXD4	0	Uncharacterized protein OS=Prunus persica GN=PRUPE_6G293600 PE=4 SV=1
jg10574.t1	XP_004289357.1	1.6e-58	PREDICTED: uncharacterized protein LOC101295086 [Fragaria vesca subsp. vesca]				XP_004289357.1	1.16e-58	PREDICTED: uncharacterized protein LOC101295086 [Fragaria vesca subsp. vesca]				A0A1U7YI50	1.1e-40	uncharacterized protein LOC104245073 OS=Nicotiana sylvestris GN=LOC104245073 PE=4 SV=1
jg10574.t2	XP_004289357.1	2.21e-58	PREDICTED: uncharacterized protein LOC101295086 [Fragaria vesca subsp. vesca]				XP_004289357.1	1.6e-58	PREDICTED: uncharacterized protein LOC101295086 [Fragaria vesca subsp. vesca]				A0A1U7YI50	6.95e-41	uncharacterized protein LOC104245073 OS=Nicotiana sylvestris GN=LOC104245073 PE=4 SV=1
jg10575.t1	AFP55573.1	5.25e-30	retrotransposon protein [Rosa rugosa]				XP_021820574.1	5.15e-12	uncharacterized protein LOC110762278 [Prunus avium]				J7FWR5	3.43e-30	Retrotransposon protein OS=Rosa rugosa PE=4 SV=1
jg10576.t1
jg10577.t1	XP_004305082.1	1.53e-142	PREDICTED: pentatricopeptide repeat-containing protein At5g41170, mitochondrial-like [Fragaria vesca subsp. vesca]	AT1G63080.3	8.5e-32	Pentatricopeptide repeat (PPR) superfamily protein	XP_004305082.1	1.1e-142	PREDICTED: pentatricopeptide repeat-containing protein At5g41170, mitochondrial-like [Fragaria vesca subsp. vesca]	Q9CAN5.1	7.42e-31	RecName: Full=Pentatricopeptide repeat-containing protein At1g63080, mitochondrial; Flags: Precursor	M5WFW1	1.68e-117	Uncharacterized protein OS=Prunus persica GN=PRUPE_ppb018157mg PE=4 SV=1
jg10578.t1
jg10578.t2
jg10579.t1	XP_004302611.1	2.56e-102	PREDICTED: uncharacterized protein LOC101302373 [Fragaria vesca subsp. vesca]	AT5G01300.1	7.72e-74	PEBP (phosphatidylethanolamine-binding protein) family protein	XP_004302611.1	1.85e-102	PREDICTED: uncharacterized protein LOC101302373 [Fragaria vesca subsp. vesca]	O26373.1	1.44e-27	RecName: Full=UPF0098 protein MTH_273	M5WD68	2.33e-92	Uncharacterized protein OS=Prunus persica GN=PRUPE_6G281700 PE=4 SV=1
jg1058.t1	CAB40035.1	2.73e-146	retrotransposon like protein [Arabidopsis thaliana]	AT4G23160.3	1.08e-17	cysteine-rich RECEPTOR-like kinase	WP_081894301.1	4.5e-144	hypothetical protein [Acetobacter malorum]	Q94HW2.1	3.04e-105	RecName: Full=Retrovirus-related Pol polyprotein from transposon RE1; AltName: Full=Retro element 1; Short=AtRE1; Includes	Q9T0C5	1.79e-146	Retrotransposon like protein OS=Arabidopsis thaliana GN=T4F9.150 PE=4 SV=1
jg10580.t1	XP_011465986.1	1.91e-29	PREDICTED: uncharacterized protein LOC105351978 [Fragaria vesca subsp. vesca]				XP_011465986.1	1.38e-29	PREDICTED: uncharacterized protein LOC105351978 [Fragaria vesca subsp. vesca]	Q54UU6.1	1.17e-09	RecName: Full=KRR1 small subunit processome component homolog; AltName: Full=KRR-R motif-containing protein 1	A0A251QEZ7	2.48e-13	Uncharacterized protein OS=Prunus persica GN=PRUPE_2G125300 PE=4 SV=1
jg10581.t1
jg10581.t2
jg10582.t1
jg10583.t1	XP_004302577.1	4.01e-145	PREDICTED: uncharacterized protein LOC101292718 [Fragaria vesca subsp. vesca]	AT3G08740.1	8.01e-114	elongation factor P (EF-P) family protein	XP_004302577.1	2.89e-145	PREDICTED: uncharacterized protein LOC101292718 [Fragaria vesca subsp. vesca]	B0JHV3.1	1.38e-79	RecName: Full=Elongation factor P; Short=EF-P	M5VZX6	3.94e-142	Uncharacterized protein OS=Prunus persica GN=PRUPE_6G293500 PE=3 SV=1
jg10584.t1
jg10585.t1	XP_004302530.1	0	PREDICTED: B3 domain-containing transcription repressor VAL2 isoform X1 [Fragaria vesca subsp. vesca]	AT4G32010.2	0	HSI2-like 1	XP_004302530.1	0	PREDICTED: B3 domain-containing transcription repressor VAL2 isoform X1 [Fragaria vesca subsp. vesca]	Q5CCK4.1	0	RecName: Full=B3 domain-containing transcription repressor VAL2; AltName: Full=Protein HIGH-LEVEL EXPRESSION OF SUGAR-INDUCIBLE-LIKE 1; AltName: Full=Protein VP1/ABI3-LIKE 2	A0A251NXC5	0	Uncharacterized protein OS=Prunus persica GN=PRUPE_6G293400 PE=4 SV=1
jg10586.t1	XP_004309801.1	4.73e-83	PREDICTED: F-box/kelch-repeat protein At3g06240-like [Fragaria vesca subsp. vesca]	AT3G06240.1	5.57e-13	F-box family protein	XP_004309801.1	3.41e-83	PREDICTED: F-box/kelch-repeat protein At3g06240-like [Fragaria vesca subsp. vesca]	Q8GXC7.1	4.76e-12	RecName: Full=F-box/kelch-repeat protein At3g06240	M5X560	6.37e-70	Uncharacterized protein OS=Prunus persica GN=PRUPE_2G209200 PE=4 SV=1
jg10587.t1	XP_004302553.1	0	PREDICTED: probable receptor-like protein kinase At3g55450 [Fragaria vesca subsp. vesca]	AT3G08760.3	0	Protein kinase superfamily protein	XP_004302553.1	0	PREDICTED: probable receptor-like protein kinase At3g55450 [Fragaria vesca subsp. vesca]	Q9LFP7.1	5.22e-65	RecName: Full=Probable serine/threonine-protein kinase PIX7	M5VYM4	0	Uncharacterized protein OS=Prunus persica GN=PRUPE_6G293300 PE=4 SV=1
jg10588.t1	XP_004305083.1	4.4e-66	PREDICTED: uncharacterized protein LOC101299110 [Fragaria vesca subsp. vesca]				XP_004305083.1	3.18e-66	PREDICTED: uncharacterized protein LOC101299110 [Fragaria vesca subsp. vesca]				A0A061EIH2	1.11e-30	Uncharacterized protein OS=Theobroma cacao GN=TCM_019705 PE=4 SV=1
jg10589.t1	XP_011466420.1	1.48e-114	PREDICTED: RING-H2 finger protein ATL74 [Fragaria vesca subsp. vesca]	AT3G10910.1	1.46e-59	RING/U-box superfamily protein	XP_011466420.1	1.06e-114	PREDICTED: RING-H2 finger protein ATL74 [Fragaria vesca subsp. vesca]	Q9SG96.1	1.28e-58	RecName: Full=RING-H2 finger protein ATL72; AltName: Full=RING-type E3 ubiquitin transferase ATL72	A0A251NYU9	2.53e-104	Uncharacterized protein OS=Prunus persica GN=PRUPE_6G293100 PE=4 SV=1
jg1059.t1	XP_021822190.1	1.33e-151	uncharacterized protein LOC110763663 [Prunus avium]	AT4G23160.3	1.06e-71	cysteine-rich RECEPTOR-like kinase	XP_021822190.1	9.61e-152	uncharacterized protein LOC110763663 [Prunus avium]	Q94HW2.1	6.18e-95	RecName: Full=Retrovirus-related Pol polyprotein from transposon RE1; AltName: Full=Retro element 1; Short=AtRE1; Includes	A5BNR9	2.62e-107	Uncharacterized protein OS=Vitis vinifera GN=VITISV_009255 PE=4 SV=1
jg10590.t1	XP_004302622.1	3.01e-67	PREDICTED: non-specific lipid-transfer protein 3-like [Fragaria vesca subsp. vesca]	AT5G59310.1	1.47e-30	lipid transfer protein 4	XP_004302622.1	2.17e-67	PREDICTED: non-specific lipid-transfer protein 3-like [Fragaria vesca subsp. vesca]	Q43019.1	2.16e-51	RecName: Full=Non-specific lipid-transfer protein 3; Short=LTP 3; Flags: Precursor	B6CQU4	4.2e-49	Non-specific lipid-transfer protein OS=Prunus dulcis x Prunus persica GN=Pru du 3.02 PE=3 SV=1
jg10591.t1	XP_004302622.1	7.26e-18	PREDICTED: non-specific lipid-transfer protein 3-like [Fragaria vesca subsp. vesca]	AT5G01870.1	6.03e-12	Bifunctional inhibitor/lipid-transfer protein/seed storage 2S albumin superfamily protein	XP_004302622.1	5.24e-18	PREDICTED: non-specific lipid-transfer protein 3-like [Fragaria vesca subsp. vesca]	Q43019.1	1.13e-16	RecName: Full=Non-specific lipid-transfer protein 3; Short=LTP 3; Flags: Precursor	A0A0D2NXI5	2.04e-16	Non-specific lipid-transfer protein OS=Gossypium raimondii GN=B456_006G235100 PE=3 SV=1
jg10592.t1	XP_004302622.1	2.68e-10	PREDICTED: non-specific lipid-transfer protein 3-like [Fragaria vesca subsp. vesca]	AT5G01870.1	8.45e-07	Bifunctional inhibitor/lipid-transfer protein/seed storage 2S albumin superfamily protein	XP_004302622.1	1.93e-10	PREDICTED: non-specific lipid-transfer protein 3-like [Fragaria vesca subsp. vesca]	A0AT29.1	4.14e-08	RecName: Full=Non-specific lipid-transfer protein 2; Short=LTP2; Contains	V4SZZ1	8.83e-09	Non-specific lipid-transfer protein OS=Citrus clementina GN=CICLE_v10013114mg PE=3 SV=1
jg10593.t1	XP_004302622.1	6.54e-43	PREDICTED: non-specific lipid-transfer protein 3-like [Fragaria vesca subsp. vesca]	AT5G01870.1	2.83e-27	Bifunctional inhibitor/lipid-transfer protein/seed storage 2S albumin superfamily protein	XP_004302622.1	4.72e-43	PREDICTED: non-specific lipid-transfer protein 3-like [Fragaria vesca subsp. vesca]	Q43019.1	1.34e-36	RecName: Full=Non-specific lipid-transfer protein 3; Short=LTP 3; Flags: Precursor	A0A0B0NHD3	2.34e-38	Non-specific lipid-transfer protein OS=Gossypium arboreum GN=F383_05218 PE=3 SV=1
jg10594.t1	XP_015897402.1	8.49e-44	PREDICTED: non-specific lipid-transfer protein 1-like [Ziziphus jujuba]	AT5G59320.1	4.41e-30	lipid transfer protein 3	XP_015897402.1	6.12e-44	PREDICTED: non-specific lipid-transfer protein 1-like [Ziziphus jujuba]	Q43017.1	1.27e-35	RecName: Full=Non-specific lipid-transfer protein 1; Short=LTP 1; Flags: Precursor	Q4PLT8	2.79e-38	Non-specific lipid-transfer protein OS=Fragaria ananassa GN=LTP3 PE=2 SV=1
jg10595.t1	ABG54494.1	6.29e-74	putative allergen Rub i 3 [Rubus idaeus]	AT5G59320.1	4.23e-39	lipid transfer protein 3	XP_011466421.1	8.54e-65	PREDICTED: non-specific lipid-transfer protein 1-like isoform X2 [Fragaria vesca subsp. vesca]	Q9M5X7.1	1.35e-53	RecName: Full=Non-specific lipid-transfer protein; Short=LTP; AltName: Allergen=Mal d 3; Flags: Precursor	Q0Z8V0	4.1e-74	Non-specific lipid-transfer protein OS=Rubus idaeus PE=2 SV=1
jg10596.t1	XP_004302626.1	6.6e-47	PREDICTED: non-specific lipid-transfer protein 1-like [Fragaria vesca subsp. vesca]	AT2G38540.1	3.02e-35	lipid transfer protein 1	XP_004302626.1	4.76e-47	PREDICTED: non-specific lipid-transfer protein 1-like [Fragaria vesca subsp. vesca]	Q42615.1	6.73e-35	RecName: Full=Non-specific lipid-transfer protein 2; Short=LTP 2; Flags: Precursor	M5W0V7	1.29e-38	Non-specific lipid-transfer protein OS=Prunus persica GN=PRUPE_ppa013558mg PE=3 SV=1
jg10597.t1	OWM89876.1	4.08e-21	hypothetical protein CDL15_Pgr012513 [Punica granatum]				XP_007028705.2	1.83e-07	PREDICTED: uncharacterized protein LOC18598909 [Theobroma cacao]				A0A218XZ09	2.67e-21	Uncharacterized protein OS=Punica granatum GN=CDL15_Pgr012513 PE=4 SV=1
jg10598.t1	XP_004302596.1	8.1e-168	PREDICTED: expansin-A4-like [Fragaria vesca subsp. vesca]	AT2G40610.1	1.44e-139	expansin A8	XP_004302596.1	5.84e-168	PREDICTED: expansin-A4-like [Fragaria vesca subsp. vesca]	O22874.1	1.27e-138	RecName: Full=Expansin-A8; Short=AtEXPA8; AltName: Full=Alpha-expansin-8; Short=At-EXP8; Short=AtEx8; AltName: Full=Ath-ExpAlpha-1.11; Flags: Precursor	A0A061GXZ7	7.19e-146	Expansin A8, ALPHA 1.11,EXPA8 OS=Theobroma cacao GN=TCM_042282 PE=4 SV=1
jg10599.t1	XP_004302554.1	0	PREDICTED: MACPF domain-containing protein CAD1-like isoform X1 [Fragaria vesca subsp. vesca]	AT1G29690.1	0	MAC/Perforin domain-containing protein	XP_004302554.1	0	PREDICTED: MACPF domain-containing protein CAD1-like isoform X1 [Fragaria vesca subsp. vesca]	Q9C7N2.1	0	RecName: Full=MACPF domain-containing protein CAD1; AltName: Full=Protein CONSTITUTIVELY ACTIVATED CELL DEATH 1; Short=Protein CAD1	A0A251NXA9	0	Uncharacterized protein OS=Prunus persica GN=PRUPE_6G292200 PE=4 SV=1
jg106.t1	XP_020534232.1	1.29e-27	uncharacterized protein LOC110009277 [Jatropha curcas]	AT1G22160.1	1.55e-11	senescence-associated family protein (DUF581)	XP_020534232.1	9.33e-28	uncharacterized protein LOC110009277 [Jatropha curcas]	Q8LGS1.2	1.34e-05	RecName: Full=Protein MARD1; AltName: Full=Mediator of ABA-regulated dormancy1; AltName: Full=Senescence-associated protein SAG102	A0A067KZ57	8.44e-28	Uncharacterized protein OS=Jatropha curcas GN=JCGZ_02206 PE=4 SV=1
jg1060.t1	XP_020419461.1	6.42e-172	probable S-adenosylmethionine-dependent methyltransferase At5g38100 isoform X1 [Prunus persica]	AT1G15125.1	6.04e-100	S-adenosyl-L-methionine-dependent methyltransferases superfamily protein	XP_020419461.1	4.63e-172	probable S-adenosylmethionine-dependent methyltransferase At5g38100 isoform X1 [Prunus persica]	Q9LS10.1	1.28e-93	RecName: Full=Probable S-adenosylmethionine-dependent methyltransferase At5g38100	A0A251PCH8	4.19e-172	Uncharacterized protein OS=Prunus persica GN=PRUPE_5G228700 PE=4 SV=1
jg10600.t1	XP_004305084.1	0	PREDICTED: pentatricopeptide repeat-containing protein At5g15300-like [Fragaria vesca subsp. vesca]	AT4G18840.3	3e-112	Pentatricopeptide repeat (PPR-like) superfamily protein	XP_004305084.1	0	PREDICTED: pentatricopeptide repeat-containing protein At5g15300-like [Fragaria vesca subsp. vesca]	O49399.2	2.63e-111	RecName: Full=Pentatricopeptide repeat-containing protein At4g18840	A0A251NXA5	0	Uncharacterized protein OS=Prunus persica GN=PRUPE_6G292100 PE=4 SV=1
jg10601.t1	XP_021828623.1	0	serine/threonine-protein kinase HT1 isoform X1 [Prunus avium]	AT5G01850.1	0	Protein kinase superfamily protein	XP_021828623.1	0	serine/threonine-protein kinase HT1 isoform X1 [Prunus avium]	Q2MHE4.1	9.41e-75	RecName: Full=Serine/threonine-protein kinase HT1; AltName: Full=High leaf temperature protein 1	M5WIG9	0	Uncharacterized protein OS=Prunus persica GN=PRUPE_6G292000 PE=3 SV=1
jg10602.t1
jg10603.t1	XP_021909675.1	5.24e-40	protein RKD1-like [Carica papaya]	AT1G18790.1	1.23e-36	RWP-RK domain-containing protein	XP_021909675.1	3.78e-40	protein RKD1-like [Carica papaya]	Q9M9U9.1	1.08e-35	RecName: Full=Protein RKD1; Short=AtRKD1; AltName: Full=RWP-RK domain-containing protein 1	A0A061FXS1	4.38e-38	RWP-RK domain-containing protein, putative OS=Theobroma cacao GN=TCM_014009 PE=4 SV=1
jg10604.t1
jg10605.t1	XP_021820572.1	1.7e-35	protein RKD1-like [Prunus avium]	AT1G18790.1	5.71e-31	RWP-RK domain-containing protein	XP_021820572.1	1.22e-35	protein RKD1-like [Prunus avium]	Q9M9U9.1	4.98e-30	RecName: Full=Protein RKD1; Short=AtRKD1; AltName: Full=RWP-RK domain-containing protein 1	K7KMI9	4.66e-34	Uncharacterized protein OS=Glycine max GN=LOC100788666 PE=4 SV=1
jg10606.t1	XP_004305086.1	0	PREDICTED: MATE efflux family protein 6 [Fragaria vesca subsp. vesca]	AT2G38510.1	0	MATE efflux family protein	XP_004305086.1	0	PREDICTED: MATE efflux family protein 6 [Fragaria vesca subsp. vesca]	Q9ZVH5.1	0	RecName: Full=Protein DETOXIFICATION 53; Short=AtDTX53; AltName: Full=Multidrug and toxic compound extrusion protein 53; Short=MATE protein 53	M5W2G4	0	Protein DETOXIFICATION OS=Prunus persica GN=PRUPE_6G291800 PE=3 SV=1
jg10607.t1	XP_021828617.1	2.47e-34	NDR1/HIN1-like protein 10 [Prunus avium]	AT2G35460.1	2.3e-15	Late embryogenesis abundant (LEA) hydroxyproline-rich glycoprotein family	XP_021828617.1	1.79e-34	NDR1/HIN1-like protein 10 [Prunus avium]	Q9SJ52.1	1.43e-12	RecName: Full=NDR1/HIN1-like protein 10; Short=AtNHL10; AltName: Full=Protein YELLOW-LEAF-SPECIFIC GENE 9	M5WEE5	1.87e-30	Uncharacterized protein OS=Prunus persica GN=PRUPE_6G291900 PE=4 SV=1
jg10608.t1	XP_004302583.1	7.08e-139	PREDICTED: uncharacterized protein LOC101294477 [Fragaria vesca subsp. vesca]	AT3G51610.1	1.28e-115	ATP-dependent helicase/deoxyribonuclease subunit B	XP_004302583.1	5.11e-139	PREDICTED: uncharacterized protein LOC101294477 [Fragaria vesca subsp. vesca]				M5VZZ2	1.14e-132	Uncharacterized protein OS=Prunus persica GN=PRUPE_6G291700 PE=4 SV=1
jg10609.t1	XP_004302534.1	0	PREDICTED: uncharacterized protein LOC101304393 [Fragaria vesca subsp. vesca]	AT3G51620.2	0	PAP/OAS1 substrate-binding domain superfamily	XP_004302534.1	0	PREDICTED: uncharacterized protein LOC101304393 [Fragaria vesca subsp. vesca]				A0A251NX94	0	Uncharacterized protein OS=Prunus persica GN=PRUPE_6G291600 PE=4 SV=1
jg1061.t1	AJE29370.1	1.27e-60	putative gag protein [Coffea canephora]				XP_008796700.1	1.52e-31	PREDICTED: uncharacterized protein LOC103712082 [Phoenix dactylifera]	P10978.1	1.76e-46	RecName: Full=Retrovirus-related Pol polyprotein from transposon TNT 1-94; Includes	A0A0B5CXC3	8.27e-61	Putative gag protein OS=Coffea canephora PE=4 SV=1
jg10610.t1	XP_004302543.1	0	PREDICTED: probable serine/threonine-protein kinase WNK5 [Fragaria vesca subsp. vesca]	AT3G51630.2	0	with no lysine (K) kinase 5	XP_004302543.1	0	PREDICTED: probable serine/threonine-protein kinase WNK5 [Fragaria vesca subsp. vesca]	Q9SCU5.2	0	RecName: Full=Probable serine/threonine-protein kinase WNK5; Short=AtWNK5; AltName: Full=Protein kinase with no lysine 5	A0A251NXC2	0	Uncharacterized protein OS=Prunus persica GN=PRUPE_6G291500 PE=4 SV=1
jg10611.t1	XP_004305087.1	3.77e-166	PREDICTED: uncharacterized protein LOC101300269 isoform X1 [Fragaria vesca subsp. vesca]	AT2G38500.1	1.95e-59	2-oxoglutarate (2OG) and Fe(II)-dependent oxygenase superfamily protein	XP_004305087.1	2.72e-166	PREDICTED: uncharacterized protein LOC101300269 isoform X1 [Fragaria vesca subsp. vesca]				A0A251NX91	1.1e-149	Uncharacterized protein OS=Prunus persica GN=PRUPE_6G291400 PE=4 SV=1
jg10612.t1	XP_004305088.1	0	PREDICTED: transcription repressor OFP4 [Fragaria vesca subsp. vesca]	AT2G30400.1	3.31e-34	ovate family protein 2	XP_004305088.1	0	PREDICTED: transcription repressor OFP4 [Fragaria vesca subsp. vesca]	O04351.1	2.85e-33	RecName: Full=Transcription repressor OFP2; AltName: Full=Ovate family protein 2; Short=AtOFP2	A0A251NXA6	3.84e-133	Uncharacterized protein OS=Prunus persica GN=PRUPE_6G290900 PE=4 SV=1
jg10613.t1	XP_004299922.1	0	PREDICTED: U-box domain-containing protein 16 [Fragaria vesca subsp. vesca]	AT5G01830.1	0	ARM repeat superfamily protein	XP_004299922.1	0	PREDICTED: U-box domain-containing protein 16 [Fragaria vesca subsp. vesca]	Q9LZW3.1	0	RecName: Full=U-box domain-containing protein 16; AltName: Full=Plant U-box protein 16; AltName: Full=RING-type E3 ubiquitin transferase PUB16	M5WA93	0	RING-type E3 ubiquitin transferase OS=Prunus persica GN=PRUPE_6G290800 PE=4 SV=1
jg10614.t1	XP_004302572.1	0	PREDICTED: CBL-interacting serine/threonine-protein kinase 14-like [Fragaria vesca subsp. vesca]	AT5G01820.1	0	serine/threonine protein kinase 1	XP_004302572.1	0	PREDICTED: CBL-interacting serine/threonine-protein kinase 14-like [Fragaria vesca subsp. vesca]	Q9LZW4.1	0	RecName: Full=CBL-interacting serine/threonine-protein kinase 14; AltName: Full=SNF1-related kinase 3.15; AltName: Full=SOS2-like protein kinase PKS24; AltName: Full=Serine/threonine-protein kinase SR1; Short=AtSR1	M5WAX9	0	Non-specific serine/threonine protein kinase OS=Prunus persica GN=PRUPE_6G290700 PE=3 SV=1
jg10615.t1	XP_004302538.1	0	PREDICTED: uncharacterized protein LOC101305569 [Fragaria vesca subsp. vesca]	AT3G51650.4	0	stress response NST1-like protein	XP_004302538.1	0	PREDICTED: uncharacterized protein LOC101305569 [Fragaria vesca subsp. vesca]	F1QBY1.1	0.000559	RecName: Full=Nipped-B-like protein B	M5WRZ4	0	Uncharacterized protein OS=Prunus persica GN=PRUPE_6G290600 PE=4 SV=1
jg10616.t1	XP_003577840.1	1.63e-26	PREDICTED: uncharacterized protein LOC100828537 [Brachypodium distachyon]	AT5G58375.1	1.33e-26	Methyltransferase-related protein	XP_003577840.1	1.18e-26	PREDICTED: uncharacterized protein LOC100828537 [Brachypodium distachyon]				I1INI4	1.07e-26	Uncharacterized protein OS=Brachypodium distachyon GN=LOC100828537 PE=4 SV=1
jg10617.t1	XP_004302573.1	0	PREDICTED: CBL-interacting protein kinase 2-like [Fragaria vesca subsp. vesca]	AT5G58380.1	0	SOS3-interacting protein 1	XP_004302573.1	0	PREDICTED: CBL-interacting protein kinase 2-like [Fragaria vesca subsp. vesca]	Q7X996.1	0	RecName: Full=CBL-interacting protein kinase 2; AltName: Full=OsCIPK02	M5WAN4	0	Non-specific serine/threonine protein kinase OS=Prunus persica GN=PRUPE_6G290400 PE=3 SV=1
jg10618.t1	XP_004302581.2	7.5e-151	PREDICTED: prosaposin-like [Fragaria vesca subsp. vesca]	AT3G51730.1	1.23e-75	saposin B domain-containing protein	XP_004302581.2	5.41e-151	PREDICTED: prosaposin-like [Fragaria vesca subsp. vesca]	P07602.2	4.55e-10	RecName: Full=Prosaposin; AltName: Full=Proactivator polypeptide; Contains	M5W3Z5	5.11e-126	Uncharacterized protein (Fragment) OS=Prunus persica GN=PRUPE_ppa009037m1g PE=4 SV=1
jg10619.t1
jg1062.t1	XP_020419461.1	3.02e-133	probable S-adenosylmethionine-dependent methyltransferase At5g38100 isoform X1 [Prunus persica]	AT3G44840.1	7.4e-63	S-adenosyl-L-methionine-dependent methyltransferases superfamily protein	XP_020419461.1	2.18e-133	probable S-adenosylmethionine-dependent methyltransferase At5g38100 isoform X1 [Prunus persica]	Q9FKC8.2	2.49e-55	RecName: Full=Probable S-adenosylmethionine-dependent methyltransferase At5g37990	A0A251PCH8	1.97e-133	Uncharacterized protein OS=Prunus persica GN=PRUPE_5G228700 PE=4 SV=1
jg10620.t1	XP_004305092.1	0	PREDICTED: WEB family protein At2g38370 [Fragaria vesca subsp. vesca]	AT2G38370.1	4.11e-121	weak chloroplast movement under blue light protein (DUF827)	XP_004305092.1	0	PREDICTED: WEB family protein At2g38370 [Fragaria vesca subsp. vesca]	F4ISY0.1	3.59e-120	RecName: Full=WEB family protein At2g38370	M5VXP4	0	Uncharacterized protein OS=Prunus persica GN=PRUPE_6G289900 PE=4 SV=1
jg10621.t1	XP_011466428.1	1.39e-68	PREDICTED: uncharacterized protein LOC105352090 [Fragaria vesca subsp. vesca]	AT2G40475.1	3.26e-09	hypothetical protein	XP_011466428.1	1.01e-68	PREDICTED: uncharacterized protein LOC105352090 [Fragaria vesca subsp. vesca]				M5WIL1	1.17e-53	Uncharacterized protein OS=Prunus persica GN=PRUPE_6G289800 PE=4 SV=1
jg10622.t1	XP_004302590.1	0	PREDICTED: cationic peroxidase 1-like [Fragaria vesca subsp. vesca]	AT5G05340.1	1.36e-146	Peroxidase superfamily protein	XP_004302590.1	0	PREDICTED: cationic peroxidase 1-like [Fragaria vesca subsp. vesca]	P22195.2	9.04e-178	RecName: Full=Cationic peroxidase 1; AltName: Full=PNPC1; Flags: Precursor	A0A061EHM5	0	Peroxidase OS=Theobroma cacao GN=TCM_019761 PE=3 SV=1
jg10623.t1	XP_021826527.1	9.38e-61	uncharacterized protein LOC110767323 isoform X1 [Prunus avium]	AT5G05360.1	2.23e-44	hypothetical protein	XP_021826527.1	6.77e-61	uncharacterized protein LOC110767323 isoform X1 [Prunus avium]				M5W4M8	5.73e-59	Uncharacterized protein OS=Prunus persica GN=PRUPE_6G286300 PE=4 SV=1
jg10624.t1	XP_004302623.2	0	PREDICTED: putative pentatricopeptide repeat-containing protein At3g08820 [Fragaria vesca subsp. vesca]	AT3G08820.1	0	Pentatricopeptide repeat (PPR) superfamily protein	XP_004302623.2	0	PREDICTED: putative pentatricopeptide repeat-containing protein At3g08820 [Fragaria vesca subsp. vesca]	Q9SR82.1	0	RecName: Full=Putative pentatricopeptide repeat-containing protein At3g08820	A0A251NYM1	0	Uncharacterized protein OS=Prunus persica GN=PRUPE_6G286400 PE=4 SV=1
jg10625.t1	XP_004305094.1	0	PREDICTED: protein SCAR2 [Fragaria vesca subsp. vesca]	AT2G38440.1	2.1e-20	SCAR homolog 2	XP_004305094.1	0	PREDICTED: protein SCAR2 [Fragaria vesca subsp. vesca]	Q5XPJ9.1	1.8e-19	RecName: Full=Protein SCAR2; Short=AtSCAR2; AltName: Full=Protein DISTORTED 3; AltName: Full=Protein IRREGULAR TRICHOME BRANCH 1; AltName: Full=Protein WAVE4	M5W1Q6	1.46e-81	Uncharacterized protein OS=Prunus persica GN=PRUPE_ppa000141mg PE=4 SV=1
jg10626.t1	XP_021826527.1	9.38e-61	uncharacterized protein LOC110767323 isoform X1 [Prunus avium]	AT5G05360.1	2.23e-44	hypothetical protein	XP_021826527.1	6.77e-61	uncharacterized protein LOC110767323 isoform X1 [Prunus avium]				M5W4M8	5.73e-59	Uncharacterized protein OS=Prunus persica GN=PRUPE_6G286300 PE=4 SV=1
jg10627.t1	XP_004302623.2	0	PREDICTED: putative pentatricopeptide repeat-containing protein At3g08820 [Fragaria vesca subsp. vesca]	AT3G08820.1	0	Pentatricopeptide repeat (PPR) superfamily protein	XP_004302623.2	0	PREDICTED: putative pentatricopeptide repeat-containing protein At3g08820 [Fragaria vesca subsp. vesca]	Q9SR82.1	0	RecName: Full=Putative pentatricopeptide repeat-containing protein At3g08820	A0A251NYM1	0	Uncharacterized protein OS=Prunus persica GN=PRUPE_6G286400 PE=4 SV=1
jg10628.t1	XP_004305094.1	0	PREDICTED: protein SCAR2 [Fragaria vesca subsp. vesca]	AT2G38440.1	1.49e-139	SCAR homolog 2	XP_004305094.1	0	PREDICTED: protein SCAR2 [Fragaria vesca subsp. vesca]	Q5XPJ9.1	1.28e-138	RecName: Full=Protein SCAR2; Short=AtSCAR2; AltName: Full=Protein DISTORTED 3; AltName: Full=Protein IRREGULAR TRICHOME BRANCH 1; AltName: Full=Protein WAVE4	M5W1Q6	0	Uncharacterized protein OS=Prunus persica GN=PRUPE_ppa000141mg PE=4 SV=1
jg10629.t1	XP_004302582.1	0	PREDICTED: short-chain dehydrogenase reductase 2a [Fragaria vesca subsp. vesca]	AT3G51680.1	2.4e-145	NAD(P)-binding Rossmann-fold superfamily protein	XP_004302582.1	0	PREDICTED: short-chain dehydrogenase reductase 2a [Fragaria vesca subsp. vesca]	Q9SCU0.1	2.12e-144	RecName: Full=Short-chain dehydrogenase reductase 2a; Short=AtSDR2a	M5WJ25	0	Uncharacterized protein OS=Prunus persica GN=PRUPE_6G286600 PE=4 SV=1
jg1063.t1	XP_021810042.1	0	probable pre-mRNA-splicing factor ATP-dependent RNA helicase DEAH5 isoform X3 [Prunus avium]	AT3G26560.1	0	ATP-dependent RNA helicase	XP_021810042.1	0	probable pre-mRNA-splicing factor ATP-dependent RNA helicase DEAH5 isoform X3 [Prunus avium]	Q38953.2	0	RecName: Full=Probable pre-mRNA-splicing factor ATP-dependent RNA helicase DEAH5; AltName: Full=DEAH RNA helicase homolog PRP22	A0A251QUC0	0	Uncharacterized protein OS=Prunus persica GN=PRUPE_1G082300 PE=4 SV=1
jg10630.t1	ONI03864.1	1.07e-47	hypothetical protein PRUPE_6G286800 [Prunus persica]				XP_008244808.1	6.53e-44	PREDICTED: putative protein TPRXL [Prunus mume]				M5WNH5	7.01e-48	Uncharacterized protein OS=Prunus persica GN=PRUPE_6G286800 PE=4 SV=1
jg10631.t1	XP_011466429.1	2.38e-98	PREDICTED: wound-induced protein 1 [Fragaria vesca subsp. vesca]	AT5G01740.1	5.87e-56	Nuclear transport factor 2 (NTF2) family protein	XP_011466429.1	1.71e-98	PREDICTED: wound-induced protein 1 [Fragaria vesca subsp. vesca]	Q94AK6.1	6.18e-14	RecName: Full=Senescence associated gene 20; AltName: Full=Protein WOUND-INDUCED 12; Short=AtWI-12	M5W0S7	1.66e-80	Uncharacterized protein OS=Prunus persica GN=PRUPE_6G286900 PE=4 SV=1
jg10632.t1	XP_004305096.1	0	PREDICTED: uncharacterized protein LOC101303146 [Fragaria vesca subsp. vesca]	AT3G08840.2	0	D-alanine-D-alanine ligase family	XP_004305096.1	0	PREDICTED: uncharacterized protein LOC101303146 [Fragaria vesca subsp. vesca]	B7GU04.1	4.93e-23	RecName: Full=D-alanine--D-alanine ligase; AltName: Full=D-Ala-D-Ala ligase; AltName: Full=D-alanylalanine synthetase	A0A251NX44	0	Uncharacterized protein OS=Prunus persica GN=PRUPE_6G287100 PE=4 SV=1
jg10633.t1	XP_011466430.1	0	PREDICTED: pentatricopeptide repeat-containing protein At2g38420, mitochondrial [Fragaria vesca subsp. vesca]	AT2G38420.1	1.32e-140	Pentatricopeptide repeat (PPR) superfamily protein	XP_011466430.1	0	PREDICTED: pentatricopeptide repeat-containing protein At2g38420, mitochondrial [Fragaria vesca subsp. vesca]	Q8L6Y7.2	1.16e-139	RecName: Full=Pentatricopeptide repeat-containing protein At2g38420, mitochondrial; Flags: Precursor	A0A251NX43	0	Uncharacterized protein OS=Prunus persica GN=PRUPE_6G287300 PE=4 SV=1
jg10634.t1	XP_004302600.1	1.27e-138	PREDICTED: protein LURP-one-related 10-like [Fragaria vesca subsp. vesca]	AT5G01750.2	3.9e-92	LURP-one-like protein (DUF567)	XP_004302600.1	9.14e-139	PREDICTED: protein LURP-one-related 10-like [Fragaria vesca subsp. vesca]	Q9LZX1.1	3.44e-91	RecName: Full=Protein LURP-one-related 15	M5W018	1.49e-116	Uncharacterized protein OS=Prunus persica GN=PRUPE_6G287500 PE=4 SV=1
jg10635.t1	XP_004302616.1	1.34e-99	PREDICTED: protein LURP-one-related 15-like [Fragaria vesca subsp. vesca]	AT5G01750.2	3.01e-77	LURP-one-like protein (DUF567)	XP_004302616.1	9.67e-100	PREDICTED: protein LURP-one-related 15-like [Fragaria vesca subsp. vesca]	Q9LZX1.1	2.65e-76	RecName: Full=Protein LURP-one-related 15	M5W018	3.3e-91	Uncharacterized protein OS=Prunus persica GN=PRUPE_6G287500 PE=4 SV=1
jg10636.t1	XP_004302604.1	8.17e-142	PREDICTED: protein LURP-one-related 15-like [Fragaria vesca subsp. vesca]	AT5G01750.2	7.33e-79	LURP-one-like protein (DUF567)	XP_004302604.1	5.89e-142	PREDICTED: protein LURP-one-related 15-like [Fragaria vesca subsp. vesca]	Q9LZX1.1	6.45e-78	RecName: Full=Protein LURP-one-related 15	M5W039	2.3e-137	Uncharacterized protein OS=Prunus persica GN=PRUPE_6G287600 PE=4 SV=1
jg10637.t1	XP_007206400.1	7.72e-126	protein LURP-one-related 15 [Prunus persica]	AT5G01750.2	2.65e-68	LURP-one-like protein (DUF567)	XP_007206400.1	5.57e-126	protein LURP-one-related 15 [Prunus persica]	Q9LZX1.1	2.33e-67	RecName: Full=Protein LURP-one-related 15	M5W1L2	5.04e-126	Uncharacterized protein OS=Prunus persica GN=PRUPE_6G287800 PE=4 SV=1
jg10638.t1	XP_004302539.1	0	PREDICTED: TOM1-like protein 2 [Fragaria vesca subsp. vesca]	AT2G38410.1	6.53e-137	ENTH/VHS/GAT family protein	XP_004302539.1	0	PREDICTED: TOM1-like protein 2 [Fragaria vesca subsp. vesca]	O80910.1	5.71e-136	RecName: Full=TOM1-like protein 6	A0A251NX67	0	Uncharacterized protein OS=Prunus persica GN=PRUPE_6G288000 PE=4 SV=1
jg10639.t1	XP_004302528.1	0	PREDICTED: regulatory-associated protein of TOR 1 isoform X2 [Fragaria vesca subsp. vesca]	AT3G08850.1	0	Regulatory-associated protein of TOR 1	XP_004302528.1	0	PREDICTED: regulatory-associated protein of TOR 1 isoform X2 [Fragaria vesca subsp. vesca]	Q93YQ1.1	0	RecName: Full=Regulatory-associated protein of TOR 1; AltName: Full=Protein RAPTOR 1; AltName: Full=Protein RAPTOR 1B; Short=AtRaptor1b	M5WRY4	0	Uncharacterized protein OS=Prunus persica GN=PRUPE_6G288100 PE=4 SV=1
jg1064.t1	XP_011462337.1	0	PREDICTED: lysine--tRNA ligase-like [Fragaria vesca subsp. vesca]	AT3G11710.1	0	lysyl-tRNA synthetase 1	XP_011462337.1	0	PREDICTED: lysine--tRNA ligase-like [Fragaria vesca subsp. vesca]	Q9ZPI1.1	0	RecName: Full=Lysine--tRNA ligase, cytoplasmic; AltName: Full=Lysyl-tRNA synthetase; Short=LysRS; AltName: Full=Lysyl-tRNA synthetase 1; Short=AtKRS-1	A0A251QU52	0	Lysine--tRNA ligase OS=Prunus persica GN=PRUPE_1G082400 PE=3 SV=1
jg10640.t1	XP_004302580.1	0	PREDICTED: zinc finger CCCH domain-containing protein 1 [Fragaria vesca subsp. vesca]	AT1G01350.1	5.57e-159	Zinc finger (CCCH-type/C3HC4-type RING finger) family protein	XP_004302580.1	0	PREDICTED: zinc finger CCCH domain-containing protein 1 [Fragaria vesca subsp. vesca]	Q8GX84.2	4.91e-158	RecName: Full=Zinc finger CCCH domain-containing protein 1; Short=AtC3H1	A0A251NX62	0	Uncharacterized protein OS=Prunus persica GN=PRUPE_6G288300 PE=4 SV=1
jg10641.t1	XP_011466433.1	0	PREDICTED: protein MON2 homolog [Fragaria vesca subsp. vesca]	AT5G27970.3	0	ARM repeat superfamily protein	XP_011466433.1	0	PREDICTED: protein MON2 homolog [Fragaria vesca subsp. vesca]	Q80TL7.2	3.11e-111	RecName: Full=Protein MON2 homolog; AltName: Full=Protein SF21	A0A251NZK1	0	Uncharacterized protein OS=Prunus persica GN=PRUPE_6G338000 PE=4 SV=1
jg10641.t2	XP_011466433.1	0	PREDICTED: protein MON2 homolog [Fragaria vesca subsp. vesca]	AT5G27970.3	0	ARM repeat superfamily protein	XP_011466433.1	0	PREDICTED: protein MON2 homolog [Fragaria vesca subsp. vesca]	Q80TL7.2	1.94e-110	RecName: Full=Protein MON2 homolog; AltName: Full=Protein SF21	A0A251NZI0	0	Uncharacterized protein OS=Prunus persica GN=PRUPE_6G338000 PE=4 SV=1
jg10642.t1	XP_021815245.1	0	uncharacterized protein LOC110757820 [Prunus avium]	AT3G61680.3	0	alpha/beta-Hydrolases superfamily protein	XP_021815245.1	0	uncharacterized protein LOC110757820 [Prunus avium]				A0A251QHS4	0	Uncharacterized protein OS=Prunus persica GN=PRUPE_2G186100 PE=4 SV=1
jg10643.t1	XP_004302547.1	0	PREDICTED: alanine--glyoxylate aminotransferase 2 homolog 2, mitochondrial [Fragaria vesca subsp. vesca]	AT2G38400.1	0	alanine:glyoxylate aminotransferase 3	XP_004302547.1	0	PREDICTED: alanine--glyoxylate aminotransferase 2 homolog 2, mitochondrial [Fragaria vesca subsp. vesca]	Q94AL9.2	0	RecName: Full=Alanine--glyoxylate aminotransferase 2 homolog 2, mitochondrial; AltName: Full=Beta-alanine-pyruvate aminotransferase 2; Flags: Precursor	M1Q4F6	0	Putative beta-alanine-pyruvate aminotransferase OS=Prunus persica GN=PRUPE_6G288600 PE=2 SV=1
jg10644.t1	XP_011466436.1	0	PREDICTED: uncharacterized protein LOC101304023 isoform X1 [Fragaria vesca subsp. vesca]	AT5G01780.4	1.74e-96	2-oxoglutarate-dependent dioxygenase family protein	XP_011466436.1	0	PREDICTED: uncharacterized protein LOC101304023 isoform X1 [Fragaria vesca subsp. vesca]	O60066.3	6.03e-14	RecName: Full=Alpha-ketoglutarate-dependent dioxygenase abh1; AltName: Full=Alkylated DNA repair protein alkB homolog	A0A251NX93	0	Uncharacterized protein OS=Prunus persica GN=PRUPE_6G289000 PE=4 SV=1
jg10644.t2	XP_011466436.1	0	PREDICTED: uncharacterized protein LOC101304023 isoform X1 [Fragaria vesca subsp. vesca]	AT5G01780.4	7.69e-97	2-oxoglutarate-dependent dioxygenase family protein	XP_011466436.1	0	PREDICTED: uncharacterized protein LOC101304023 isoform X1 [Fragaria vesca subsp. vesca]	O60066.3	5.47e-14	RecName: Full=Alpha-ketoglutarate-dependent dioxygenase abh1; AltName: Full=Alkylated DNA repair protein alkB homolog	A0A251NX93	0	Uncharacterized protein OS=Prunus persica GN=PRUPE_6G289000 PE=4 SV=1
jg10645.t1	XP_004305099.2	0	PREDICTED: PAN domain-containing protein At5g03700 [Fragaria vesca subsp. vesca]	AT3G51710.1	2.89e-160	D-mannose binding lectin protein with Apple-like carbohydrate-binding domain-containing protein	XP_004305099.2	0	PREDICTED: PAN domain-containing protein At5g03700 [Fragaria vesca subsp. vesca]	Q8RWZ5.1	9.14e-19	RecName: Full=G-type lectin S-receptor-like serine/threonine-protein kinase SD2-5; AltName: Full=S-domain-2 (SD2) receptor kinase 5; Short=SD2-5; Flags: Precursor	M5W533	0	Uncharacterized protein OS=Prunus persica GN=PRUPE_6G289100 PE=4 SV=1
jg10646.t1	XP_004305100.1	1.28e-90	PREDICTED: transcription factor SCREAM2-like isoform X2 [Fragaria vesca subsp. vesca]	AT2G40435.1	9.91e-53	transcription factor SCREAM-like protein	XP_004305100.1	9.23e-91	PREDICTED: transcription factor SCREAM2-like isoform X2 [Fragaria vesca subsp. vesca]	Q9LPW3.1	8.15e-09	RecName: Full=Transcription factor SCREAM2; AltName: Full=Basic helix-loop-helix protein 33; Short=AtbHLH33; Short=bHLH 33; AltName: Full=Transcription factor EN 44; AltName: Full=bHLH transcription factor bHLH033	M5WE19	2.99e-75	Uncharacterized protein OS=Prunus persica GN=PRUPE_6G289300 PE=4 SV=1
jg10646.t2	XP_011466438.1	2.49e-91	PREDICTED: transcription factor SCREAM2-like isoform X1 [Fragaria vesca subsp. vesca]	AT2G40435.1	2.26e-52	transcription factor SCREAM-like protein	XP_011466438.1	1.8e-91	PREDICTED: transcription factor SCREAM2-like isoform X1 [Fragaria vesca subsp. vesca]	Q9LPW3.1	8.64e-10	RecName: Full=Transcription factor SCREAM2; AltName: Full=Basic helix-loop-helix protein 33; Short=AtbHLH33; Short=bHLH 33; AltName: Full=Transcription factor EN 44; AltName: Full=bHLH transcription factor bHLH033	A0A251P0M0	8.08e-76	Uncharacterized protein OS=Prunus persica GN=PRUPE_6G289300 PE=4 SV=1
jg10647.t1
jg10648.t1	XP_004302555.1	0	PREDICTED: solute carrier family 40 member 2 [Fragaria vesca subsp. vesca]	AT5G03570.2	0	iron regulated 2	XP_004302555.1	0	PREDICTED: solute carrier family 40 member 2 [Fragaria vesca subsp. vesca]	F4KGN5.1	0	RecName: Full=Solute carrier family 40 member 2; AltName: Full=Ferroportin-2; AltName: Full=Iron-regulated transporter 2; Short=AtIREG2	M5WH46	0	Uncharacterized protein OS=Prunus persica GN=PRUPE_6G286200 PE=4 SV=1
jg10649.t1	XP_008244801.1	0	PREDICTED: F-box/LRR-repeat protein 3 [Prunus mume]	AT5G01720.1	0	RNI-like superfamily protein	XP_008244801.1	0	PREDICTED: F-box/LRR-repeat protein 3 [Prunus mume]	Q8RWU5.1	0	RecName: Full=F-box/LRR-repeat protein 3	M5VXM4	0	Uncharacterized protein OS=Prunus persica GN=PRUPE_6G286100 PE=4 SV=1
jg1065.t1	XP_004296452.1	0	PREDICTED: homogentisate phytyltransferase 1, chloroplastic isoform X1 [Fragaria vesca subsp. vesca]	AT2G18950.1	0	homogentisate phytyltransferase 1	XP_004296452.1	0	PREDICTED: homogentisate phytyltransferase 1, chloroplastic isoform X1 [Fragaria vesca subsp. vesca]	Q8VWJ1.1	0	RecName: Full=Homogentisate phytyltransferase 1, chloroplastic; Short=AtHPT1; AltName: Full=Tocopherol polyprenyltransferase 1; AltName: Full=Vitamin E pathway gene 2-1 protein; Short=AtVTE2-1; Flags: Precursor	C7EZA1	0	Homogentisate phytyltransferase OS=Malus domestica PE=2 SV=1
jg10650.t1	APP13924.1	0	WRKY transcription factor 42 [Fragaria vesca]	AT2G38470.1	1.98e-126	WRKY DNA-binding protein 33	XP_004302557.1	0	PREDICTED: probable WRKY transcription factor 33 [Fragaria vesca subsp. vesca]	Q8S8P5.2	1.73e-125	RecName: Full=Probable WRKY transcription factor 33; AltName: Full=WRKY DNA-binding protein 33	A0A1S5SLA1	0	WRKY transcription factor 42 OS=Fragaria vesca PE=2 SV=1
jg10651.t1	XP_007205904.1	6.09e-102	CASP-like protein 4B1 [Prunus persica]	AT2G38480.1	4.79e-68	Uncharacterized protein family (UPF0497)	XP_007205904.1	4.4e-102	CASP-like protein 4B1 [Prunus persica]	D7LBN4.1	1.05e-68	RecName: Full=CASP-like protein 4B1; Short=AlCASPL4B1	M5WCU2	3.98e-102	CASP-like protein OS=Prunus persica GN=PRUPE_6G285900 PE=3 SV=1
jg10652.t1
jg10653.t1	XP_004302571.1	0	PREDICTED: uncharacterized protein LOC101290967 [Fragaria vesca subsp. vesca]	AT5G01710.1	0	methyltransferase	XP_004302571.1	0	PREDICTED: uncharacterized protein LOC101290967 [Fragaria vesca subsp. vesca]				M5W7G8	0	Uncharacterized protein OS=Prunus persica GN=PRUPE_6G285700 PE=4 SV=1
jg10654.t1	XP_004305101.1	0	PREDICTED: probable protein phosphatase 2C 65 [Fragaria vesca subsp. vesca]	AT5G01700.2	5.15e-136	Protein phosphatase 2C family protein	XP_004305101.1	0	PREDICTED: probable protein phosphatase 2C 65 [Fragaria vesca subsp. vesca]	Q6NKS1.1	4.52e-135	RecName: Full=Probable protein phosphatase 2C 65; Short=AtPP2C65	M5W1S6	0	Uncharacterized protein OS=Prunus persica GN=PRUPE_6G285600 PE=4 SV=1
jg10655.t1	XP_004302562.1	0	PREDICTED: LOW QUALITY PROTEIN: patellin-6 [Fragaria vesca subsp. vesca]	AT3G51670.1	0	SEC14 cytosolic factor family protein / phosphoglyceride transfer family protein	XP_004302562.1	0	PREDICTED: LOW QUALITY PROTEIN: patellin-6 [Fragaria vesca subsp. vesca]	Q9SCU1.1	0	RecName: Full=Patellin-6	M5VYE4	0	Uncharacterized protein OS=Prunus persica GN=PRUPE_6G285300 PE=4 SV=1
jg10656.t1	XP_004305101.1	0	PREDICTED: probable protein phosphatase 2C 65 [Fragaria vesca subsp. vesca]	AT5G01700.2	5.15e-136	Protein phosphatase 2C family protein	XP_004305101.1	0	PREDICTED: probable protein phosphatase 2C 65 [Fragaria vesca subsp. vesca]	Q6NKS1.1	4.52e-135	RecName: Full=Probable protein phosphatase 2C 65; Short=AtPP2C65	M5W1S6	0	Uncharacterized protein OS=Prunus persica GN=PRUPE_6G285600 PE=4 SV=1
jg10657.t1	XP_004302562.1	0	PREDICTED: LOW QUALITY PROTEIN: patellin-6 [Fragaria vesca subsp. vesca]	AT3G51670.1	0	SEC14 cytosolic factor family protein / phosphoglyceride transfer family protein	XP_004302562.1	0	PREDICTED: LOW QUALITY PROTEIN: patellin-6 [Fragaria vesca subsp. vesca]	Q9SCU1.1	0	RecName: Full=Patellin-6	M5VYE4	0	Uncharacterized protein OS=Prunus persica GN=PRUPE_6G285300 PE=4 SV=1
jg10658.t1	XP_011466439.1	0	PREDICTED: uncharacterized protein LOC101308982 [Fragaria vesca subsp. vesca]	AT5G01660.3	1.66e-63	influenza virus NS1A-binding protein	XP_011466439.1	0	PREDICTED: uncharacterized protein LOC101308982 [Fragaria vesca subsp. vesca]	P37707.1	8.29e-29	RecName: Full=B2 protein	A0A251NX16	6.83e-85	Uncharacterized protein OS=Prunus persica GN=PRUPE_6G285200 PE=4 SV=1
jg10659.t1	XP_011466441.1	0	PREDICTED: kelch-like protein 12 isoform X3 [Fragaria vesca subsp. vesca]	AT5G01660.2	0	influenza virus NS1A-binding protein	XP_011466441.1	0	PREDICTED: kelch-like protein 12 isoform X3 [Fragaria vesca subsp. vesca]	B3M9V8.2	5.15e-37	RecName: Full=Kelch-like protein diablo	A0A251NX36	0	Uncharacterized protein OS=Prunus persica GN=PRUPE_6G285100 PE=4 SV=1
jg1066.t1	XP_004296451.1	0	PREDICTED: pentatricopeptide repeat-containing protein At2g18940, chloroplastic [Fragaria vesca subsp. vesca]	AT2G18940.1	0	Tetratricopeptide repeat (TPR)-like superfamily protein	XP_004296451.1	0	PREDICTED: pentatricopeptide repeat-containing protein At2g18940, chloroplastic [Fragaria vesca subsp. vesca]	O64624.1	0	RecName: Full=Pentatricopeptide repeat-containing protein At2g18940, chloroplastic; Flags: Precursor	M5WR28	0	Uncharacterized protein OS=Prunus persica GN=PRUPE_3G037500 PE=4 SV=1
jg1066.t2	XP_004296451.1	0	PREDICTED: pentatricopeptide repeat-containing protein At2g18940, chloroplastic [Fragaria vesca subsp. vesca]	AT2G18940.1	0	Tetratricopeptide repeat (TPR)-like superfamily protein	XP_004296451.1	0	PREDICTED: pentatricopeptide repeat-containing protein At2g18940, chloroplastic [Fragaria vesca subsp. vesca]	O64624.1	0	RecName: Full=Pentatricopeptide repeat-containing protein At2g18940, chloroplastic; Flags: Precursor	M5WR28	0	Uncharacterized protein OS=Prunus persica GN=PRUPE_3G037500 PE=4 SV=1
jg10660.t1	XP_011466443.1	0	PREDICTED: protein SIEL [Fragaria vesca subsp. vesca]	AT3G08800.1	0	ARM repeat superfamily protein	XP_011466443.1	0	PREDICTED: protein SIEL [Fragaria vesca subsp. vesca]	Q8VZA0.1	0	RecName: Full=Protein SIEL; AltName: Full=Protein SHORT-ROOT INTERACTING EMBRYONIC LETHAL	M5W268	0	Uncharacterized protein OS=Prunus persica GN=PRUPE_6G285000 PE=4 SV=1
jg10661.t1	XP_011466441.1	5.37e-48	PREDICTED: kelch-like protein 12 isoform X3 [Fragaria vesca subsp. vesca]	AT5G01660.3	4.48e-17	influenza virus NS1A-binding protein	XP_011466441.1	3.87e-48	PREDICTED: kelch-like protein 12 isoform X3 [Fragaria vesca subsp. vesca]	Q684M4.1	1.55e-08	RecName: Full=Kelch-like ECH-associated protein 1; AltName: Full=Cytosolic inhibitor of Nrf2; Short=INrf2	M5WL28	8.06e-48	Uncharacterized protein OS=Prunus persica GN=PRUPE_ppa021064mg PE=4 SV=1
jg10662.t1	XP_020421530.1	5.55e-20	influenza virus NS1A-binding protein homolog isoform X2 [Prunus persica]	AT5G01660.2	1.31e-15	influenza virus NS1A-binding protein	XP_020421530.1	4e-20	influenza virus NS1A-binding protein homolog isoform X2 [Prunus persica]				M5WL28	3.62e-20	Uncharacterized protein OS=Prunus persica GN=PRUPE_ppa021064mg PE=4 SV=1
jg10663.t1	XP_011466443.1	0	PREDICTED: protein SIEL [Fragaria vesca subsp. vesca]	AT3G08800.1	0	ARM repeat superfamily protein	XP_011466443.1	0	PREDICTED: protein SIEL [Fragaria vesca subsp. vesca]	Q8VZA0.1	0	RecName: Full=Protein SIEL; AltName: Full=Protein SHORT-ROOT INTERACTING EMBRYONIC LETHAL	M5W268	0	Uncharacterized protein OS=Prunus persica GN=PRUPE_6G285000 PE=4 SV=1
jg10664.t1	XP_004302625.1	1.14e-65	PREDICTED: macrophage migration inhibitory factor homolog [Fragaria vesca subsp. vesca]	AT3G51660.1	1.32e-41	Tautomerase/MIF superfamily protein	XP_004302625.1	8.19e-66	PREDICTED: macrophage migration inhibitory factor homolog [Fragaria vesca subsp. vesca]	P81748.2	3.1e-16	RecName: Full=Macrophage migration inhibitory factor homolog; Short=MIF; AltName: Full=L-dopachrome isomerase; AltName: Full=L-dopachrome tautomerase; AltName: Full=Phenylpyruvate tautomerase	M5W4M5	7.86e-58	Uncharacterized protein OS=Prunus persica GN=PRUPE_6G284900 PE=4 SV=1
jg10665.t1	XP_004302614.1	1.06e-74	PREDICTED: macrophage migration inhibitory factor homolog [Fragaria vesca subsp. vesca]	AT5G01650.1	3.37e-69	Tautomerase/MIF superfamily protein	XP_004302614.1	7.62e-75	PREDICTED: macrophage migration inhibitory factor homolog [Fragaria vesca subsp. vesca]	P81748.2	3.92e-25	RecName: Full=Macrophage migration inhibitory factor homolog; Short=MIF; AltName: Full=L-dopachrome isomerase; AltName: Full=L-dopachrome tautomerase; AltName: Full=Phenylpyruvate tautomerase	M5W5T0	3.66e-74	Uncharacterized protein OS=Prunus persica GN=PRUPE_6G284800 PE=4 SV=1
jg10665.t2	XP_018851356.1	1.12e-51	PREDICTED: macrophage migration inhibitory factor homolog isoform X1 [Juglans regia]	AT5G01650.4	3.01e-42	Tautomerase/MIF superfamily protein	XP_018851356.1	8.09e-52	PREDICTED: macrophage migration inhibitory factor homolog isoform X1 [Juglans regia]	P81748.2	1.9e-12	RecName: Full=Macrophage migration inhibitory factor homolog; Short=MIF; AltName: Full=L-dopachrome isomerase; AltName: Full=L-dopachrome tautomerase; AltName: Full=Phenylpyruvate tautomerase	A0A0L9U3X7	1.2e-46	Uncharacterized protein OS=Phaseolus angularis GN=LR48_Vigan03g086200 PE=4 SV=1
jg10666.t1	XP_008370199.1	7.78e-118	PREDICTED: PRA1 family protein B4 [Malus domestica]	AT2G38360.1	3.92e-100	prenylated RAB acceptor 1.B4	XP_008370199.1	5.61e-118	PREDICTED: PRA1 family protein B4 [Malus domestica]	O80915.1	3.45e-99	RecName: Full=PRA1 family protein B4; Short=AtPRA1.B4	V4MBL2	3.46e-102	PRA1 family protein OS=Eutrema salsugineum GN=EUTSA_v10017219mg PE=3 SV=1
jg10667.t1	XP_004305103.1	0	PREDICTED: probably inactive leucine-rich repeat receptor-like protein kinase IMK2 isoform X2 [Fragaria vesca subsp. vesca]	AT3G51740.1	0	inflorescence meristem receptor-like kinase 2	XP_004305103.1	0	PREDICTED: probably inactive leucine-rich repeat receptor-like protein kinase IMK2 isoform X2 [Fragaria vesca subsp. vesca]	Q9SCT4.1	0	RecName: Full=Probably inactive leucine-rich repeat receptor-like protein kinase IMK2; AltName: Full=Protein INFLORESCENCE MERISTEM RECEPTOR-LIKE KINASE 2; Flags: Precursor	A0A251NYJ1	0	Uncharacterized protein OS=Prunus persica GN=PRUPE_6G284600 PE=4 SV=1
jg10668.t1	XP_011465928.1	0	PREDICTED: receptor-like protein 12 isoform X2 [Fragaria vesca subsp. vesca]	AT1G47890.1	2.03e-155	receptor like protein 7	XP_011465928.1	0	PREDICTED: receptor-like protein 12 isoform X2 [Fragaria vesca subsp. vesca]	Q9C699.2	1.67e-154	RecName: Full=Receptor like protein 7; Short=AtRLP7; Flags: Precursor	A0A251NWU1	0	Uncharacterized protein OS=Prunus persica GN=PRUPE_6G281200 PE=4 SV=1
jg10669.t1	XP_008370196.1	3.79e-174	PREDICTED: uncharacterized protein LOC103433705 [Malus domestica]	AT3G08780.1	3.64e-105	BRISC complex subunit Abro1-like protein	XP_008370196.1	2.73e-174	PREDICTED: uncharacterized protein LOC103433705 [Malus domestica]				A0A251NWZ3	7.31e-171	Uncharacterized protein OS=Prunus persica GN=PRUPE_6G284500 PE=4 SV=1
jg1067.t1	AML77369.1	0	putative LOV domain-containing protein [Rosa palustris]	AT5G57360.1	0	Galactose oxidase/kelch repeat superfamily protein	XP_004296449.1	0	PREDICTED: adagio protein 1 [Fragaria vesca subsp. vesca]	Q94BT6.2	0	RecName: Full=Adagio protein 1; AltName: Full=Clock-associated PAS protein ZTL; AltName: Full=F-box only protein 2b; Short=FBX2b; AltName: Full=Flavin-binding kelch repeat F-box protein 1-like protein 2; Short=FKF1-like protein 2; AltName: Full=LOV kelch protein 1; AltName: Full=Protein ZEITLUPE	A0A126WXY2	0	Putative LOV domain-containing protein OS=Rosa palustris PE=2 SV=1
jg10670.t1	XP_004302563.1	0	PREDICTED: uncharacterized protein LOC101313427 [Fragaria vesca subsp. vesca]	AT2G38340.1	2.34e-33	Integrase-type DNA-binding superfamily protein	XP_004302563.1	0	PREDICTED: uncharacterized protein LOC101313427 [Fragaria vesca subsp. vesca]	O80917.1	2e-32	RecName: Full=Dehydration-responsive element-binding protein 2E; Short=Protein DREB2E; AltName: Full=Dehydration response element-binding protein 19	A0A251NWY2	1.13e-93	Uncharacterized protein OS=Prunus persica GN=PRUPE_6G284400 PE=4 SV=1
jg10671.t1	XP_021826466.1	0	protein DETOXIFICATION 44, chloroplastic isoform X1 [Prunus avium]	AT2G38330.1	0	MATE efflux family protein	XP_021826466.1	0	protein DETOXIFICATION 44, chloroplastic isoform X1 [Prunus avium]	Q84K71.1	0	RecName: Full=Protein DETOXIFICATION 44, chloroplastic; Short=AtDTX44; AltName: Full=Multidrug and toxic compound extrusion protein 44; Short=MATE protein 44; Flags: Precursor	A0A251NX06	0	Protein DETOXIFICATION OS=Prunus persica GN=PRUPE_6G284300 PE=3 SV=1
jg10672.t1	XP_004305107.1	0	PREDICTED: protein trichome birefringence-like 35 [Fragaria vesca subsp. vesca]	AT5G01620.2	0	TRICHOME BIREFRINGENCE-LIKE 35	XP_004305107.1	0	PREDICTED: protein trichome birefringence-like 35 [Fragaria vesca subsp. vesca]	Q8RXQ1.1	0	RecName: Full=Protein trichome birefringence-like 35	M5WAX1	0	Uncharacterized protein OS=Prunus persica GN=PRUPE_6G284200 PE=4 SV=1
jg10673.t1	XP_004305108.1	0	PREDICTED: protein trichome birefringence-like 34 [Fragaria vesca subsp. vesca]	AT2G38320.1	0	TRICHOME BIREFRINGENCE-LIKE 34	XP_004305108.1	0	PREDICTED: protein trichome birefringence-like 34 [Fragaria vesca subsp. vesca]	O80919.2	0	RecName: Full=Protein trichome birefringence-like 34	M5VY84	0	Uncharacterized protein OS=Prunus persica GN=PRUPE_6G284100 PE=4 SV=1
jg10674.t1	XP_004302617.1	6.21e-120	PREDICTED: abscisic acid receptor PYL4 [Fragaria vesca subsp. vesca]	AT2G38310.1	1.91e-80	PYR1-like 4	XP_004302617.1	4.48e-120	PREDICTED: abscisic acid receptor PYL4 [Fragaria vesca subsp. vesca]	O80920.1	1.68e-79	RecName: Full=Abscisic acid receptor PYL4; AltName: Full=ABI1-binding protein 2; AltName: Full=PYR1-like protein 4; AltName: Full=Regulatory components of ABA receptor 10	A0A1V0FXK4	4.27e-104	Abscisic acid receptor PYL5 OS=Hevea brasiliensis PE=2 SV=1
jg10675.t1	XP_004302597.1	1.31e-115	PREDICTED: uncharacterized protein At5g01610-like [Fragaria vesca subsp. vesca]	AT3G08890.2	6.99e-92	hypothetical protein (Protein of unknown function%2C DUF538)	XP_004302597.1	9.46e-116	PREDICTED: uncharacterized protein At5g01610-like [Fragaria vesca subsp. vesca]	Q9M015.1	2.39e-87	RecName: Full=Uncharacterized protein At5g01610	M5W0F5	4.13e-101	Uncharacterized protein OS=Prunus persica GN=PRUPE_6G283900 PE=4 SV=1
jg10676.t1	XP_004302591.1	0	PREDICTED: mitoferrin-like [Fragaria vesca subsp. vesca]	AT1G07030.1	1.39e-156	Mitochondrial substrate carrier family protein	XP_004302591.1	0	PREDICTED: mitoferrin-like [Fragaria vesca subsp. vesca]	Q55DY8.1	2.93e-65	RecName: Full=Mitoferrin; AltName: Full=Mitochondrial substrate carrier family protein F	M5W051	0	Uncharacterized protein OS=Prunus persica GN=PRUPE_6G283800 PE=3 SV=1
jg10677.t1	XP_004302578.1	7.15e-150	PREDICTED: ferritin-3, chloroplastic [Fragaria vesca subsp. vesca]	AT5G01600.1	1.46e-115	ferretin 1	XP_004302578.1	5.15e-150	PREDICTED: ferritin-3, chloroplastic [Fragaria vesca subsp. vesca]	O65100.1	2.06e-123	RecName: Full=Ferritin-3, chloroplastic; Flags: Precursor	A0A0C5B9V3	1.29e-133	Ferritin OS=Pyrus x bretschneideri GN=fer3 PE=2 SV=1
jg10678.t1	XP_004305109.1	9.82e-52	PREDICTED: uncharacterized protein LOC101307233 [Fragaria vesca subsp. vesca]				XP_004305109.1	7.08e-52	PREDICTED: uncharacterized protein LOC101307233 [Fragaria vesca subsp. vesca]				A0A251NWZ1	3.56e-45	Uncharacterized protein OS=Prunus persica GN=PRUPE_6G283600 PE=4 SV=1
jg10679.t1	XP_021826464.1	7.87e-42	uncharacterized protein LOC110767275 isoform X1 [Prunus avium]	AT3G51750.3	6.35e-11	hypothetical protein	XP_021826464.1	5.68e-42	uncharacterized protein LOC110767275 isoform X1 [Prunus avium]				M5W2Y7	1.24e-34	Uncharacterized protein OS=Prunus persica GN=PRUPE_6G283500 PE=4 SV=1
jg1068.t1	XP_017190741.1	1.13e-33	PREDICTED: LOW QUALITY PROTEIN: probable LRR receptor-like serine/threonine-protein kinase At5g59680 [Malus domestica]	AT5G42905.1	4.53e-08	Polynucleotidyl transferase%2C ribonuclease H-like superfamily protein	XP_017190741.1	8.14e-34	PREDICTED: LOW QUALITY PROTEIN: probable LRR receptor-like serine/threonine-protein kinase At5g59680 [Malus domestica]	P0C2F6.1	1.74e-07	RecName: Full=Putative ribonuclease H protein At1g65750	A0A200QK91	7.48e-16	Ribonuclease H domain OS=Macleaya cordata GN=BVC80_6979g1 PE=4 SV=1
jg10680.t1	XP_011466446.1	0	PREDICTED: LOW QUALITY PROTEIN: protein TIC 56, chloroplastic [Fragaria vesca subsp. vesca]	AT5G01590.1	0	histone-lysine N-methyltransferase ATXR3-like protein	XP_011466446.1	0	PREDICTED: LOW QUALITY PROTEIN: protein TIC 56, chloroplastic [Fragaria vesca subsp. vesca]	Q7Y1W1.1	0	RecName: Full=Protein TIC 56, chloroplastic; AltName: Full=Translocon at the inner envelope membrane of chloroplasts 56; Short=AtTIC56; Flags: Precursor	M5VYR5	0	Uncharacterized protein OS=Prunus persica GN=PRUPE_6G283400 PE=4 SV=1
jg10681.t1	XP_008243223.1	0	PREDICTED: receptor-like protein 12 isoform X1 [Prunus mume]	AT1G45616.1	1.15e-158	receptor like protein 6	XP_008243223.1	0	PREDICTED: receptor-like protein 12 isoform X1 [Prunus mume]	Q9C637.1	9.97e-158	RecName: Full=Receptor like protein 6; Short=AtRLP6; Flags: Precursor	A0A251NWV3	0	Uncharacterized protein OS=Prunus persica GN=PRUPE_6G281400 PE=4 SV=1
jg10682.t1	XP_011466176.1	5.46e-140	PREDICTED: gamma-interferon-inducible lysosomal thiol reductase-like isoform X1 [Fragaria vesca subsp. vesca]	AT5G01580.1	6.19e-78	gamma interferon responsive lysosomal thiol (GILT) reductase family protein	XP_011466176.1	3.94e-140	PREDICTED: gamma-interferon-inducible lysosomal thiol reductase-like isoform X1 [Fragaria vesca subsp. vesca]	P13284.3	2.1e-27	RecName: Full=Gamma-interferon-inducible lysosomal thiol reductase; AltName: Full=Gamma-interferon-inducible protein IP-30; AltName: Full=Legumaturain; Flags: Precursor	M5W0X2	1.9e-128	Uncharacterized protein OS=Prunus persica GN=PRUPE_6G283300 PE=4 SV=1
jg10683.t1	XP_011465923.1	1.09e-123	PREDICTED: gamma-interferon-inducible lysosomal thiol reductase-like isoform X1 [Fragaria vesca subsp. vesca]	AT1G07080.1	9.57e-63	Thioredoxin superfamily protein	XP_011465923.1	7.84e-124	PREDICTED: gamma-interferon-inducible lysosomal thiol reductase-like isoform X1 [Fragaria vesca subsp. vesca]	Q499T2.1	5.77e-22	RecName: Full=Gamma-interferon-inducible lysosomal thiol reductase; AltName: Full=Interferon gamma inducible protein 30; Flags: Precursor	A0A251NWX2	5.67e-122	Uncharacterized protein OS=Prunus persica GN=PRUPE_6G283200 PE=4 SV=1
jg10684.t1	XP_004308619.1	0	PREDICTED: lysine-specific demethylase JMJ25-like [Fragaria vesca subsp. vesca]	AT1G11950.3	0	Transcription factor jumonji (jmjC) domain-containing protein	XP_004308619.1	0	PREDICTED: lysine-specific demethylase JMJ25-like [Fragaria vesca subsp. vesca]	Q9SSE9.1	0	RecName: Full=Lysine-specific demethylase JMJ25; AltName: Full=Jumonji domain-containing protein 25; AltName: Full=Lysine-specific histone demethylase JMJ25; AltName: Full=Protein INCREASE IN BONSAI METHYLATION 1; AltName: Full=Protein JUMONJI 25	W9RXS2	0	Lysine-specific demethylase 3B OS=Morus notabilis GN=L484_021606 PE=4 SV=1
jg10685.t1	XP_020422981.1	1.59e-96	gamma-interferon-inducible lysosomal thiol reductase [Prunus persica]	AT1G07080.1	6.45e-61	Thioredoxin superfamily protein	XP_020422981.1	1.15e-96	gamma-interferon-inducible lysosomal thiol reductase [Prunus persica]	Q9ESY9.3	9.68e-21	RecName: Full=Gamma-interferon-inducible lysosomal thiol reductase; AltName: Full=Gamma-interferon-inducible protein IP-30; AltName: Full=Lysosomal thiol reductase IP30; Flags: Precursor	A0A251NWX2	1.04e-96	Uncharacterized protein OS=Prunus persica GN=PRUPE_6G283200 PE=4 SV=1
jg10686.t1	XP_004302603.1	6.91e-166	PREDICTED: tryptophan synthase alpha chain-like [Fragaria vesca subsp. vesca]	AT4G02610.1	1.02e-140	Aldolase-type TIM barrel family protein	XP_004302603.1	4.98e-166	PREDICTED: tryptophan synthase alpha chain-like [Fragaria vesca subsp. vesca]	O22765.2	9e-140	RecName: Full=Tryptophan synthase alpha chain; AltName: Full=Indole synthase; AltName: Full=Indole-3-glycerol-phosphate lyase	M5WXZ6	4.8e-152	Uncharacterized protein OS=Prunus persica GN=PRUPE_3G144500 PE=3 SV=1
jg10687.t1	XP_004302593.1	4.42e-124	PREDICTED: gamma-interferon-inducible lysosomal thiol reductase-like [Fragaria vesca subsp. vesca]	AT1G07080.1	7.37e-64	Thioredoxin superfamily protein	XP_004302593.1	3.19e-124	PREDICTED: gamma-interferon-inducible lysosomal thiol reductase-like [Fragaria vesca subsp. vesca]	Q499T2.1	3.2e-34	RecName: Full=Gamma-interferon-inducible lysosomal thiol reductase; AltName: Full=Interferon gamma inducible protein 30; Flags: Precursor	A0A251NYH1	1.56e-94	Uncharacterized protein OS=Prunus persica GN=PRUPE_6G283100 PE=4 SV=1
jg10688.t1	XP_011466451.1	1.51e-138	PREDICTED: gamma-interferon-inducible lysosomal thiol reductase-like [Fragaria vesca subsp. vesca]	AT1G07080.1	4.84e-58	Thioredoxin superfamily protein	XP_011466451.1	1.09e-138	PREDICTED: gamma-interferon-inducible lysosomal thiol reductase-like [Fragaria vesca subsp. vesca]	Q499T2.1	1.79e-25	RecName: Full=Gamma-interferon-inducible lysosomal thiol reductase; AltName: Full=Interferon gamma inducible protein 30; Flags: Precursor	A0A251NYH1	3.57e-80	Uncharacterized protein OS=Prunus persica GN=PRUPE_6G283100 PE=4 SV=1
jg10689.t1	XP_004302593.1	1.7e-16	PREDICTED: gamma-interferon-inducible lysosomal thiol reductase-like [Fragaria vesca subsp. vesca]	AT1G07080.1	3.6e-11	Thioredoxin superfamily protein	XP_004302593.1	1.22e-16	PREDICTED: gamma-interferon-inducible lysosomal thiol reductase-like [Fragaria vesca subsp. vesca]				A0A251NYH1	1.18e-13	Uncharacterized protein OS=Prunus persica GN=PRUPE_6G283100 PE=4 SV=1
jg1069.t1	XP_020411528.1	0	rust resistance kinase Lr10-like isoform X2 [Prunus persica]	AT1G34300.1	1.38e-91	lectin protein kinase family protein	XP_020411528.1	0	rust resistance kinase Lr10-like isoform X2 [Prunus persica]	Q9XID3.1	1.21e-90	RecName: Full=G-type lectin S-receptor-like serine/threonine-protein kinase At1g34300; Flags: Precursor	A0A251QU94	0	Uncharacterized protein OS=Prunus persica GN=PRUPE_1G083000 PE=3 SV=1
jg10690.t1	XP_004305114.2	1.71e-36	PREDICTED: uncharacterized protein LOC101308991 [Fragaria vesca subsp. vesca]	AT3G08880.1	5.56e-25	plectin-like protein	XP_004305114.2	1.23e-36	PREDICTED: uncharacterized protein LOC101308991 [Fragaria vesca subsp. vesca]				A0A1U8MQ15	1.27e-26	uncharacterized protein LOC107938934 OS=Gossypium hirsutum GN=LOC107938934 PE=4 SV=1
jg10691.t1	ONI03799.1	3.54e-43	hypothetical protein PRUPE_6G283000 [Prunus persica]	AT3G08880.1	6.79e-18	plectin-like protein	XP_004305114.2	1.12e-42	PREDICTED: uncharacterized protein LOC101308991 [Fragaria vesca subsp. vesca]				M5W3R0	2.31e-43	Uncharacterized protein OS=Prunus persica GN=PRUPE_6G283000 PE=4 SV=1
jg10692.t1	XP_004302531.1	0	PREDICTED: ubiquitin-activating enzyme E1 1-like [Fragaria vesca subsp. vesca]	AT5G06460.1	0	ubiquitin activating enzyme 2	XP_004302531.1	0	PREDICTED: ubiquitin-activating enzyme E1 1-like [Fragaria vesca subsp. vesca]	P92974.1	0	RecName: Full=Ubiquitin-activating enzyme E1 2; Short=AtUBA2	A0A251NWY3	0	Uncharacterized protein OS=Prunus persica GN=PRUPE_6G282900 PE=3 SV=1
jg10692.t2	XP_004302531.1	0	PREDICTED: ubiquitin-activating enzyme E1 1-like [Fragaria vesca subsp. vesca]	AT2G30110.1	0	ubiquitin-activating enzyme 1	XP_004302531.1	0	PREDICTED: ubiquitin-activating enzyme E1 1-like [Fragaria vesca subsp. vesca]	P93028.1	0	RecName: Full=Ubiquitin-activating enzyme E1 1; Short=AtUBA1; AltName: Full=Protein MODIFIER OF SNC1 5	A0A251NWY3	0	Uncharacterized protein OS=Prunus persica GN=PRUPE_6G282900 PE=3 SV=1
jg10693.t1	XP_004305115.1	0	PREDICTED: nodulation-signaling pathway 2 protein-like [Fragaria vesca subsp. vesca]	AT5G66770.1	3.96e-11	GRAS family transcription factor	XP_004305115.1	0	PREDICTED: nodulation-signaling pathway 2 protein-like [Fragaria vesca subsp. vesca]	Q5NE24.1	1.57e-19	RecName: Full=Nodulation-signaling pathway 2 protein	M5WLS0	0	Uncharacterized protein OS=Prunus persica GN=PRUPE_6G282800 PE=3 SV=1
jg10694.t1	XP_004305116.2	0	PREDICTED: nodulation-signaling pathway 2 protein-like [Fragaria vesca subsp. vesca]	AT3G60630.1	2.55e-11	GRAS family transcription factor	XP_004305116.2	0	PREDICTED: nodulation-signaling pathway 2 protein-like [Fragaria vesca subsp. vesca]	Q5NE24.1	2.7e-25	RecName: Full=Nodulation-signaling pathway 2 protein	M5WLS0	0	Uncharacterized protein OS=Prunus persica GN=PRUPE_6G282800 PE=3 SV=1
jg10695.t1	XP_020420593.1	1.91e-166	uncharacterized protein LOC18774736 [Prunus persica]	AT1G43760.1	5.83e-44	DNAse I-like superfamily protein	XP_020420593.1	1.38e-166	uncharacterized protein LOC18774736 [Prunus persica]	P08548.1	9.9e-15	RecName: Full=LINE-1 reverse transcriptase homolog	M5VS59	1.67e-172	Uncharacterized protein (Fragment) OS=Prunus persica GN=PRUPE_ppa016504mg PE=4 SV=1
jg10696.t1	XP_021820446.1	2.13e-35	uncharacterized protein LOC110762145 [Prunus avium]				XP_021820446.1	1.53e-35	uncharacterized protein LOC110762145 [Prunus avium]				M5WJ76	1.43e-30	Uncharacterized protein (Fragment) OS=Prunus persica GN=PRUPE_ppa015871mg PE=4 SV=1
jg10697.t1
jg10698.t1	XP_011466452.1	0	PREDICTED: lectin-domain containing receptor kinase VI.3-like [Fragaria vesca subsp. vesca]	AT5G01550.1	0	lectin receptor kinase a4.1	XP_011466452.1	0	PREDICTED: lectin-domain containing receptor kinase VI.3-like [Fragaria vesca subsp. vesca]	Q9M020.1	0	RecName: Full=Lectin-domain containing receptor kinase VI.3; Short=LecRK-VI.3; AltName: Full=Lectin receptor kinase A4.2; Flags: Precursor	A0A251NWY6	0	Uncharacterized protein OS=Prunus persica GN=PRUPE_6G282700 PE=4 SV=1
jg10699.t1	XP_004302533.1	0	PREDICTED: importin subunit beta-1-like [Fragaria vesca subsp. vesca]	AT3G08943.1	0	ARM repeat superfamily protein	XP_004302533.1	0	PREDICTED: importin subunit beta-1-like [Fragaria vesca subsp. vesca]	Q9FJD4.1	0	RecName: Full=Importin subunit beta-1; AltName: Full=Karyopherin subunit beta-1; Short=ATKPNB1	M5WJZ6	0	Uncharacterized protein OS=Prunus persica GN=PRUPE_6G282600 PE=4 SV=1
jg107.t1	XP_004296251.1	2.95e-101	PREDICTED: uncharacterized protein LOC101315423 [Fragaria vesca subsp. vesca]	AT2G13770.1	5.18e-29	nuclease	XP_004296251.1	2.13e-101	PREDICTED: uncharacterized protein LOC101315423 [Fragaria vesca subsp. vesca]				A0A251SFN8	1.57e-35	Putative harbinger transposase-derived protein OS=Helianthus annuus GN=HannXRQ_Chr14g0433871 PE=4 SV=1
jg1070.t1	XP_004296448.1	3.97e-68	PREDICTED: uncharacterized protein LOC101306219 [Fragaria vesca subsp. vesca]	AT2G18910.1	1.74e-59	hydroxyproline-rich glycoprotein family protein	XP_004296448.1	2.87e-68	PREDICTED: uncharacterized protein LOC101306219 [Fragaria vesca subsp. vesca]				D7L2S9	4.59e-57	Hydroxyproline-rich glycoprotein family protein OS=Arabidopsis lyrata subsp. lyrata GN=ARALYDRAFT_900354 PE=4 SV=1
jg10700.t1	XP_011466453.1	3.68e-132	PREDICTED: uncharacterized protein LOC105352098 [Fragaria vesca subsp. vesca]	AT3G51760.4	3.96e-20	hypothetical protein (DUF688)	XP_011466453.1	2.66e-132	PREDICTED: uncharacterized protein LOC105352098 [Fragaria vesca subsp. vesca]				M5W558	1.5e-87	Uncharacterized protein OS=Prunus persica GN=PRUPE_6G282500 PE=4 SV=1
jg10701.t1	XP_004302535.1	0	PREDICTED: ethylene-overproduction protein 1 [Fragaria vesca subsp. vesca]	AT3G51770.2	0	tetratricopeptide repeat (TPR)-containing protein	XP_004302535.1	0	PREDICTED: ethylene-overproduction protein 1 [Fragaria vesca subsp. vesca]	O65020.2	0	RecName: Full=Ethylene-overproduction protein 1; AltName: Full=Protein ETHYLENE OVERPRODUCER 1; Short=Protein ETO1	M5WRX2	0	Uncharacterized protein OS=Prunus persica GN=PRUPE_6G282400 PE=4 SV=1
jg10702.t1	XP_004302585.1	0	PREDICTED: probable transcription factor KAN2 [Fragaria vesca subsp. vesca]	AT2G38300.1	5.32e-61	myb-like HTH transcriptional regulator family protein	XP_004302585.1	0	PREDICTED: probable transcription factor KAN2 [Fragaria vesca subsp. vesca]	Q700D9.2	2.54e-28	RecName: Full=Putative Myb family transcription factor At1g14600	A0A251NWW3	5.07e-121	Uncharacterized protein OS=Prunus persica GN=PRUPE_6G282300 PE=4 SV=1
jg10703.t1	XP_011466456.1	1.94e-54	PREDICTED: SKP1-like protein 1A [Fragaria vesca subsp. vesca]	AT1G20140.1	6.21e-28	SKP1-like 4	XP_011466456.1	1.4e-54	PREDICTED: SKP1-like protein 1A [Fragaria vesca subsp. vesca]	Q9LNT9.1	5.44e-27	RecName: Full=SKP1-like protein 4; Short=AtSK4	B2LUR1	3.71e-31	SKP1-like protein 1 OS=Malus domestica PE=2 SV=1
jg10704.t1	ONI03788.1	6.99e-12	hypothetical protein PRUPE_6G282100 [Prunus persica]				XP_006488561.1	9.5e-05	PREDICTED: uncharacterized protein LOC102606910 [Citrus sinensis]				A0A251NWX5	4.56e-12	Uncharacterized protein OS=Prunus persica GN=PRUPE_6G282100 PE=4 SV=1
jg10705.t1	XP_011466457.1	1.21e-149	PREDICTED: nudix hydrolase 15, mitochondrial-like [Fragaria vesca subsp. vesca]	AT2G33980.4	2.32e-77	nudix hydrolase homolog 22	XP_011466457.1	8.75e-150	PREDICTED: nudix hydrolase 15, mitochondrial-like [Fragaria vesca subsp. vesca]	O22951.2	1.78e-75	RecName: Full=Nudix hydrolase 22, chloroplastic; Short=AtNUDT22; Flags: Precursor	M5W2H1	4.27e-127	Uncharacterized protein OS=Prunus persica GN=PRUPE_6G282000 PE=4 SV=1
jg10706.t1	XP_004302561.1	0	PREDICTED: ammonium transporter 2 [Fragaria vesca subsp. vesca]	AT2G38290.1	0	ammonium transporter 2	XP_004302561.1	0	PREDICTED: ammonium transporter 2 [Fragaria vesca subsp. vesca]	Q9M6N7.2	0	RecName: Full=Ammonium transporter 2; Short=AtAMT2	M5VY13	0	Ammonium transporter OS=Prunus persica GN=AMT PE=2 SV=1
jg10707.t1	NP_001292198.1	4.58e-174	BAG family molecular chaperone regulator 4 [Fragaria vesca]	AT3G51780.1	9.32e-80	BCL-2-associated athanogene 4	NP_001292198.1	3.31e-174	BAG family molecular chaperone regulator 4 [Fragaria vesca]	Q8RX71.1	8.18e-79	RecName: Full=BAG family molecular chaperone regulator 4; AltName: Full=Bcl-2-associated athanogene 4	V9IR30	2.99e-174	BAG protein OS=Fragaria vesca GN=BAG4 PE=2 SV=1
jg10708.t1	XP_004302611.1	1.16e-102	PREDICTED: uncharacterized protein LOC101302373 [Fragaria vesca subsp. vesca]	AT5G01300.1	1.32e-73	PEBP (phosphatidylethanolamine-binding protein) family protein	XP_004302611.1	8.39e-103	PREDICTED: uncharacterized protein LOC101302373 [Fragaria vesca subsp. vesca]	O26373.1	5.21e-28	RecName: Full=UPF0098 protein MTH_273	M5WD68	9.09e-93	Uncharacterized protein OS=Prunus persica GN=PRUPE_6G281700 PE=4 SV=1
jg10709.t1	XP_011468442.1	6.21e-83	PREDICTED: transcription factor LAX PANICLE-like [Fragaria vesca subsp. vesca]	AT5G01305.1	1.63e-35	transcription factor bHLH140-like protein	XP_011468442.1	4.48e-83	PREDICTED: transcription factor LAX PANICLE-like [Fragaria vesca subsp. vesca]	Q9M041.1	2.31e-31	RecName: Full=Transcription factor bHLH140; AltName: Full=Basic helix-loop-helix protein 140; Short=AtbHLH140; Short=bHLH 140; AltName: Full=Transcription factor EN 122; AltName: Full=bHLH transcription factor bHLH140	A0A251NWV4	1.63e-55	Uncharacterized protein OS=Prunus persica GN=PRUPE_6G281600 PE=4 SV=1
jg1071.t1
jg10710.t1	XP_011466459.1	0	PREDICTED: receptor-like protein 12 isoform X2 [Fragaria vesca subsp. vesca]	AT1G45616.1	7.12e-151	receptor like protein 6	XP_011466459.1	0	PREDICTED: receptor-like protein 12 isoform X2 [Fragaria vesca subsp. vesca]	Q9C637.1	6.18e-150	RecName: Full=Receptor like protein 6; Short=AtRLP6; Flags: Precursor	A0A251NWV1	0	Uncharacterized protein OS=Prunus persica GN=PRUPE_6G281500 PE=4 SV=1
jg10711.t1	XP_011465352.1	8.3e-23	PREDICTED: uncharacterized protein LOC105351728 [Fragaria vesca subsp. vesca]				XP_011465352.1	5.99e-23	PREDICTED: uncharacterized protein LOC105351728 [Fragaria vesca subsp. vesca]				A0A1Q3C354	2.75e-17	Uncharacterized protein OS=Cephalotus follicularis GN=CFOL_v3_18109 PE=4 SV=1
jg10712.t1	XP_009376444.1	0	PREDICTED: receptor-like protein 12 [Pyrus x bretschneideri]	AT1G47890.1	4.08e-146	receptor like protein 7	XP_009376444.1	0	PREDICTED: receptor-like protein 12 [Pyrus x bretschneideri]	Q9C699.2	9.68e-146	RecName: Full=Receptor like protein 7; Short=AtRLP7; Flags: Precursor	A0A251NWU1	0	Uncharacterized protein OS=Prunus persica GN=PRUPE_6G281200 PE=4 SV=1
jg10713.t1	XP_011465928.1	0	PREDICTED: receptor-like protein 12 isoform X2 [Fragaria vesca subsp. vesca]	AT3G05660.1	8.55e-124	receptor like protein 33	XP_011465928.1	0	PREDICTED: receptor-like protein 12 isoform X2 [Fragaria vesca subsp. vesca]	Q9C699.2	1.93e-121	RecName: Full=Receptor like protein 7; Short=AtRLP7; Flags: Precursor	A0A251NWU1	0	Uncharacterized protein OS=Prunus persica GN=PRUPE_6G281200 PE=4 SV=1
jg10713.t2	XP_004308395.1	0	PREDICTED: receptor-like protein 12 [Fragaria vesca subsp. vesca]	AT2G15042.1	5.6e-76	Leucine-rich repeat (LRR) family protein	XP_004308395.1	0	PREDICTED: receptor-like protein 12 [Fragaria vesca subsp. vesca]	Q9ZUK7.2	2.67e-71	RecName: Full=Receptor-like protein 18; Short=AtRLP18	A0A251NWX0	3.11e-144	Uncharacterized protein OS=Prunus persica GN=PRUPE_6G281200 PE=4 SV=1
jg10714.t1	AAP46257.1	0	putative polyprotein [Oryza sativa Japonica Group]	AT4G23160.3	1e-109	cysteine-rich RECEPTOR-like kinase	XP_016709245.1	0	PREDICTED: LOW QUALITY PROTEIN: pleiotropic drug resistance protein 3-like [Gossypium hirsutum]	P10978.1	0	RecName: Full=Retrovirus-related Pol polyprotein from transposon TNT 1-94; Includes	Q7Y141	0	Putative polyprotein OS=Oryza sativa subsp. japonica GN=LOC_Os03g61660 PE=4 SV=1
jg10715.t1	XP_004296251.1	6.12e-45	PREDICTED: uncharacterized protein LOC101315423 [Fragaria vesca subsp. vesca]				XP_004296251.1	4.41e-45	PREDICTED: uncharacterized protein LOC101315423 [Fragaria vesca subsp. vesca]				Q6K1V9	0.000617	Ribosomal protein-like OS=Oryza sativa subsp. japonica GN=B1279D09.22 PE=4 SV=1
jg10716.t1	XP_004302540.1	0	PREDICTED: transcription factor bHLH140 [Fragaria vesca subsp. vesca]	AT5G01310.1	0	APRATAXIN-like protein	XP_004302540.1	0	PREDICTED: transcription factor bHLH140 [Fragaria vesca subsp. vesca]	Q9M041.1	0	RecName: Full=Transcription factor bHLH140; AltName: Full=Basic helix-loop-helix protein 140; Short=AtbHLH140; Short=bHLH 140; AltName: Full=Transcription factor EN 122; AltName: Full=bHLH transcription factor bHLH140	A0A251NWV7	0	Uncharacterized protein OS=Prunus persica GN=PRUPE_6G280900 PE=4 SV=1
jg10717.t1	BAU69688.1	0	pyruvate decarboxylase [Rosa hybrid cultivar]	AT5G01320.1	0	Thiamine pyrophosphate dependent pyruvate decarboxylase family protein	XP_004302532.1	0	PREDICTED: pyruvate decarboxylase 2 [Fragaria vesca subsp. vesca]	Q9M040.1	0	RecName: Full=Pyruvate decarboxylase 4; Short=AtPDC4	A0A146GGL8	0	Pyruvate decarboxylase OS=Rosa hybrid cultivar PE=2 SV=1
jg10718.t1	XP_020879269.1	0	pyruvate decarboxylase 4 [Arabidopsis lyrata subsp. lyrata]	AT5G01320.1	0	Thiamine pyrophosphate dependent pyruvate decarboxylase family protein	XP_020879269.1	0	pyruvate decarboxylase 4 [Arabidopsis lyrata subsp. lyrata]	Q9M040.1	0	RecName: Full=Pyruvate decarboxylase 4; Short=AtPDC4	W9QRW2	0	Pyruvate decarboxylase isozyme 2 OS=Morus notabilis GN=L484_012030 PE=3 SV=1
jg10719.t1	XP_011466460.1	0	PREDICTED: dnaJ protein ERDJ3A [Fragaria vesca subsp. vesca]	AT3G08970.2	0	DNAJ heat shock N-terminal domain-containing protein	XP_011466460.1	0	PREDICTED: dnaJ protein ERDJ3A [Fragaria vesca subsp. vesca]	Q9SR96.1	0	RecName: Full=DnaJ protein ERDJ3A; AltName: Full=Chaperone protein dnaJ 63; Short=AtDjA63; Short=AtJ63; AltName: Full=Endoplasmic reticulum dnaJ domain-containing protein 3A; Short=AtERdj3A; AltName: Full=Protein SCJ1 homolog ERDJ3A; AltName: Full=THERMOSENSITIVE MALE STERILE 1, TMS1; Flags: Precursor	M5W830	0	Uncharacterized protein OS=Prunus persica GN=PRUPE_6G280600 PE=4 SV=1
jg1072.t1	XP_004308645.2	3.23e-156	PREDICTED: aspartic proteinase CDR1-like isoform X1 [Fragaria vesca subsp. vesca]	AT5G33340.1	2.57e-110	Eukaryotic aspartyl protease family protein	XP_004308645.2	2.33e-156	PREDICTED: aspartic proteinase CDR1-like isoform X1 [Fragaria vesca subsp. vesca]	Q6XBF8.1	2.26e-109	RecName: Full=Aspartic proteinase CDR1; AltName: Full=Protein CONSTITUTIVE DISEASE RESISTANCE 1; Flags: Precursor	A0A061EZ29	2.54e-120	Eukaryotic aspartyl protease family protein, putative OS=Theobroma cacao GN=TCM_025719 PE=3 SV=1
jg10720.t1	XP_009376419.1	0	PREDICTED: ERBB-3 BINDING PROTEIN 1 isoform X1 [Pyrus x bretschneideri]	AT3G51800.3	0	metallopeptidase M24 family protein	XP_009376419.1	0	PREDICTED: ERBB-3 BINDING PROTEIN 1 isoform X1 [Pyrus x bretschneideri]	M1CZC0.1	0	RecName: Full=ERBB-3 BINDING PROTEIN 1; Short=StEBP1	M5WB62	0	Uncharacterized protein OS=Prunus persica GN=PRUPE_6G280500 PE=4 SV=1
jg10721.t1	XP_008243374.1	0	PREDICTED: mitochondrial succinate-fumarate transporter 1 [Prunus mume]	AT5G01340.1	0	Mitochondrial substrate carrier family protein	XP_008243374.1	0	PREDICTED: mitochondrial succinate-fumarate transporter 1 [Prunus mume]	Q9M038.1	0	RecName: Full=Mitochondrial succinate-fumarate transporter 1; Short=AtMSFC1	M5W401	0	Uncharacterized protein OS=Prunus persica GN=PRUPE_6G280400 PE=3 SV=1
jg10722.t1	EOY18099.1	1.2e-26	Cytoplasmic tRNA 2-thiolation protein 1 [Theobroma cacao]	AT3G55570.1	4.39e-24	cytoplasmic tRNA 2-thiolation protein	XP_020414000.1	5.46e-26	uncharacterized protein LOC18784670 [Prunus persica]				A0A061FTQ6	7.82e-27	Cytoplasmic tRNA 2-thiolation protein 1 OS=Theobroma cacao GN=TCM_042740 PE=4 SV=1
jg10723.t1	XP_008363845.1	1.66e-49	PREDICTED: late embryogenesis abundant protein EMB564-like [Malus domestica]	AT2G40170.1	4.73e-37	Stress induced protein	XP_008363845.1	1.19e-49	PREDICTED: late embryogenesis abundant protein EMB564-like [Malus domestica]	C6T0L2.1	2.1e-40	RecName: Full=Protein SLE3; AltName: Full=Soybean group-1 late embryogenesis abundant protein 3; AltName: Full=Soybean group-1 lea protein 3; Short=Sle3	M5W0Y0	4.37e-44	Uncharacterized protein OS=Prunus persica GN=PRUPE_6G280300 PE=4 SV=1
jg10724.t1	XP_007206180.2	9.3e-85	late embryogenesis abundant protein B19.3 [Prunus persica]	AT3G51810.2	3.82e-50	Stress induced protein	XP_007206180.2	6.71e-85	late embryogenesis abundant protein B19.3 [Prunus persica]	Q02400.1	4.62e-50	RecName: Full=Late embryogenesis abundant protein B19.3; Short=LEA B19.3	M5W1Z7	2.06e-58	Uncharacterized protein OS=Prunus persica GN=PRUPE_6G280200 PE=4 SV=1
jg10725.t1	XP_004302558.1	0	PREDICTED: chlorophyll synthase, chloroplastic [Fragaria vesca subsp. vesca]	AT3G51820.1	0	UbiA prenyltransferase family protein	XP_004302558.1	0	PREDICTED: chlorophyll synthase, chloroplastic [Fragaria vesca subsp. vesca]	Q38833.1	0	RecName: Full=Chlorophyll synthase, chloroplastic; AltName: Full=Polyprenyl transferase; AltName: Full=Protein G4; Short=AtG4; Flags: Precursor	A0A251NWT8	0	Uncharacterized protein OS=Prunus persica GN=PRUPE_6G280100 PE=4 SV=1
jg10726.t1	XP_008243425.1	0	PREDICTED: AMP deaminase isoform X1 [Prunus mume]	AT2G38280.2	0	AMP deaminase%2C putative / myoadenylate deaminase	XP_008243425.1	0	PREDICTED: AMP deaminase isoform X1 [Prunus mume]	O80452.2	0	RecName: Full=AMP deaminase; Short=AtAMPD; AltName: Full=Protein EMBRYONIC FACTOR 1	M5WJ78	0	Uncharacterized protein OS=Prunus persica GN=PRUPE_6G280000 PE=4 SV=1
jg10727.t1	XP_004302629.1	1.06e-31	PREDICTED: uncharacterized protein LOC101307410 [Fragaria vesca subsp. vesca]	AT5G01350.1	6.45e-21	UvrABC system C protein	XP_004302629.1	7.65e-32	PREDICTED: uncharacterized protein LOC101307410 [Fragaria vesca subsp. vesca]				M5WHM3	1.85e-28	Uncharacterized protein OS=Prunus persica GN=PRUPE_6G279800 PE=4 SV=1
jg10728.t1	XP_004305123.1	0	PREDICTED: protein trichome birefringence-like 3 isoform X1 [Fragaria vesca subsp. vesca]	AT5G01360.1	0	trichome birefringence-like protein (DUF828)	XP_004305123.1	0	PREDICTED: protein trichome birefringence-like 3 isoform X1 [Fragaria vesca subsp. vesca]	Q8LED3.1	0	RecName: Full=Protein trichome birefringence-like 3	A0A251NWT7	0	Uncharacterized protein OS=Prunus persica GN=PRUPE_6G279700 PE=4 SV=1
jg10729.t1	XP_008243461.1	0	PREDICTED: bifunctional monothiol glutaredoxin-S16, chloroplastic [Prunus mume]	AT2G38270.1	1.29e-142	CAX-interacting protein 2	XP_008243461.1	0	PREDICTED: bifunctional monothiol glutaredoxin-S16, chloroplastic [Prunus mume]	Q8H7F6.2	1.14e-141	RecName: Full=Bifunctional monothiol glutaredoxin-S16, chloroplastic; Short=AtGrxS16; AltName: Full=Atypical GIY-YIG endonuclease; AltName: Full=CAX-interacting protein 2; AltName: Full=CAXIP1-like protein; Flags: Precursor	A0A140B486	0	2Fe-2S transfer protein 13 OS=Prunus persica var. persica GN=GRXS16 PE=2 SV=1
jg1073.t1	XP_008387852.1	7.69e-43	PREDICTED: receptor-like protein 2 [Malus domestica]	AT1G72300.1	6.21e-23	Leucine-rich receptor-like protein kinase family protein	XP_008387852.1	5.55e-43	PREDICTED: receptor-like protein 2 [Malus domestica]	Q9C7S5.1	5.4e-22	RecName: Full=Tyrosine-sulfated glycopeptide receptor 1; AltName: Full=PSY1 receptor	M5WGT9	3.72e-39	Uncharacterized protein OS=Prunus persica GN=PRUPE_ppa004488mg PE=4 SV=1
jg10730.t1	XP_011466467.1	0	PREDICTED: phosphoinositide phosphatase SAC8 [Fragaria vesca subsp. vesca]	AT3G51830.1	0	SAC domain-containing protein 8	XP_011466467.1	0	PREDICTED: phosphoinositide phosphatase SAC8 [Fragaria vesca subsp. vesca]	Q96328.1	0	RecName: Full=Phosphoinositide phosphatase SAC8; Short=AtSAC8; AltName: Full=Protein SUPPRESSOR OF ACTIN 1A; Short=AtSAC1a; AltName: Full=Protein SUPPRESSOR OF ACTIN 8; AltName: Full=Putative transmembrane protein G5p; Short=AtG5; AltName: Full=SAC domain protein 8; AltName: Full=SAC1-like protein AtSAC1a	M5W8I1	0	Uncharacterized protein OS=Prunus persica GN=PRUPE_ppa003442mg PE=4 SV=1
jg10731.t1	XP_004302618.1	5.94e-126	PREDICTED: uncharacterized protein LOC101304302 [Fragaria vesca subsp. vesca]	AT2G38695.1	1.65e-72	Gag-Pol polyprotein/retrotransposon	XP_004302618.1	4.29e-126	PREDICTED: uncharacterized protein LOC101304302 [Fragaria vesca subsp. vesca]				A0A251QBD7	5.1e-105	Uncharacterized protein OS=Prunus persica GN=PRUPE_2G049700 PE=4 SV=1
jg10732.t1	GAY37841.1	3.47e-75	hypothetical protein CUMW_032110, partial [Citrus unshiu]	AT2G30000.1	4e-77	PHF5-like protein	XP_013633804.1	6.95e-75	PREDICTED: PHD finger-like domain-containing protein 5B [Brassica oleracea var. oleracea]	Q0WMV8.1	3.54e-76	RecName: Full=PHD finger-like domain-containing protein 5B<>RecName: Full=PHD finger-like domain-containing protein 5A	A0A1D6HTG4	2.73e-75	Putative ribose-5-phosphate isomerase 3 chloroplastic OS=Zea mays GN=ZEAMMB73_Zm00001d018936 PE=3 SV=1
jg10733.t1	XP_011466468.1	4.9e-122	PREDICTED: transcription factor HBP-1b(c38)-like [Fragaria vesca subsp. vesca]	AT1G58330.1	6.83e-39	transcription factor-like protein	XP_011466468.1	3.53e-122	PREDICTED: transcription factor HBP-1b(c38)-like [Fragaria vesca subsp. vesca]	Q84JC2.1	3.08e-31	RecName: Full=Protein DOG1-like 4	A0A251NWS8	2.17e-114	Uncharacterized protein OS=Prunus persica GN=PRUPE_6G279300 PE=4 SV=1
jg10734.t1	XP_004302546.1	0	PREDICTED: acyl-coenzyme A oxidase 4, peroxisomal [Fragaria vesca subsp. vesca]	AT3G51840.1	0	acyl-CoA oxidase 4	XP_004302546.1	0	PREDICTED: acyl-coenzyme A oxidase 4, peroxisomal [Fragaria vesca subsp. vesca]	Q96329.1	0	RecName: Full=Acyl-coenzyme A oxidase 4, peroxisomal; Short=AOX 4; AltName: Full=G6p; AltName: Full=Short-chain acyl-CoA oxidase; Short=AtCX4; Short=AtG6; Short=SAOX	J7K895	0	Acyl-CoA oxidase 4 OS=Prunus persica GN=ACX4 PE=2 SV=1
jg10735.t1	XP_004305125.1	0	PREDICTED: uncharacterized protein LOC101312178 isoform X1 [Fragaria vesca subsp. vesca]	AT5G05570.2	0	transducin family protein / WD-40 repeat family protein	XP_004305125.1	0	PREDICTED: uncharacterized protein LOC101312178 isoform X1 [Fragaria vesca subsp. vesca]	Q5DQR4.1	5.15e-15	RecName: Full=Syntaxin-binding protein 5-like; AltName: Full=Lethal(2) giant larvae protein homolog 4; AltName: Full=Tomosyn-2	A0A251NWU8	0	Uncharacterized protein OS=Prunus persica GN=PRUPE_6G279100 PE=4 SV=1
jg10735.t2	XP_011466469.1	0	PREDICTED: uncharacterized protein LOC101312178 isoform X2 [Fragaria vesca subsp. vesca]	AT5G05570.2	0	transducin family protein / WD-40 repeat family protein	XP_011466469.1	0	PREDICTED: uncharacterized protein LOC101312178 isoform X2 [Fragaria vesca subsp. vesca]	Q5DQR4.1	4.91e-15	RecName: Full=Syntaxin-binding protein 5-like; AltName: Full=Lethal(2) giant larvae protein homolog 4; AltName: Full=Tomosyn-2	A0A251NWU8	0	Uncharacterized protein OS=Prunus persica GN=PRUPE_6G279100 PE=4 SV=1
jg10736.t1	XP_004302606.1	5.91e-131	PREDICTED: selT-like protein [Fragaria vesca subsp. vesca]	AT3G47300.1	1.72e-88	SELT-like protein precursor	XP_004302606.1	4.26e-131	PREDICTED: selT-like protein [Fragaria vesca subsp. vesca]	Q9STZ2.2	1.51e-87	RecName: Full=SelT-like protein; Flags: Precursor	M5W272	3.9e-122	Uncharacterized protein OS=Prunus persica GN=PRUPE_ppa015809mg PE=4 SV=1
jg10737.t1	XP_004302559.1	0	PREDICTED: omega-3 fatty acid desaturase, chloroplastic-like [Fragaria vesca subsp. vesca]	AT5G05580.1	0	fatty acid desaturase 8	XP_004302559.1	0	PREDICTED: omega-3 fatty acid desaturase, chloroplastic-like [Fragaria vesca subsp. vesca]	P48620.1	0	RecName: Full=Omega-3 fatty acid desaturase, chloroplastic; Flags: Precursor	M5VY67	0	Uncharacterized protein OS=Prunus persica GN=PRUPE_6G278800 PE=4 SV=1
jg10738.t1	XP_004302574.1	0	PREDICTED: uncharacterized protein LOC101291842 [Fragaria vesca subsp. vesca]	AT5G01370.1	2.88e-25	ALC-interacting protein 1	XP_004302574.1	0	PREDICTED: uncharacterized protein LOC101291842 [Fragaria vesca subsp. vesca]				M5VY98	4.28e-148	Uncharacterized protein OS=Prunus persica GN=PRUPE_ppa006052mg PE=4 SV=1
jg10739.t1	XP_004302587.1	2.65e-142	PREDICTED: trihelix transcription factor GT-3b [Fragaria vesca subsp. vesca]	AT2G38250.1	7.94e-70	Homeodomain-like superfamily protein	XP_004302587.1	1.91e-142	PREDICTED: trihelix transcription factor GT-3b [Fragaria vesca subsp. vesca]	O80450.1	6.96e-69	RecName: Full=Trihelix transcription factor GT-3b; AltName: Full=Transcription factor GT-1-like; AltName: Full=Trihelix DNA-binding protein GT-3b	A0A1U8Q5U9	6.49e-105	trihelix transcription factor GT-3b-like isoform X1 OS=Nelumbo nucifera GN=LOC104602588 PE=4 SV=1
jg1074.t1	XP_004296447.1	0	PREDICTED: WD repeat-containing protein 75 [Fragaria vesca subsp. vesca]	AT2G18900.1	0	Transducin/WD40 repeat-like superfamily protein	XP_004296447.1	0	PREDICTED: WD repeat-containing protein 75 [Fragaria vesca subsp. vesca]	Q7ZVR1.2	1.54e-57	RecName: Full=WD repeat-containing protein 75	A0A251QUG0	0	Uncharacterized protein OS=Prunus persica GN=PRUPE_1G084200 PE=4 SV=1
jg10740.t1	XP_004302587.1	2.65e-142	PREDICTED: trihelix transcription factor GT-3b [Fragaria vesca subsp. vesca]	AT2G38250.1	7.94e-70	Homeodomain-like superfamily protein	XP_004302587.1	1.91e-142	PREDICTED: trihelix transcription factor GT-3b [Fragaria vesca subsp. vesca]	O80450.1	6.96e-69	RecName: Full=Trihelix transcription factor GT-3b; AltName: Full=Transcription factor GT-1-like; AltName: Full=Trihelix DNA-binding protein GT-3b	A0A1U8Q5U9	6.49e-105	trihelix transcription factor GT-3b-like isoform X1 OS=Nelumbo nucifera GN=LOC104602588 PE=4 SV=1
jg10741.t1	XP_011465871.1	3.48e-11	PREDICTED: uncharacterized protein LOC105351944 [Fragaria vesca subsp. vesca]				XP_011465871.1	2.51e-11	PREDICTED: uncharacterized protein LOC105351944 [Fragaria vesca subsp. vesca]				B8AKR4	2.95e-05	Histone deacetylase OS=Oryza sativa subsp. indica GN=OsI_10942 PE=4 SV=1
jg10742.t1	XP_004302545.1	0	PREDICTED: calcium-dependent protein kinase 13 [Fragaria vesca subsp. vesca]	AT3G51850.1	0	calcium-dependent protein kinase 13	XP_004302545.1	0	PREDICTED: calcium-dependent protein kinase 13 [Fragaria vesca subsp. vesca]	Q8W4I7.2	0	RecName: Full=Calcium-dependent protein kinase 13	M5W7J1	0	Uncharacterized protein OS=Prunus persica GN=PRUPE_6G278500 PE=4 SV=1
jg10743.t1
jg10744.t1	XP_011467881.1	0	PREDICTED: phenolic glucoside malonyltransferase 1-like [Fragaria vesca subsp. vesca]	AT3G29635.1	2.34e-108	HXXXD-type acyl-transferase family protein	XP_011467881.1	0	PREDICTED: phenolic glucoside malonyltransferase 1-like [Fragaria vesca subsp. vesca]	Q9LRQ8.1	1.42e-98	RecName: Full=Phenolic glucoside malonyltransferase 2	M5X4V3	0	Uncharacterized protein OS=Prunus persica GN=PRUPE_3G253900 PE=4 SV=1
jg10745.t1	XP_007205308.1	0	hsp70 nucleotide exchange factor fes1 [Prunus persica]	AT3G09350.1	0	Fes1A	XP_007205308.1	0	hsp70 nucleotide exchange factor fes1 [Prunus persica]	Q5AYT7.1	4.15e-17	RecName: Full=Hsp70 nucleotide exchange factor fes1	M5VYI2	0	Uncharacterized protein OS=Prunus persica GN=PRUPE_6G258500 PE=4 SV=1
jg10746.t1	XP_004302589.1	0	PREDICTED: protein SRG1-like [Fragaria vesca subsp. vesca]	AT5G05600.1	1.3e-170	2-oxoglutarate (2OG) and Fe(II)-dependent oxygenase superfamily protein	XP_004302589.1	0	PREDICTED: protein SRG1-like [Fragaria vesca subsp. vesca]	Q9FFF6.1	1.14e-169	RecName: Full=Probable 2-oxoglutarate-dependent dioxygenase At5g05600	A0A251NWQ1	0	Uncharacterized protein OS=Prunus persica GN=PRUPE_6G278400 PE=3 SV=1
jg10747.t1	XP_011467266.1	9.91e-93	PREDICTED: uncharacterized protein LOC105352294 [Fragaria vesca subsp. vesca]	AT2G01050.1	3.37e-39	zinc ion binding / nucleic acid binding protein	XP_011467266.1	7.15e-93	PREDICTED: uncharacterized protein LOC105352294 [Fragaria vesca subsp. vesca]				M5W376	5.93e-79	Uncharacterized protein OS=Prunus persica GN=PRUPE_ppb019035mg PE=4 SV=1
jg10748.t1	XP_009344908.1	0	PREDICTED: uncharacterized protein LOC103936764 [Pyrus x bretschneideri]	AT4G29090.1	2.29e-39	Ribonuclease H-like superfamily protein	XP_009344908.1	0	PREDICTED: uncharacterized protein LOC103936764 [Pyrus x bretschneideri]	P0C2F6.1	3.8e-106	RecName: Full=Putative ribonuclease H protein At1g65750	F4NCH2	0	Uncharacterized protein OS=Beta vulgaris subsp. vulgaris PE=4 SV=1
jg10749.t1	XP_008244092.2	1.64e-106	PREDICTED: protein PHR1-LIKE 1-like [Prunus mume]	AT2G01060.1	5.23e-48	myb-like HTH transcriptional regulator family protein	XP_008244092.2	1.19e-106	PREDICTED: protein PHR1-LIKE 1-like [Prunus mume]	Q9SJW0.1	4.57e-47	RecName: Full=Myb family transcription factor PHL7; AltName: Full=Protein PHR1-LIKE 7	M5W7R7	2.06e-105	Uncharacterized protein OS=Prunus persica GN=PRUPE_ppa023008mg PE=4 SV=1
jg1075.t1	XP_004296446.1	0	PREDICTED: serine carboxypeptidase-like 18 [Fragaria vesca subsp. vesca]	AT1G33540.1	2.56e-153	serine carboxypeptidase-like 18	XP_004296446.1	0	PREDICTED: serine carboxypeptidase-like 18 [Fragaria vesca subsp. vesca]	Q9C7Z9.2	2.25e-152	RecName: Full=Serine carboxypeptidase-like 18; Flags: Precursor	A0A067KK41	0	Uncharacterized protein OS=Jatropha curcas GN=JCGZ_10342 PE=3 SV=1
jg10750.t1	XP_004302576.1	5.47e-175	PREDICTED: PHD finger protein ALFIN-LIKE 1-like [Fragaria vesca subsp. vesca]	AT5G05610.2	2.4e-121	alfin-like 1	XP_004302576.1	3.95e-175	PREDICTED: PHD finger protein ALFIN-LIKE 1-like [Fragaria vesca subsp. vesca]	Q9FFF5.1	2.11e-120	RecName: Full=PHD finger protein ALFIN-LIKE 1; Short=Protein AL1	A0A1U8NKY0	5.77e-149	PHD finger protein ALFIN-LIKE 1-like isoform X1 OS=Gossypium hirsutum GN=LOC107948593 PE=4 SV=1
jg10751.t1	XP_004302588.1	0	PREDICTED: dnaJ homolog subfamily B member 13 [Fragaria vesca subsp. vesca]	AT3G08910.1	1.29e-175	DNAJ heat shock family protein	XP_004302588.1	0	PREDICTED: dnaJ homolog subfamily B member 13 [Fragaria vesca subsp. vesca]	Q80Y75.1	9.41e-94	RecName: Full=DnaJ homolog subfamily B member 13; AltName: Full=Testis and spermatogenesis cell-related protein 6; AltName: Full=Testis spermatocyte apoptosis-related gene 6 protein; AltName: Full=Testis spermatogenesis apoptosis-related gene 3 protein; AltName: Full=Testis spermatogenesis apoptosis-related gene 6 protein	M5WBM7	0	Uncharacterized protein OS=Prunus persica GN=PRUPE_6G277900 PE=4 SV=1
jg10752.t1	XP_004302575.1	0	PREDICTED: carboxy-terminal domain RNA polymerase II polypeptide A small phosphatase 1-like [Fragaria vesca subsp. vesca]	AT3G55960.1	9.04e-133	Haloacid dehalogenase-like hydrolase (HAD) superfamily protein	XP_004302575.1	0	PREDICTED: carboxy-terminal domain RNA polymerase II polypeptide A small phosphatase 1-like [Fragaria vesca subsp. vesca]	Q54GB2.1	1.26e-20	RecName: Full=CTD small phosphatase-like protein 2; Short=CTDSP-like 2	M5VZE7	1.13e-166	Uncharacterized protein OS=Prunus persica GN=PRUPE_6G277800 PE=4 SV=1
jg10753.t1	XP_003600493.1	8.85e-06	transmembrane protein, putative [Medicago truncatula]				XP_003600493.1	6.38e-06	transmembrane protein, putative [Medicago truncatula]				G7J281	5.78e-06	Transmembrane protein, putative OS=Medicago truncatula GN=11437632 PE=4 SV=1
jg10754.t1
jg10755.t1	XP_011466471.1	0	PREDICTED: uncharacterized protein LOC101312467 [Fragaria vesca subsp. vesca]	AT5G01400.3	0	HEAT repeat-containing protein	XP_011466471.1	0	PREDICTED: uncharacterized protein LOC101312467 [Fragaria vesca subsp. vesca]	Q92797.2	1.2e-76	RecName: Full=Symplekin	M5W7B1	0	Uncharacterized protein OS=Prunus persica GN=PRUPE_6G277600 PE=4 SV=1
jg10755.t2	XP_011466471.1	0	PREDICTED: uncharacterized protein LOC101312467 [Fragaria vesca subsp. vesca]	AT5G01400.3	0	HEAT repeat-containing protein	XP_011466471.1	0	PREDICTED: uncharacterized protein LOC101312467 [Fragaria vesca subsp. vesca]	Q92797.2	1.5e-74	RecName: Full=Symplekin	M5W7B1	0	Uncharacterized protein OS=Prunus persica GN=PRUPE_6G277600 PE=4 SV=1
jg10756.t1	XP_011459655.1	0	PREDICTED: zinc finger BED domain-containing protein RICESLEEPER 2-like [Fragaria vesca subsp. vesca]	AT3G42170.1	2.61e-32	BED zinc finger and hAT dimerization domain-containing protein DAYSLEEPER	XP_011459655.1	0	PREDICTED: zinc finger BED domain-containing protein RICESLEEPER 2-like [Fragaria vesca subsp. vesca]	P08770.2	7.17e-47	RecName: Full=Putative AC transposase; AltName: Full=ORFA	M5X1N0	2.21e-145	Uncharacterized protein (Fragment) OS=Prunus persica GN=PRUPE_ppa024136mg PE=4 SV=1
jg10757.t1
jg10758.t1	XP_004302579.1	0	PREDICTED: probable pyridoxal 5'-phosphate synthase subunit PDX1 [Fragaria vesca subsp. vesca]	AT5G01410.2	0	Aldolase-type TIM barrel family protein	XP_004302579.1	0	PREDICTED: probable pyridoxal 5'-phosphate synthase subunit PDX1 [Fragaria vesca subsp. vesca]	Q39963.1	0	RecName: Full=Probable pyridoxal 5'-phosphate synthase subunit PDX1; Short=PLP synthase subunit PDX1; AltName: Full=Ethylene-inducible protein HEVER	A0A022S351	0	Uncharacterized protein OS=Erythranthe guttata GN=MIMGU_mgv1a010525mg PE=3 SV=1
jg10759.t1	XP_004302551.1	0	PREDICTED: uncharacterized protein LOC101309361 [Fragaria vesca subsp. vesca]	AT2G38185.2	3.18e-119	RING/U-box superfamily protein	XP_004302551.1	0	PREDICTED: uncharacterized protein LOC101309361 [Fragaria vesca subsp. vesca]	Q4FE47.1	3.25e-09	RecName: Full=Putative E3 ubiquitin-protein ligase XBAT35; AltName: Full=Ankyrin repeat domain and RING finger-containing protein XBAT35; AltName: Full=Protein XB3 homolog 5; AltName: Full=RING-type E3 ubiquitin transferase XBAT35	M5WAR3	0	Uncharacterized protein OS=Prunus persica GN=PRUPE_6G277400 PE=4 SV=1
jg1076.t1	XP_004296444.2	0	PREDICTED: probable receptor-like serine/threonine-protein kinase At5g57670 [Fragaria vesca subsp. vesca]	AT2G18890.1	0	Protein kinase superfamily protein	XP_004296444.2	0	PREDICTED: probable receptor-like serine/threonine-protein kinase At5g57670 [Fragaria vesca subsp. vesca]	Q5XF57.1	1.49e-123	RecName: Full=Probable receptor-like serine/threonine-protein kinase At5g57670	M5XRW5	0	Uncharacterized protein OS=Prunus persica GN=PRUPE_1G084300 PE=3 SV=1
jg10760.t1	XP_006429390.1	0	hypothetical protein CICLE_v10011517mg [Citrus clementina]	AT5G01460.1	0	LMBR1-like membrane protein	XP_006429390.1	0	hypothetical protein CICLE_v10011517mg [Citrus clementina]	Q9M028.1	0	RecName: Full=LIMR family protein At5g01460	V4SUI2	0	Uncharacterized protein OS=Citrus clementina GN=CICLE_v10011517mg PE=4 SV=1
jg10761.t1	XP_004302594.1	1.06e-159	PREDICTED: GDSL esterase/lipase CPRD49-like [Fragaria vesca subsp. vesca]	AT3G11210.1	5.32e-118	SGNH hydrolase-type esterase superfamily protein	XP_004302594.1	7.66e-160	PREDICTED: GDSL esterase/lipase CPRD49-like [Fragaria vesca subsp. vesca]	Q9SRM5.1	4.69e-117	RecName: Full=GDSL esterase/lipase CPRD49; AltName: Full=Extracellular lipase CPRD49; Flags: Precursor	M5W0Q5	1.44e-135	Uncharacterized protein OS=Prunus persica GN=PRUPE_6G277200 PE=4 SV=1
jg10762.t1	XP_004302586.1	4.43e-175	PREDICTED: GDSL esterase/lipase CPRD49-like [Fragaria vesca subsp. vesca]	AT3G11210.1	3.85e-126	SGNH hydrolase-type esterase superfamily protein	XP_004302586.1	3.2e-175	PREDICTED: GDSL esterase/lipase CPRD49-like [Fragaria vesca subsp. vesca]	Q9SRM5.1	3.39e-125	RecName: Full=GDSL esterase/lipase CPRD49; AltName: Full=Extracellular lipase CPRD49; Flags: Precursor	M5W0Q5	7.3e-144	Uncharacterized protein OS=Prunus persica GN=PRUPE_6G277200 PE=4 SV=1
jg10763.t1	XP_004302575.1	4.92e-103	PREDICTED: carboxy-terminal domain RNA polymerase II polypeptide A small phosphatase 1-like [Fragaria vesca subsp. vesca]	AT3G55960.1	6.68e-90	Haloacid dehalogenase-like hydrolase (HAD) superfamily protein	XP_004302575.1	3.55e-103	PREDICTED: carboxy-terminal domain RNA polymerase II polypeptide A small phosphatase 1-like [Fragaria vesca subsp. vesca]	P58466.1	1.79e-19	RecName: Full=Carboxy-terminal domain RNA polymerase II polypeptide A small phosphatase 1; AltName: Full=Golli-interacting protein; Short=GIP; AltName: Full=Nuclear LIM interactor-interacting factor 3; Short=NLI-interacting factor 3; AltName: Full=Small C-terminal domain phosphatase 1; Short=SCP1; Short=Small CTD phosphatase 1	A0A068V0C9	4.5e-103	Uncharacterized protein OS=Coffea canephora GN=GSCOC_T00039182001 PE=4 SV=1
jg10764.t1
jg10765.t1	XP_020418872.1	3.89e-22	PKS-NRPS hybrid synthetase CHGG_01239 [Prunus persica]				XP_020418872.1	2.8e-22	PKS-NRPS hybrid synthetase CHGG_01239 [Prunus persica]				M5XRM2	2.8e-22	Uncharacterized protein OS=Prunus persica GN=PRUPE_ppa001313mg PE=4 SV=1
jg10766.t1	XP_011468454.1	8.52e-147	PREDICTED: uncharacterized protein LOC101301896 [Fragaria vesca subsp. vesca]				XP_011468454.1	6.15e-147	PREDICTED: uncharacterized protein LOC101301896 [Fragaria vesca subsp. vesca]				A0A067E9C3	1.29e-38	Uncharacterized protein OS=Citrus sinensis GN=CISIN_1g045719mg PE=4 SV=1
jg10767.t1	XP_003600493.1	0.000295	transmembrane protein, putative [Medicago truncatula]				XP_003600493.1	0.000213	transmembrane protein, putative [Medicago truncatula]				G7J281	0.000193	Transmembrane protein, putative OS=Medicago truncatula GN=11437632 PE=4 SV=1
jg10768.t1	XP_011466471.1	0	PREDICTED: uncharacterized protein LOC101312467 [Fragaria vesca subsp. vesca]	AT5G01400.3	0	HEAT repeat-containing protein	XP_011466471.1	0	PREDICTED: uncharacterized protein LOC101312467 [Fragaria vesca subsp. vesca]	Q92797.2	4.03e-76	RecName: Full=Symplekin	M5W7B1	0	Uncharacterized protein OS=Prunus persica GN=PRUPE_6G277600 PE=4 SV=1
jg10768.t2	XP_011466471.1	0	PREDICTED: uncharacterized protein LOC101312467 [Fragaria vesca subsp. vesca]	AT5G01400.3	0	HEAT repeat-containing protein	XP_011466471.1	0	PREDICTED: uncharacterized protein LOC101312467 [Fragaria vesca subsp. vesca]	Q92797.2	5.76e-74	RecName: Full=Symplekin	M5W7B1	0	Uncharacterized protein OS=Prunus persica GN=PRUPE_6G277600 PE=4 SV=1
jg10769.t1
jg1077.t1	XP_004296443.1	2.49e-71	PREDICTED: U4/U6.U5 small nuclear ribonucleoprotein 27 kDa protein [Fragaria vesca subsp. vesca]	AT5G57370.1	1.65e-40	U4/U6.U5 small nuclear ribonucleoprotein	XP_004296443.1	1.8e-71	PREDICTED: U4/U6.U5 small nuclear ribonucleoprotein 27 kDa protein [Fragaria vesca subsp. vesca]	Q8WVK2.1	1.75e-12	RecName: Full=U4/U6.U5 small nuclear ribonucleoprotein 27 kDa protein; Short=U4/U6.U5 snRNP 27 kDa protein; Short=U4/U6.U5-27K; AltName: Full=Nucleic acid-binding protein RY-1; AltName: Full=U4/U6.U5 tri-snRNP-associated 27 kDa protein; Short=27K; AltName: Full=U4/U6.U5 tri-snRNP-associated protein 3	M5XT32	4.77e-69	Uncharacterized protein OS=Prunus persica GN=PRUPE_1G084400 PE=4 SV=1
jg10770.t1	XP_004302579.1	0	PREDICTED: probable pyridoxal 5'-phosphate synthase subunit PDX1 [Fragaria vesca subsp. vesca]	AT5G01410.2	0	Aldolase-type TIM barrel family protein	XP_004302579.1	0	PREDICTED: probable pyridoxal 5'-phosphate synthase subunit PDX1 [Fragaria vesca subsp. vesca]	Q39963.1	0	RecName: Full=Probable pyridoxal 5'-phosphate synthase subunit PDX1; Short=PLP synthase subunit PDX1; AltName: Full=Ethylene-inducible protein HEVER	A0A022S351	0	Uncharacterized protein OS=Erythranthe guttata GN=MIMGU_mgv1a010525mg PE=3 SV=1
jg10771.t1	XP_004302551.1	0	PREDICTED: uncharacterized protein LOC101309361 [Fragaria vesca subsp. vesca]	AT2G38185.2	1.26e-118	RING/U-box superfamily protein	XP_004302551.1	0	PREDICTED: uncharacterized protein LOC101309361 [Fragaria vesca subsp. vesca]	Q4FE47.1	3.37e-09	RecName: Full=Putative E3 ubiquitin-protein ligase XBAT35; AltName: Full=Ankyrin repeat domain and RING finger-containing protein XBAT35; AltName: Full=Protein XB3 homolog 5; AltName: Full=RING-type E3 ubiquitin transferase XBAT35	M5WAR3	0	Uncharacterized protein OS=Prunus persica GN=PRUPE_6G277400 PE=4 SV=1
jg10772.t1	XP_006429390.1	0	hypothetical protein CICLE_v10011517mg [Citrus clementina]	AT5G01460.1	0	LMBR1-like membrane protein	XP_006429390.1	0	hypothetical protein CICLE_v10011517mg [Citrus clementina]	Q9M028.1	0	RecName: Full=LIMR family protein At5g01460	V4SUI2	0	Uncharacterized protein OS=Citrus clementina GN=CICLE_v10011517mg PE=4 SV=1
jg10773.t1	XP_004302594.1	1.06e-159	PREDICTED: GDSL esterase/lipase CPRD49-like [Fragaria vesca subsp. vesca]	AT3G11210.1	5.32e-118	SGNH hydrolase-type esterase superfamily protein	XP_004302594.1	7.66e-160	PREDICTED: GDSL esterase/lipase CPRD49-like [Fragaria vesca subsp. vesca]	Q9SRM5.1	4.69e-117	RecName: Full=GDSL esterase/lipase CPRD49; AltName: Full=Extracellular lipase CPRD49; Flags: Precursor	M5W0Q5	1.44e-135	Uncharacterized protein OS=Prunus persica GN=PRUPE_6G277200 PE=4 SV=1
jg10774.t1	XP_004302586.1	1.88e-174	PREDICTED: GDSL esterase/lipase CPRD49-like [Fragaria vesca subsp. vesca]	AT3G11210.1	4.11e-126	SGNH hydrolase-type esterase superfamily protein	XP_004302586.1	1.36e-174	PREDICTED: GDSL esterase/lipase CPRD49-like [Fragaria vesca subsp. vesca]	Q9SRM5.1	3.62e-125	RecName: Full=GDSL esterase/lipase CPRD49; AltName: Full=Extracellular lipase CPRD49; Flags: Precursor	M5W0Q5	7.46e-144	Uncharacterized protein OS=Prunus persica GN=PRUPE_6G277200 PE=4 SV=1
jg10775.t1	XP_009377771.1	1.01e-170	PREDICTED: methyltransferase-like protein 23 isoform X1 [Pyrus x bretschneideri]	AT5G01470.1	1.52e-133	S-adenosyl-L-methionine-dependent methyltransferases superfamily protein	XP_009377771.1	7.3e-171	PREDICTED: methyltransferase-like protein 23 isoform X1 [Pyrus x bretschneideri]	P0CP45.1	9.27e-08	RecName: Full=Protein N-terminal and lysine N-methyltransferase EFM7; AltName: Full=Elongation factor methyltransferase 7<>RecName: Full=Protein N-terminal and lysine N-methyltransferase EFM7; AltName: Full=Elongation factor methyltransferase 7	M5W0W5	1.12e-162	Uncharacterized protein OS=Prunus persica GN=PRUPE_6G277100 PE=4 SV=1
jg10776.t1	XP_004305126.1	4.69e-129	PREDICTED: vacuolar cation/proton exchanger 3-like [Fragaria vesca subsp. vesca]	AT2G38170.2	1.82e-89	cation exchanger 1	XP_004305126.1	3.38e-129	PREDICTED: vacuolar cation/proton exchanger 3-like [Fragaria vesca subsp. vesca]	Q39253.3	1.96e-87	RecName: Full=Vacuolar cation/proton exchanger 1; AltName: Full=Ca(2+)/H(+) antiporter CAX1; AltName: Full=Ca(2+)/H(+) exchanger 1; AltName: Full=Protein CATION EXCHANGER 1; AltName: Full=Protein RARE COLD INDUCIBLE 4	A0A251NWP4	7.81e-108	Uncharacterized protein OS=Prunus persica GN=PRUPE_6G277000 PE=3 SV=1
jg10777.t1	XP_004300989.1	4.34e-26	PREDICTED: uncharacterized protein LOC101299196 [Fragaria vesca subsp. vesca]				XP_004300989.1	3.13e-26	PREDICTED: uncharacterized protein LOC101299196 [Fragaria vesca subsp. vesca]				M5XEL3	6e-17	Uncharacterized protein (Fragment) OS=Prunus persica GN=PRUPE_ppa019597mg PE=4 SV=1
jg10778.t1	XP_004305126.1	6.39e-106	PREDICTED: vacuolar cation/proton exchanger 3-like [Fragaria vesca subsp. vesca]	AT3G51860.1	2.54e-79	cation exchanger 3	XP_004305126.1	4.61e-106	PREDICTED: vacuolar cation/proton exchanger 3-like [Fragaria vesca subsp. vesca]	Q93Z81.1	2.24e-78	RecName: Full=Vacuolar cation/proton exchanger 3; AltName: Full=Ca(2+)/H(+) antiporter CAX3; AltName: Full=Ca(2+)/H(+) exchanger 3; AltName: Full=Protein CATION EXCHANGER 3	A0A251NWP4	8.03e-94	Uncharacterized protein OS=Prunus persica GN=PRUPE_6G277000 PE=3 SV=1
jg10779.t1	XP_021830305.1	0	vacuolar cation/proton exchanger 3-like [Prunus avium]	AT3G51860.1	0	cation exchanger 3	XP_021830305.1	0	vacuolar cation/proton exchanger 3-like [Prunus avium]	Q93Z81.1	0	RecName: Full=Vacuolar cation/proton exchanger 3; AltName: Full=Ca(2+)/H(+) antiporter CAX3; AltName: Full=Ca(2+)/H(+) exchanger 3; AltName: Full=Protein CATION EXCHANGER 3	A0A251NWP8	0	Uncharacterized protein OS=Prunus persica GN=PRUPE_6G276800 PE=3 SV=1
jg1078.t1	XP_004296443.1	2.49e-71	PREDICTED: U4/U6.U5 small nuclear ribonucleoprotein 27 kDa protein [Fragaria vesca subsp. vesca]	AT5G57370.1	1.65e-40	U4/U6.U5 small nuclear ribonucleoprotein	XP_004296443.1	1.8e-71	PREDICTED: U4/U6.U5 small nuclear ribonucleoprotein 27 kDa protein [Fragaria vesca subsp. vesca]	Q8WVK2.1	1.75e-12	RecName: Full=U4/U6.U5 small nuclear ribonucleoprotein 27 kDa protein; Short=U4/U6.U5 snRNP 27 kDa protein; Short=U4/U6.U5-27K; AltName: Full=Nucleic acid-binding protein RY-1; AltName: Full=U4/U6.U5 tri-snRNP-associated 27 kDa protein; Short=27K; AltName: Full=U4/U6.U5 tri-snRNP-associated protein 3	M5XT32	4.77e-69	Uncharacterized protein OS=Prunus persica GN=PRUPE_1G084400 PE=4 SV=1
jg10780.t1	XP_004305127.1	0	PREDICTED: probable envelope ADP,ATP carrier protein, chloroplastic [Fragaria vesca subsp. vesca]	AT3G51870.1	0	Mitochondrial substrate carrier family protein	XP_004305127.1	0	PREDICTED: probable envelope ADP,ATP carrier protein, chloroplastic [Fragaria vesca subsp. vesca]	O65023.2	0	RecName: Full=Probable envelope ADP,ATP carrier protein, chloroplastic; AltName: Full=Envelope ADP/ATP translocase; Flags: Precursor	A0A251NWN2	0	Uncharacterized protein OS=Prunus persica GN=PRUPE_6G276700 PE=3 SV=1
jg10781.t1	XP_021830306.1	0	protein root UVB sensitive 5 [Prunus avium]	AT5G01510.1	0	root UVB sensitive protein (Protein of unknown function%2C DUF647)	XP_021830306.1	0	protein root UVB sensitive 5 [Prunus avium]	B6IDH3.1	0	RecName: Full=Protein root UVB sensitive 5	A0A251NWR7	0	Uncharacterized protein OS=Prunus persica GN=PRUPE_6G276600 PE=4 SV=1
jg10782.t1	XP_004302598.1	6.24e-157	PREDICTED: E3 ubiquitin-protein ligase RNF8 [Fragaria vesca subsp. vesca]	AT5G01520.1	4.07e-135	RING/U-box superfamily protein	XP_004302598.1	4.5e-157	PREDICTED: E3 ubiquitin-protein ligase RNF8 [Fragaria vesca subsp. vesca]	Q9M022.1	3.59e-134	RecName: Full=E3 ubiquitin-protein ligase AIRP2; AltName: Full=Protein ABA INSENSITIVE RING PROTEIN 2; Short=AtAIRP2; AltName: Full=RING-type E3 ubiquitin transferase AIRP2	M5VZW6	1.37e-156	Uncharacterized protein OS=Prunus persica GN=PRUPE_6G276500 PE=4 SV=1
jg10783.t1	XP_004302635.1	1.29e-77	PREDICTED: high mobility group B protein 1-like [Fragaria vesca subsp. vesca]	AT3G51880.2	3.25e-54	high mobility group B1	XP_004302635.1	9.31e-78	PREDICTED: high mobility group B protein 1-like [Fragaria vesca subsp. vesca]	O49595.1	1.56e-51	RecName: Full=High mobility group B protein 1; AltName: Full=High mobility group protein A; Short=AtHMGalpha; Short=HMG alpha; AltName: Full=Nucleosome/chromatin assembly factor group D 01; Short=Nucleosome/chromatin assembly factor group D 1	A0A251P025	1.11e-68	Uncharacterized protein OS=Prunus persica GN=PRUPE_6G276300 PE=4 SV=1
jg10784.t1	XP_008388205.1	0	PREDICTED: chlorophyll a-b binding protein CP29.1, chloroplastic-like [Malus domestica]	AT3G08940.2	2.91e-170	light harvesting complex photosystem II	XP_008388205.1	0	PREDICTED: chlorophyll a-b binding protein CP29.1, chloroplastic-like [Malus domestica]	Q9XF88.1	2.57e-169	RecName: Full=Chlorophyll a-b binding protein CP29.2, chloroplastic; AltName: Full=LHCB4.2; AltName: Full=LHCII protein 4.2; Flags: Precursor	A0A251NWM2	0	Chlorophyll a-b binding protein, chloroplastic OS=Prunus persica GN=PRUPE_6G276200 PE=3 SV=1
jg10785.t1	XP_008370078.1	1.88e-99	PREDICTED: mitochondrial inner membrane protease subunit 2-like [Malus domestica]	AT3G08980.4	9.09e-67	Peptidase S24/S26A/S26B/S26C family protein	XP_008370078.1	1.36e-99	PREDICTED: mitochondrial inner membrane protease subunit 2-like [Malus domestica]	Q6AZD4.1	2.86e-35	RecName: Full=Mitochondrial inner membrane protease subunit 2; AltName: Full=IMP2-like protein	M5W3R1	1.16e-97	Uncharacterized protein OS=Prunus persica GN=PRUPE_6G276100 PE=4 SV=1
jg10786.t1	XP_004305129.1	6.23e-78	PREDICTED: protein yippee-like [Fragaria vesca subsp. vesca]	AT2G40110.1	6.45e-68	Yippee family putative zinc-binding protein	XP_004305129.1	4.5e-78	PREDICTED: protein yippee-like [Fragaria vesca subsp. vesca]	P59234.1	3.84e-67	RecName: Full=Protein yippee-like	A0A061ES85	2.91e-75	Protein yippee-like OS=Theobroma cacao GN=TCM_021710 PE=3 SV=1
jg10787.t1	XP_004302638.1	0	PREDICTED: endochitinase A-like [Fragaria vesca subsp. vesca]	AT3G09010.1	0	Protein kinase superfamily protein	XP_004302638.1	0	PREDICTED: endochitinase A-like [Fragaria vesca subsp. vesca]	Q93YN1.1	2.19e-113	RecName: Full=Cold-responsive protein kinase 1	M5W7H2	0	Uncharacterized protein OS=Prunus persica GN=PRUPE_6G275700 PE=4 SV=1
jg10788.t1	XP_009411551.1	2.64e-13	PREDICTED: clathrin light chain 2-like [Musa acuminata subsp. malaccensis]	AT2G40060.1	2.05e-13	Clathrin light chain protein	XP_009411551.1	1.91e-13	PREDICTED: clathrin light chain 2-like [Musa acuminata subsp. malaccensis]	O04209.1	1.8e-12	RecName: Full=Clathrin light chain 2	M0TPH7	2.57e-13	Clathrin light chain OS=Musa acuminata subsp. malaccensis PE=3 SV=1
jg10789.t1	XP_015897178.1	5.62e-26	PREDICTED: clathrin light chain 3-like [Ziziphus jujuba]	AT3G51890.1	4.64e-11	Clathrin light chain protein	XP_015897178.1	4.05e-26	PREDICTED: clathrin light chain 3-like [Ziziphus jujuba]	F4J5M9.1	4.06e-10	RecName: Full=Clathrin light chain 3	W8E3Q4	3.76e-24	Clathrin light chain OS=Lotus japonicus GN=CLC1 PE=2 SV=1
jg1079.t1	XP_011470506.1	1.15e-56	PREDICTED: uncharacterized protein LOC105353227 [Fragaria vesca subsp. vesca]				XP_011470506.1	8.31e-57	PREDICTED: uncharacterized protein LOC105353227 [Fragaria vesca subsp. vesca]				A0A1D5VXP6	1.91e-42	Uncharacterized protein OS=Triticum aestivum PE=4 SV=1
jg10790.t1	XP_004302639.1	0	PREDICTED: RNA polymerase II C-terminal domain phosphatase-like 2 [Fragaria vesca subsp. vesca]	AT5G01270.2	0	carboxyl-terminal domain (ctd) phosphatase-like 2	XP_004302639.1	0	PREDICTED: RNA polymerase II C-terminal domain phosphatase-like 2 [Fragaria vesca subsp. vesca]	Q5YDB5.3	0	RecName: Full=RNA polymerase II C-terminal domain phosphatase-like 2; Short=FCP-like 2; AltName: Full=Carboxyl-terminal phosphatase-like 2; Short=AtCPL2; Short=CTD phosphatase-like 2	D7TH87	0	Uncharacterized protein OS=Vitis vinifera GN=VIT_08s0007g02130 PE=4 SV=1
jg10790.t2	XP_004302639.1	8.98e-22	PREDICTED: RNA polymerase II C-terminal domain phosphatase-like 2 [Fragaria vesca subsp. vesca]				XP_004302639.1	6.48e-22	PREDICTED: RNA polymerase II C-terminal domain phosphatase-like 2 [Fragaria vesca subsp. vesca]				M5WA63	7.09e-12	Uncharacterized protein OS=Prunus persica GN=PRUPE_6G275400 PE=4 SV=1
jg10791.t1	XP_004302646.1	1.84e-56	PREDICTED: uncharacterized protein LOC101312742 [Fragaria vesca subsp. vesca]	AT5G01260.3	3.33e-09	Carbohydrate-binding-like fold	XP_004302646.1	1.32e-56	PREDICTED: uncharacterized protein LOC101312742 [Fragaria vesca subsp. vesca]				A0A251NWM5	1.4e-36	Uncharacterized protein OS=Prunus persica GN=PRUPE_6G275300 PE=4 SV=1
jg10792.t1	XP_004305136.1	0	PREDICTED: probable LRR receptor-like serine/threonine-protein kinase At3g47570 [Fragaria vesca subsp. vesca]	AT3G47570.1	0	Leucine-rich repeat protein kinase family protein	XP_004305136.1	0	PREDICTED: probable LRR receptor-like serine/threonine-protein kinase At3g47570 [Fragaria vesca subsp. vesca]	C0LGP4.1	0	RecName: Full=Probable LRR receptor-like serine/threonine-protein kinase At3g47570; Flags: Precursor	F6HKT0	0	Uncharacterized protein OS=Vitis vinifera GN=VIT_08s0007g02110 PE=3 SV=1
jg10793.t1	XP_011466482.1	0	PREDICTED: probable LRR receptor-like serine/threonine-protein kinase At3g47570 [Fragaria vesca subsp. vesca]	AT3G47570.1	0	Leucine-rich repeat protein kinase family protein	XP_011466482.1	0	PREDICTED: probable LRR receptor-like serine/threonine-protein kinase At3g47570 [Fragaria vesca subsp. vesca]	C0LGP4.1	0	RecName: Full=Probable LRR receptor-like serine/threonine-protein kinase At3g47570; Flags: Precursor	A0A251NWK2	0	Uncharacterized protein OS=Prunus persica GN=PRUPE_6G274900 PE=3 SV=1
jg10794.t1	XP_011466480.1	0	PREDICTED: probable LRR receptor-like serine/threonine-protein kinase At3g47570 isoform X1 [Fragaria vesca subsp. vesca]	AT3G47570.1	0	Leucine-rich repeat protein kinase family protein	XP_011466480.1	0	PREDICTED: probable LRR receptor-like serine/threonine-protein kinase At3g47570 isoform X1 [Fragaria vesca subsp. vesca]	C0LGP4.1	0	RecName: Full=Probable LRR receptor-like serine/threonine-protein kinase At3g47570; Flags: Precursor	A0A251NY35	0	Uncharacterized protein OS=Prunus persica GN=PRUPE_6G274800 PE=3 SV=1
jg10795.t1	XP_004302661.1	0	PREDICTED: lactosylceramide 4-alpha-galactosyltransferase-like [Fragaria vesca subsp. vesca]	AT5G01250.1	2.82e-140	alpha 1%2C4-glycosyltransferase family protein	XP_004302661.1	0	PREDICTED: lactosylceramide 4-alpha-galactosyltransferase-like [Fragaria vesca subsp. vesca]	P0C8Q4.1	1.39e-35	RecName: Full=Uncharacterized protein At4g19900	A0A251NWJ9	0	Uncharacterized protein OS=Prunus persica GN=PRUPE_6G274700 PE=4 SV=1
jg10796.t1	XP_007207872.1	2.54e-79	uncharacterized protein LOC18773077 [Prunus persica]				XP_007207872.1	1.83e-79	uncharacterized protein LOC18773077 [Prunus persica]				M5W6W5	1.66e-79	Uncharacterized protein (Fragment) OS=Prunus persica GN=PRUPE_ppa021885mg PE=4 SV=1
jg10797.t1	XP_004302672.1	2.47e-64	PREDICTED: 30S ribosomal protein S31, chloroplastic [Fragaria vesca subsp. vesca]	AT2G38140.1	5.05e-30	plastid-specific ribosomal protein 4	XP_004302672.1	1.78e-64	PREDICTED: 30S ribosomal protein S31, chloroplastic [Fragaria vesca subsp. vesca]	O80439.1	4.44e-29	RecName: Full=30S ribosomal protein S31, chloroplastic; AltName: Full=Plastid-specific 30S ribosomal protein 4; Short=PSRP-4; Flags: Precursor	M5W0T8	2.97e-59	Uncharacterized protein OS=Prunus persica GN=PRUPE_6G274500 PE=4 SV=1
jg10798.t1	XP_021828961.1	1.18e-24	uncharacterized protein LOC110769313 [Prunus avium]				XP_021828961.1	8.54e-25	uncharacterized protein LOC110769313 [Prunus avium]				A0A251NWK3	1.32e-11	Uncharacterized protein OS=Prunus persica GN=PRUPE_6G273600 PE=4 SV=1
jg10799.t1	XP_021823796.1	0	UPF0481 protein At3g47200-like [Prunus avium]	AT3G50170.1	6.11e-61	transmembrane protein%2C putative (DUF247)	XP_021823796.1	0	UPF0481 protein At3g47200-like [Prunus avium]	Q9SD53.1	6.72e-45	RecName: Full=UPF0481 protein At3g47200	A0A251NWJ4	0	Uncharacterized protein OS=Prunus persica GN=PRUPE_6G274100 PE=4 SV=1
jg108.t1	XP_004296635.1	0	PREDICTED: type I inositol 1,4,5-trisphosphate 5-phosphatase CVP2-like [Fragaria vesca subsp. vesca]	AT2G32010.4	0	CVP2 like 1	XP_004296635.1	0	PREDICTED: type I inositol 1,4,5-trisphosphate 5-phosphatase CVP2-like [Fragaria vesca subsp. vesca]	Q0WQ41.1	0	RecName: Full=Type IV inositol polyphosphate 5-phosphatase 7; Short=At5PTase7; AltName: Full=Protein CVP2 LIKE 1; Short=Protein CVL1	M5XVL7	0	Uncharacterized protein OS=Prunus persica GN=PRUPE_1G018200 PE=4 SV=1
jg1080.t1	EEE50824.1	0	hypothetical protein OsJ_31232 [Oryza sativa Japonica Group]	AT4G29090.1	8.65e-51	Ribonuclease H-like superfamily protein	XP_015619246.1	2.38e-180	PREDICTED: uncharacterized protein LOC107279669 [Oryza sativa Japonica Group]	P0C2F6.1	4.44e-41	RecName: Full=Putative ribonuclease H protein At1g65750	M5XSK0	0	Uncharacterized protein OS=Prunus persica GN=PRUPE_ppa016553mg PE=4 SV=1
jg10800.t1	XP_004302659.1	0	PREDICTED: UPF0481 protein At3g47200-like [Fragaria vesca subsp. vesca]	AT3G50140.1	1.19e-50	transmembrane protein%2C putative (DUF247)	XP_004302659.1	0	PREDICTED: UPF0481 protein At3g47200-like [Fragaria vesca subsp. vesca]	Q9SD53.1	8.21e-41	RecName: Full=UPF0481 protein At3g47200	M5W2H6	2.53e-173	Uncharacterized protein OS=Prunus persica GN=PRUPE_6G274300 PE=4 SV=1
jg10801.t1	XP_021828959.1	0	auxin transporter-like protein 2 [Prunus avium]	AT2G38120.1	0	Transmembrane amino acid transporter family protein	XP_021828959.1	0	auxin transporter-like protein 2 [Prunus avium]	Q9FEL7.1	0	RecName: Full=Auxin transporter-like protein 2; AltName: Full=AUX1-like protein 2; AltName: Full=MtLAX2	Q5NDZ2	0	Putative auxin influx carrier protein OS=Prunus avium GN=lax1 PE=2 SV=1
jg10802.t1	XP_004302656.1	0	PREDICTED: glycerol-3-phosphate 2-O-acyltransferase 6 [Fragaria vesca subsp. vesca]	AT2G38110.1	0	glycerol-3-phosphate acyltransferase 6	XP_004302656.1	0	PREDICTED: glycerol-3-phosphate 2-O-acyltransferase 6 [Fragaria vesca subsp. vesca]	O80437.1	0	RecName: Full=Glycerol-3-phosphate 2-O-acyltransferase 6; Short=AtGPAT6; AltName: Full=Glycerol-3-phosphate acyltransferase 6	M5WP38	0	Uncharacterized protein OS=Prunus persica GN=PRUPE_6G272900 PE=4 SV=1
jg10803.t1	XP_004305142.1	9.91e-66	PREDICTED: BTB/POZ domain-containing protein At3g09030 [Fragaria vesca subsp. vesca]	AT3G09030.1	7.86e-42	BTB/POZ domain-containing protein	XP_004305142.1	7.15e-66	PREDICTED: BTB/POZ domain-containing protein At3g09030 [Fragaria vesca subsp. vesca]	Q9S7R7.1	6.93e-41	RecName: Full=BTB/POZ domain-containing protein At3g09030	M5WP90	4.91e-61	Uncharacterized protein OS=Prunus persica GN=PRUPE_6G272700 PE=4 SV=1
jg10803.t2	XP_004305142.1	0	PREDICTED: BTB/POZ domain-containing protein At3g09030 [Fragaria vesca subsp. vesca]	AT3G09030.1	0	BTB/POZ domain-containing protein	XP_004305142.1	0	PREDICTED: BTB/POZ domain-containing protein At3g09030 [Fragaria vesca subsp. vesca]	Q9S7R7.1	0	RecName: Full=BTB/POZ domain-containing protein At3g09030	M5WP90	0	Uncharacterized protein OS=Prunus persica GN=PRUPE_6G272700 PE=4 SV=1
jg10803.t3	XP_004305142.1	1.48e-102	PREDICTED: BTB/POZ domain-containing protein At3g09030 [Fragaria vesca subsp. vesca]	AT3G09030.1	4.31e-65	BTB/POZ domain-containing protein	XP_004305142.1	1.07e-102	PREDICTED: BTB/POZ domain-containing protein At3g09030 [Fragaria vesca subsp. vesca]	Q9S7R7.1	3.8e-64	RecName: Full=BTB/POZ domain-containing protein At3g09030	A0A2C9V9J1	7.08e-85	Uncharacterized protein OS=Manihot esculenta GN=MANES_09G103400 PE=4 SV=1
jg10804.t1	XP_011466486.1	1.7e-109	PREDICTED: protein YLS9-like [Fragaria vesca subsp. vesca]	AT5G06320.1	2.64e-34	NDR1/HIN1-like 3	XP_011466486.1	1.22e-109	PREDICTED: protein YLS9-like [Fragaria vesca subsp. vesca]	Q9FNH6.1	2.31e-33	RecName: Full=NDR1/HIN1-like protein 3	M5VSM5	1.11e-62	Uncharacterized protein OS=Prunus persica GN=PRUPE_7G111600 PE=4 SV=1
jg10805.t1	XP_007205604.1	0	26S proteasome non-ATPase regulatory subunit 7 homolog A [Prunus persica]	AT5G05780.1	0	RP non-ATPase subunit 8A	XP_007205604.1	0	26S proteasome non-ATPase regulatory subunit 7 homolog A [Prunus persica]	O24412.1	0	RecName: Full=26S proteasome non-ATPase regulatory subunit 7 homolog A; AltName: Full=26S proteasome regulatory subunit RPN8a; Short=AtRPN8a; AltName: Full=Protein ASYMMETRIC LEAVES ENHANCER 3; AltName: Full=Protein MOV34; Short=AtMOV34	M5WC05	0	Uncharacterized protein OS=Prunus persica GN=PRUPE_6G272100 PE=4 SV=1
jg10806.t1	XP_004302650.1	0	PREDICTED: putative tRNA (cytidine(32)/guanosine(34)-2'-O)-methyltransferase [Fragaria vesca subsp. vesca]	AT5G01230.1	0	S-adenosyl-L-methionine-dependent methyltransferases superfamily protein	XP_004302650.1	0	PREDICTED: putative tRNA (cytidine(32)/guanosine(34)-2'-O)-methyltransferase [Fragaria vesca subsp. vesca]	Q9UET6.2	1.33e-116	RecName: Full=Putative tRNA (cytidine(32)/guanosine(34)-2'-O)-methyltransferase; AltName: Full=2'-O-ribose RNA methyltransferase TRM7 homolog; AltName: Full=Protein ftsJ homolog 1	M5W093	0	Putative tRNA (cytidine(32)/guanosine(34)-2'-O)-methyltransferase OS=Prunus persica GN=PRUPE_6G272000 PE=3 SV=1
jg10807.t1	XP_020422168.1	1.04e-64	josephin-like protein [Prunus persica]	AT3G09032.1	3.03e-10	josephin-like protein	XP_020422168.1	7.53e-65	josephin-like protein [Prunus persica]				M5W7Q1	6.82e-65	Uncharacterized protein OS=Prunus persica GN=PRUPE_6G271900 PE=4 SV=1
jg10808.t1	XP_021814583.1	0	sulfoquinovosyl transferase SQD2 [Prunus avium]	AT5G01220.1	0	sulfoquinovosyldiacylglycerol 2	XP_021814583.1	0	sulfoquinovosyl transferase SQD2 [Prunus avium]	Q8S4F6.1	0	RecName: Full=Sulfoquinovosyl transferase SQD2; AltName: Full=Protein SULFOQUINOVOSYLDIACYLGLYCEROL 2; AltName: Full=Sulfolipid synthase SQD2; AltName: Full=UDP-sulfoquinovose: diacylglycerol alpha-sulfoquinovosyltransferase SQD2; Flags: Precursor	M5WAG9	0	Uncharacterized protein OS=Prunus persica GN=PRUPE_6G271800 PE=4 SV=1
jg10809.t1	XP_004302658.1	0	PREDICTED: BAHD acyltransferase DCR [Fragaria vesca subsp. vesca]	AT5G01210.1	0	HXXXD-type acyl-transferase family protein	XP_004302658.1	0	PREDICTED: BAHD acyltransferase DCR [Fragaria vesca subsp. vesca]	Q9FF86.1	3.35e-74	RecName: Full=BAHD acyltransferase DCR; AltName: Full=Protein DEFECTIVE IN CUTICULAR RIDGES; AltName: Full=Protein PERMEABLE LEAVES 3	M5VY11	0	Uncharacterized protein OS=Prunus persica GN=PRUPE_6G271700 PE=4 SV=1
jg1081.t1	XP_007226519.1	0	pentatricopeptide repeat-containing protein At5g66520 [Prunus persica]	AT5G06540.1	2.05e-117	Pentatricopeptide repeat (PPR) superfamily protein	XP_007226519.1	0	pentatricopeptide repeat-containing protein At5g66520 [Prunus persica]	Q9FG16.1	1.8e-116	RecName: Full=Pentatricopeptide repeat-containing protein At5g06540	M5Y0G5	0	Uncharacterized protein OS=Prunus persica GN=PRUPE_ppa025518mg PE=4 SV=1
jg10810.t1	XP_004302668.1	0	PREDICTED: transcription factor DIVARICATA [Fragaria vesca subsp. vesca]	AT2G38090.1	1.5e-120	Duplicated homeodomain-like superfamily protein	XP_004302668.1	0	PREDICTED: transcription factor DIVARICATA [Fragaria vesca subsp. vesca]	Q8S9H7.1	2.19e-111	RecName: Full=Transcription factor DIVARICATA	A0A1P8C4J2	6.76e-175	MYB10 OS=Eriobotrya japonica PE=2 SV=1
jg10811.t1	XP_004302643.1	0	PREDICTED: laccase-4-like [Fragaria vesca subsp. vesca]	AT2G38080.1	0	Laccase/Diphenol oxidase family protein	XP_004302643.1	0	PREDICTED: laccase-4-like [Fragaria vesca subsp. vesca]	O80434.2	0	RecName: Full=Laccase-4; AltName: Full=Benzenediol:oxygen oxidoreductase 4; AltName: Full=Diphenol oxidase 4; AltName: Full=Protein IRREGULAR XYLEM 12; AltName: Full=Urishiol oxidase 4; Flags: Precursor	A0A220NLC7	0	Laccase OS=Pyrus x bretschneideri PE=2 SV=1
jg10812.t1	XP_011466487.1	2.01e-143	PREDICTED: protein NRT1/ PTR FAMILY 8.1-like [Fragaria vesca subsp. vesca]	AT3G54140.2	2.84e-103	peptide transporter 1	XP_011466487.1	1.45e-143	PREDICTED: protein NRT1/ PTR FAMILY 8.1-like [Fragaria vesca subsp. vesca]	Q9M390.1	2.5e-102	RecName: Full=Protein NRT1/ PTR FAMILY 8.1; Short=AtNPF8.1; AltName: Full=Peptide transporter PTR1	A0A1U7WAN1	1.43e-126	protein NRT1/ PTR FAMILY 8.1-like OS=Nicotiana sylvestris GN=LOC104224359 PE=3 SV=1
jg10813.t1	XP_011466487.1	0	PREDICTED: protein NRT1/ PTR FAMILY 8.1-like [Fragaria vesca subsp. vesca]	AT3G54140.2	1.15e-177	peptide transporter 1	XP_011466487.1	0	PREDICTED: protein NRT1/ PTR FAMILY 8.1-like [Fragaria vesca subsp. vesca]	Q9M390.1	1.02e-176	RecName: Full=Protein NRT1/ PTR FAMILY 8.1; Short=AtNPF8.1; AltName: Full=Peptide transporter PTR1	A0A1R3JRQ6	0	Proton-dependent oligopeptide transporter family OS=Corchorus olitorius GN=COLO4_14586 PE=3 SV=1
jg10814.t1	XP_011466488.1	0	PREDICTED: protein NRT1/ PTR FAMILY 8.2-like [Fragaria vesca subsp. vesca]	AT5G01180.3	0	peptide transporter 5	XP_011466488.1	0	PREDICTED: protein NRT1/ PTR FAMILY 8.2-like [Fragaria vesca subsp. vesca]	Q9LFB8.1	0	RecName: Full=Protein NRT1/ PTR FAMILY 8.2; Short=AtNPF8.2; AltName: Full=Peptide transporter PTR5	A0A251NWG4	0	Uncharacterized protein OS=Prunus persica GN=PRUPE_6G271100 PE=3 SV=1
jg10815.t1	XP_004302670.1	2.72e-152	PREDICTED: uncharacterized protein LOC101294959 [Fragaria vesca subsp. vesca]	AT3G09050.1	1.54e-94	8-amino-7-oxononanoate synthase	XP_004302670.1	1.96e-152	PREDICTED: uncharacterized protein LOC101294959 [Fragaria vesca subsp. vesca]				M5WCE6	2.2e-133	Uncharacterized protein OS=Prunus persica GN=PRUPE_ppa010229mg PE=4 SV=1
jg10816.t1	XP_004305146.1	0	PREDICTED: pentatricopeptide repeat-containing protein At3g09060 [Fragaria vesca subsp. vesca]	AT3G09060.2	0	Pentatricopeptide repeat (PPR) superfamily protein	XP_004305146.1	0	PREDICTED: pentatricopeptide repeat-containing protein At3g09060 [Fragaria vesca subsp. vesca]	Q9SS81.1	0	RecName: Full=Pentatricopeptide repeat-containing protein At3g09060	M5WHA8	0	Uncharacterized protein OS=Prunus persica GN=PRUPE_6G271000 PE=4 SV=1
jg10817.t1	XP_021814611.1	7.33e-87	pentatricopeptide repeat-containing protein At3g09060 [Prunus avium]	AT3G09060.2	1.53e-65	Pentatricopeptide repeat (PPR) superfamily protein	XP_021814611.1	5.29e-87	pentatricopeptide repeat-containing protein At3g09060 [Prunus avium]	Q9SS81.1	1.35e-64	RecName: Full=Pentatricopeptide repeat-containing protein At3g09060	M5WHA8	2.55e-86	Uncharacterized protein OS=Prunus persica GN=PRUPE_6G271000 PE=4 SV=1
jg10818.t1	XP_004302647.1	0	PREDICTED: UPF0503 protein At3g09070, chloroplastic [Fragaria vesca subsp. vesca]	AT3G09070.1	8.11e-163	LOW protein: UPF0503-like protein%2C putative (DUF740)	XP_004302647.1	0	PREDICTED: UPF0503 protein At3g09070, chloroplastic [Fragaria vesca subsp. vesca]	Q9SS80.1	7.1e-162	RecName: Full=UPF0503 protein At3g09070, chloroplastic; Flags: Precursor	M5W7F3	0	Uncharacterized protein OS=Prunus persica GN=PRUPE_6G270900 PE=4 SV=1
jg10819.t1	XP_021814594.1	0	uncharacterized protein LOC110757322 isoform X1 [Prunus avium]	AT5G04110.3	3.36e-47	DNA GYRASE B3	XP_021814594.1	0	uncharacterized protein LOC110757322 isoform X1 [Prunus avium]	Q9LDD4.1	3.42e-32	RecName: Full=AT-rich interactive domain-containing protein 2; Short=ARID domain-containing protein 2; AltName: Full=ARID and ELM2 domain-containing protein 2	A0A251NWG7	0	Uncharacterized protein OS=Prunus persica GN=PRUPE_6G270800 PE=4 SV=1
jg1082.t1	XP_004296441.1	1.42e-34	PREDICTED: VIN3-like protein 2 [Fragaria vesca subsp. vesca]	AT4G30200.3	2.46e-16	vernalization5/VIN3-like protein	XP_004296441.1	1.02e-34	PREDICTED: VIN3-like protein 2 [Fragaria vesca subsp. vesca]	Q9SUM4.1	2.22e-15	RecName: Full=VIN3-like protein 2; AltName: Full=Vernalization5/VIN3-like protein 1	M5XK19	9.19e-29	Uncharacterized protein OS=Prunus persica GN=PRUPE_1G084700 PE=4 SV=1
jg10820.t1	XP_004302645.1	0	PREDICTED: probable anion transporter 3, chloroplastic [Fragaria vesca subsp. vesca]	AT2G38060.1	0	phosphate transporter 4%3B2	XP_004302645.1	0	PREDICTED: probable anion transporter 3, chloroplastic [Fragaria vesca subsp. vesca]	Q7XJR2.2	0	RecName: Full=Probable anion transporter 3, chloroplastic; AltName: Full=Phosphate transporter PHT4;2; Flags: Precursor	A0A251NWH2	0	Uncharacterized protein OS=Prunus persica GN=PRUPE_6G270700 PE=4 SV=1
jg10821.t1	XP_016667845.1	9.35e-82	PREDICTED: TATA-box-binding protein-like isoform X2 [Gossypium hirsutum]	AT3G13445.1	4.75e-82	TATA binding protein 1	XP_016667845.1	6.74e-82	PREDICTED: TATA-box-binding protein-like isoform X2 [Gossypium hirsutum]	P26357.1	4.15e-83	RecName: Full=TATA-box-binding protein; AltName: Full=TATA sequence-binding protein; Short=TBP; AltName: Full=TATA-binding factor; AltName: Full=TATA-box factor; AltName: Full=Transcription initiation factor TFIID TBP subunit	A0A1U8HP78	6.1e-82	TATA-box-binding protein-like isoform X2 OS=Gossypium hirsutum GN=LOC107888293 PE=3 SV=1
[truncated: 40,539 more rows]

## Sheet: Autumn_Bliss
RiAB	NCBI-NR			ARAPORT 11			REFSEQ			SWISSPROT			TREMBL
Protein_ID	Match	e-value	Description	Match	e-value	Description	Match	e-value	Description	Match	e-value	Description	Match	e-value	Description
g17800.t1
[truncated: 42,822 more rows]

## Sheet: Malling_Jewel
RiMJ	NCBI-NR			ARAPORT 11			REFSEQ			SWISSPROT			TREMBL
[truncated: 41,719 more rows]
