# Supplementary material for: Chromosome-scale genome sequence assemblies of the ‘Autumn Bliss’ and ‘Malling Jewel’ cultivars of the highly heterozygous red raspberry (Rubus idaeus L.) derived from long-read Oxford Nanopore sequence data
Source: PLoS One. 2023 May 16;18(5):e0285756. doi: 10.1371/journal.pone.0285756 (PMC10187893; doi:10.1371/journal.pone.0285756)
Supplement: S3 File — (XLSX) [file pone.0285756.s005.xlsx]

## Sheet: IPR_Anitra
Query	Match	Description
jg10.t1	IPR000953	Chromo/chromo shadow domain
jg10.t1	IPR016197	Chromo-like domain superfamily
jg10.t1	IPR023780	Chromo domain
jg100.t1	IPR006792	Vicilin, N-terminal
jg1000.t1	IPR006867	Domain of unknown function DUF632
jg1000.t1	IPR006868	Domain of unknown function DUF630
jg1000.t1	IPR039950	Nitrate regulatory gene2 protein
jg10000.t1	IPR012474	Frigida-like
jg10001.t1	IPR012474	Frigida-like
jg10002.t1	IPR012474	Frigida-like
jg10003.t1	IPR012474	Frigida-like
jg10004.t1	IPR012474	Frigida-like
jg10005.t1	IPR012474	Frigida-like
jg10006.t1	IPR012474	Frigida-like
jg10007.t1	IPR012474	Frigida-like
jg10008.t1	IPR001841	Zinc finger, RING-type
jg10008.t1	IPR013083	Zinc finger, RING/FYVE/PHD-type
jg10008.t1	IPR024766	Zinc finger, RING-H2-type
jg10009.t1	IPR001841	Zinc finger, RING-type
jg10009.t1	IPR013083	Zinc finger, RING/FYVE/PHD-type
jg10009.t1	IPR024766	Zinc finger, RING-H2-type
jg1001.t1	IPR012336	Thioredoxin-like fold
jg1001.t1	IPR033468	Metaxin, glutathione S-transferase domain
jg10010.t1	IPR012474	Frigida-like
jg10010.t2	IPR012474	Frigida-like
jg10011.t1	IPR012474	Frigida-like
jg10014.t1	IPR012474	Frigida-like
jg10015.t1	IPR012474	Frigida-like
jg10016.t1	IPR001381	3-dehydroquinate dehydratase type I
jg10016.t1	IPR006151	Quinate/shikimate 5-dehydrogenase/glutamyl-tRNA reductase
jg10016.t1	IPR011342	Shikimate dehydrogenase
jg10016.t1	IPR013708	Shikimate dehydrogenase substrate binding, N-terminal
jg10016.t1	IPR013785	Aldolase-type TIM barrel
jg10016.t1	IPR022893	Shikimate dehydrogenase family
jg10016.t1	IPR036291	NAD(P)-binding domain superfamily
jg10016.t1	IPR041121	SDH, C-terminal
jg10017.t1	IPR001381	3-dehydroquinate dehydratase type I
jg10017.t1	IPR006151	Quinate/shikimate 5-dehydrogenase/glutamyl-tRNA reductase
jg10017.t1	IPR013708	Shikimate dehydrogenase substrate binding, N-terminal
jg10017.t1	IPR013785	Aldolase-type TIM barrel
jg10017.t1	IPR022893	Shikimate dehydrogenase family
jg10017.t1	IPR036291	NAD(P)-binding domain superfamily
jg10018.t1	IPR001623	DnaJ domain
jg10018.t1	IPR024593	Domain of unknown function DUF3444
jg10018.t1	IPR036869	Chaperone J-domain superfamily
jg10019.t1	IPR024593	Domain of unknown function DUF3444
jg1002.t1	IPR001313	Pumilio RNA-binding repeat
jg1002.t1	IPR011989	Armadillo-like helical
jg1002.t1	IPR016024	Armadillo-type fold
jg1002.t1	IPR033133	Pumilio homology domain
jg10020.t1	IPR001623	DnaJ domain
jg10020.t1	IPR024593	Domain of unknown function DUF3444
jg10020.t1	IPR036869	Chaperone J-domain superfamily
jg10022.t1	IPR001623	DnaJ domain
jg10022.t1	IPR024593	Domain of unknown function DUF3444
jg10022.t1	IPR036869	Chaperone J-domain superfamily
jg10024.t1	IPR001623	DnaJ domain
jg10024.t1	IPR024593	Domain of unknown function DUF3444
jg10024.t1	IPR036869	Chaperone J-domain superfamily
jg10026.t1	IPR005484	Ribosomal protein L18
jg10026.t1	IPR036967	Ribosomal protein S11 superfamily
jg10027.t1	IPR013989	Development/cell death domain
jg10028.t1	IPR000008	C2 domain
jg10028.t1	IPR002035	von Willebrand factor, type A
jg10028.t1	IPR010734	Copine
jg10028.t1	IPR031116	Protein BONZAI
jg10028.t1	IPR035892	C2 domain superfamily
jg10028.t1	IPR036465	von Willebrand factor A-like domain superfamily
jg10029.t1	IPR000008	C2 domain
jg10029.t1	IPR002035	von Willebrand factor, type A
jg10029.t1	IPR010734	Copine
jg10029.t1	IPR031116	Protein BONZAI
jg10029.t1	IPR035892	C2 domain superfamily
jg10029.t1	IPR036465	von Willebrand factor A-like domain superfamily
jg1003.t1	IPR013216	Methyltransferase type 11
jg1003.t1	IPR022238	18S rRNA (guanine(1575)-N(7))-methyltransferase Bud23, C-terminal
jg1003.t1	IPR029063	S-adenosyl-L-methionine-dependent methyltransferase
jg1003.t1	IPR039769	18S rRNA (guanine(1575)-N(7))-methyltransferase Bud23-like
jg10030.t1	IPR006671	Cyclin, N-terminal
jg10030.t1	IPR013763	Cyclin-like
jg10030.t1	IPR036915	Cyclin-like superfamily
jg10031.t1	IPR001594	Palmitoyltransferase, DHHC domain
jg10032.t1	IPR037219	Peptidase M41-like
jg10033.t1	IPR002119	Histone H2A
jg10033.t1	IPR007125	Histone H2A/H2B/H3
jg10033.t1	IPR009072	Histone-fold
jg10033.t1	IPR032454	Histone H2A, C-terminal domain
jg10033.t1	IPR032458	Histone H2A conserved site
jg10034.t1	IPR002168	Lipase, GDXG, putative histidine active site
jg10034.t1	IPR013094	Alpha/beta hydrolase fold-3
jg10034.t1	IPR029058	Alpha/Beta hydrolase fold
jg10034.t1	IPR033140	Lipase, GDXG, putative serine active site
jg10036.t1	IPR001910	Inosine/uridine-preferring nucleoside hydrolase domain
jg10036.t1	IPR036452	Ribonucleoside hydrolase-like
jg10037.t1	IPR008207	Signal transduction histidine kinase, phosphotransfer (Hpt) domain
jg10037.t1	IPR036641	HPT domain superfamily
jg10038.t1	IPR001680	WD40 repeat
jg10038.t1	IPR015943	WD40/YVTN repeat-like-containing domain superfamily
jg10038.t1	IPR022175	BCAS3 domain
jg10038.t1	IPR036322	WD40-repeat-containing domain superfamily
jg10039.t1	IPR001680	WD40 repeat
jg10039.t1	IPR022175	BCAS3 domain
jg10039.t1	IPR036322	WD40-repeat-containing domain superfamily
jg1004.t1	IPR013216	Methyltransferase type 11
jg1004.t1	IPR029063	S-adenosyl-L-methionine-dependent methyltransferase
jg1004.t1	IPR039769	18S rRNA (guanine(1575)-N(7))-methyltransferase Bud23-like
jg10040.t1	IPR000719	Protein kinase domain
jg10040.t1	IPR008271	Serine/threonine-protein kinase, active site
jg10040.t1	IPR011009	Protein kinase-like domain superfamily
jg10040.t1	IPR022175	BCAS3 domain
jg10041.t1	IPR000719	Protein kinase domain
jg10041.t1	IPR001245	Serine-threonine/tyrosine-protein kinase, catalytic domain
jg10041.t1	IPR008271	Serine/threonine-protein kinase, active site
jg10041.t1	IPR011009	Protein kinase-like domain superfamily
jg10041.t1	IPR017441	Protein kinase, ATP binding site
jg10041.t2	IPR000719	Protein kinase domain
jg10041.t2	IPR001245	Serine-threonine/tyrosine-protein kinase, catalytic domain
jg10041.t2	IPR008271	Serine/threonine-protein kinase, active site
jg10041.t2	IPR011009	Protein kinase-like domain superfamily
jg10041.t2	IPR017441	Protein kinase, ATP binding site
jg10042.t1	IPR000719	Protein kinase domain
jg10042.t1	IPR001245	Serine-threonine/tyrosine-protein kinase, catalytic domain
jg10042.t1	IPR008271	Serine/threonine-protein kinase, active site
jg10042.t1	IPR011009	Protein kinase-like domain superfamily
jg10042.t1	IPR017441	Protein kinase, ATP binding site
jg10044.t1	IPR003663	Sugar/inositol transporter
jg10044.t1	IPR005828	Major facilitator, sugar transporter-like
jg10044.t1	IPR005829	Sugar transporter, conserved site
jg10044.t1	IPR020846	Major facilitator superfamily domain
jg10044.t1	IPR036259	MFS transporter superfamily
jg10045.t1	IPR000719	Protein kinase domain
jg10045.t1	IPR008271	Serine/threonine-protein kinase, active site
jg10045.t1	IPR011009	Protein kinase-like domain superfamily
jg10045.t1	IPR017441	Protein kinase, ATP binding site
jg10046.t1	IPR003663	Sugar/inositol transporter
jg10046.t1	IPR005828	Major facilitator, sugar transporter-like
jg10046.t1	IPR005829	Sugar transporter, conserved site
jg10046.t1	IPR020846	Major facilitator superfamily domain
jg10046.t1	IPR036259	MFS transporter superfamily
jg10047.t1	IPR003663	Sugar/inositol transporter
jg10047.t1	IPR005828	Major facilitator, sugar transporter-like
jg10047.t1	IPR020846	Major facilitator superfamily domain
jg10047.t1	IPR036259	MFS transporter superfamily
jg10048.t1	IPR003663	Sugar/inositol transporter
jg10048.t1	IPR005828	Major facilitator, sugar transporter-like
jg10048.t1	IPR005829	Sugar transporter, conserved site
jg10048.t1	IPR020846	Major facilitator superfamily domain
jg10048.t1	IPR036259	MFS transporter superfamily
jg1005.t1	IPR027534	Ribosomal protein L12 family
jg10050.t1	IPR002164	Nucleosome assembly protein (NAP)
jg10050.t1	IPR037231	NAP-like superfamily
jg10051.t1	IPR002164	Nucleosome assembly protein (NAP)
jg10051.t1	IPR037231	NAP-like superfamily
jg10052.t1	IPR007770	Protein DMP
jg10053.t1	IPR007770	Protein DMP
jg10055.t1	IPR002156	Ribonuclease H domain
jg10055.t1	IPR012337	Ribonuclease H-like superfamily
jg10055.t1	IPR036397	Ribonuclease H superfamily
jg10056.t1	IPR007770	Protein DMP
jg10057.t1	IPR021410	The fantastic four family
jg10058.t1	IPR013078	Histidine phosphatase superfamily, clade-1
jg10058.t1	IPR029033	Histidine phosphatase superfamily
jg10059.t1	IPR010471	Protein of unknown function DUF1068
jg1006.t1	IPR010678	Digestive organ expansion factor, predicted
jg10060.t1	IPR004887	Glutathione synthase, substrate-binding domain
jg10060.t1	IPR005615	Glutathione synthase
jg10060.t1	IPR014042	Glutathione synthase, alpha-helical
jg10060.t1	IPR014049	Glutathione synthase, N-terminal, eukaryotic
jg10060.t1	IPR014709	Glutathione synthase, C-terminal, eukaryotic
jg10060.t1	IPR016185	Pre-ATP-grasp domain superfamily
jg10060.t1	IPR037013	Glutathione synthase, substrate-binding domain superfamily
jg10063.t1	IPR007379	Tim44-like domain
jg10063.t1	IPR032710	NTF2-like domain superfamily
jg10064.t1	IPR004709	Na+/H+ exchanger
jg10064.t1	IPR006153	Cation/H+ exchanger
jg10064.t1	IPR018422	Cation/H+ exchanger, CPA1 family
jg10064.t1	IPR038770	Sodium/solute symporter superfamily
jg10065.t1	IPR005162	Retrotransposon gag domain
jg10066.t1	IPR000477	Reverse transcriptase domain
jg10066.t1	IPR041373	Reverse transcriptase, RNase H-like domain
jg10067.t1	IPR002683	PsbP, C-terminal
jg10067.t1	IPR016123	Mog1/PsbP, alpha/beta/alpha sandwich
jg10068.t1	IPR007621	TPM domain
jg10069.t1	IPR001087	GDSL lipase/esterase
jg10069.t1	IPR036514	SGNH hydrolase superfamily
jg10070.t1	IPR001087	GDSL lipase/esterase
jg10070.t1	IPR036514	SGNH hydrolase superfamily
jg10070.t2	IPR001087	GDSL lipase/esterase
jg10070.t2	IPR036514	SGNH hydrolase superfamily
jg10071.t1	IPR001752	Kinesin motor domain
jg10071.t1	IPR019821	Kinesin motor domain, conserved site
jg10071.t1	IPR027417	P-loop containing nucleoside triphosphate hydrolase
jg10071.t1	IPR027640	Kinesin-like protein
jg10071.t1	IPR036961	Kinesin motor domain superfamily
jg10072.t1	IPR019410	Lysine methyltransferase
jg10072.t1	IPR029063	S-adenosyl-L-methionine-dependent methyltransferase
jg10072.t1	IPR029426	FAM86
jg10074.t1	IPR001087	GDSL lipase/esterase
jg10074.t1	IPR036514	SGNH hydrolase superfamily
jg10074.t2	IPR001087	GDSL lipase/esterase
jg10074.t2	IPR036514	SGNH hydrolase superfamily
jg10075.t1	IPR001752	Kinesin motor domain
jg10075.t1	IPR019821	Kinesin motor domain, conserved site
jg10075.t1	IPR027417	P-loop containing nucleoside triphosphate hydrolase
jg10075.t1	IPR027640	Kinesin-like protein
jg10075.t1	IPR036961	Kinesin motor domain superfamily
jg10076.t1	IPR019410	Lysine methyltransferase
jg10076.t1	IPR029063	S-adenosyl-L-methionine-dependent methyltransferase
jg10077.t1	IPR001544	Aminotransferase class IV
jg10077.t1	IPR027417	P-loop containing nucleoside triphosphate hydrolase
jg10077.t1	IPR036038	Aminotransferase-like, PLP-dependent enzymes
jg10078.t1	IPR008217	Ccc1 family
jg10079.t1	IPR000504	RNA recognition motif domain
jg10079.t1	IPR001878	Zinc finger, CCHC-type
jg10079.t1	IPR012677	Nucleotide-binding alpha-beta plait domain superfamily
jg10079.t1	IPR035979	RNA-binding domain superfamily
jg10079.t1	IPR036875	Zinc finger, CCHC-type superfamily
jg1008.t1	IPR004033	UbiE/COQ5 methyltransferase
jg1008.t1	IPR023576	UbiE/COQ5 methyltransferase, conserved site
jg1008.t1	IPR029063	S-adenosyl-L-methionine-dependent methyltransferase
jg10080.t1	IPR000241	Putative RNA methylase domain
jg10080.t1	IPR002052	DNA methylase, N-6 adenine-specific, conserved site
jg10080.t1	IPR016691	tRNA guanosine-2'-O-methyltransferase, TRM11
jg10080.t1	IPR029063	S-adenosyl-L-methionine-dependent methyltransferase
jg10084.t1	IPR011598	Myc-type, basic helix-loop-helix (bHLH) domain
jg10084.t1	IPR036638	Helix-loop-helix DNA-binding domain superfamily
jg10085.t1	IPR001841	Zinc finger, RING-type
jg10085.t1	IPR013083	Zinc finger, RING/FYVE/PHD-type
jg10086.t1	IPR004579	ERCC1/RAD10/SWI10 family
jg10086.t1	IPR010994	RuvA domain 2-like
jg10086.t1	IPR011335	Restriction endonuclease type II-like
jg10087.t1	IPR000719	Protein kinase domain
jg10087.t1	IPR001245	Serine-threonine/tyrosine-protein kinase, catalytic domain
jg10087.t1	IPR008271	Serine/threonine-protein kinase, active site
jg10087.t1	IPR011009	Protein kinase-like domain superfamily
jg10087.t1	IPR017441	Protein kinase, ATP binding site
jg10088.t1	IPR007235	Glycosyl transferase, family 28, C-terminal
jg10089.t1	IPR004579	ERCC1/RAD10/SWI10 family
jg10091.t1	IPR000719	Protein kinase domain
jg10091.t1	IPR001245	Serine-threonine/tyrosine-protein kinase, catalytic domain
jg10091.t1	IPR008271	Serine/threonine-protein kinase, active site
jg10091.t1	IPR011009	Protein kinase-like domain superfamily
jg10091.t1	IPR017441	Protein kinase, ATP binding site
jg10092.t1	IPR007235	Glycosyl transferase, family 28, C-terminal
jg10093.t1	IPR006121	Heavy metal-associated domain, HMA
jg10093.t1	IPR036163	Heavy metal-associated domain superfamily
jg10098.t1	IPR001461	Aspartic peptidase A1 family
jg10098.t1	IPR021109	Aspartic peptidase domain superfamily
jg10098.t1	IPR032799	Xylanase inhibitor, C-terminal
jg10098.t1	IPR032861	Xylanase inhibitor, N-terminal
jg10098.t1	IPR033121	Peptidase family A1 domain
jg10099.t1	IPR001461	Aspartic peptidase A1 family
jg10099.t1	IPR021109	Aspartic peptidase domain superfamily
jg10099.t1	IPR032799	Xylanase inhibitor, C-terminal
jg10099.t1	IPR032861	Xylanase inhibitor, N-terminal
jg10099.t1	IPR033121	Peptidase family A1 domain
jg1010.t1	IPR001356	Homeobox domain
jg1010.t1	IPR009057	Homeobox-like domain superfamily
jg10101.t1	IPR007653	Signal peptidase complex subunit 3
jg10103.t1	IPR004837	Sodium/calcium exchanger membrane region
jg10105.t1	IPR003958	Transcription factor CBF/NF-Y/archaeal histone domain
jg10105.t1	IPR009072	Histone-fold
jg10106.t1	IPR000157	Toll/interleukin-1 receptor homology (TIR) domain
jg10106.t1	IPR035897	Toll/interleukin-1 receptor homology (TIR) domain superfamily
jg10107.t1	IPR002068	Alpha crystallin/Hsp20 domain
jg10107.t1	IPR008978	HSP20-like chaperone
jg10107.t1	IPR039321	Increased DNA methylation 2/3-like
jg10108.t1	IPR002241	Glycoside hydrolase, family 27
jg10108.t1	IPR013780	Glycosyl hydrolase, all-beta
jg10108.t1	IPR013785	Aldolase-type TIM barrel
jg10108.t1	IPR017853	Glycoside hydrolase superfamily
jg10108.t1	IPR041233	Alpha galactosidase, C-terminal beta sandwich domain
jg10109.t1	IPR002885	Pentatricopeptide repeat
jg10109.t1	IPR011990	Tetratricopeptide-like helical domain superfamily
jg10111.t1	IPR000210	BTB/POZ domain
jg10111.t1	IPR011333	SKP1/BTB/POZ domain superfamily
jg10111.t1	IPR027356	NPH3 domain
jg10113.t1	IPR001841	Zinc finger, RING-type
jg10113.t1	IPR013083	Zinc finger, RING/FYVE/PHD-type
jg10113.t1	IPR017907	Zinc finger, RING-type, conserved site
jg10113.t1	IPR018957	Zinc finger, C3HC4 RING-type
jg10114.t1	IPR002028	Tryptophan synthase, alpha chain
jg10114.t1	IPR011060	Ribulose-phosphate binding barrel
jg10114.t1	IPR013785	Aldolase-type TIM barrel
jg10114.t1	IPR018204	Tryptophan synthase, alpha chain, active site
jg10116.t1	IPR020556	Amidase, conserved site
jg10116.t1	IPR023631	Amidase signature domain
jg10116.t1	IPR036928	Amidase signature (AS) superfamily
jg10117.t1	IPR006203	GHMP kinase, ATP-binding, conserved site
jg10117.t1	IPR006204	GHMP kinase N-terminal domain
jg10117.t1	IPR006205	Mevalonate kinase
jg10117.t1	IPR013750	GHMP kinase, C-terminal domain
jg10117.t1	IPR014721	Ribosomal protein S5 domain 2-type fold, subgroup
jg10117.t1	IPR020568	Ribosomal protein S5 domain 2-type fold
jg10117.t1	IPR036554	GHMP kinase, C-terminal domain superfamily
jg10118.t1	IPR002347	Short-chain dehydrogenase/reductase SDR
jg10118.t1	IPR020904	Short-chain dehydrogenase/reductase, conserved site
jg10118.t1	IPR036291	NAD(P)-binding domain superfamily
jg10119.t1	IPR002347	Short-chain dehydrogenase/reductase SDR
jg10119.t1	IPR020904	Short-chain dehydrogenase/reductase, conserved site
jg10119.t1	IPR036291	NAD(P)-binding domain superfamily
jg1012.t1	IPR013103	Reverse transcriptase, RNA-dependent DNA polymerase
jg1012.t1	IPR039537	Retrotransposon Ty1/copia-like
jg10123.t1	IPR001810	F-box domain
jg10123.t1	IPR036047	F-box-like domain superfamily
jg10124.t1	IPR002314	Aminoacyl-tRNA synthetase, class II (G/ P/ S/T)
jg10124.t1	IPR002317	Serine-tRNA ligase, type1
jg10124.t1	IPR006195	Aminoacyl-tRNA synthetase, class II
jg10124.t1	IPR010978	Class I and II aminoacyl-tRNA synthetase, tRNA-binding arm
jg10124.t1	IPR015866	Serine-tRNA synthetase, type1, N-terminal
jg10124.t1	IPR042103	Serine-tRNA synthetase, type1, N-terminal domain superfamily
jg10126.t1	IPR003441	NAC domain
jg10126.t1	IPR036093	NAC domain superfamily
jg10127.t1	IPR003441	NAC domain
jg10127.t1	IPR036093	NAC domain superfamily
jg10128.t1	IPR001117	Multicopper oxidase, type 1
jg10128.t1	IPR002355	Multicopper oxidase, copper-binding site
jg10128.t1	IPR008972	Cupredoxin
jg10128.t1	IPR011706	Multicopper oxidase, type 2
jg10128.t1	IPR011707	Multicopper oxidase, type 3
jg10128.t1	IPR017761	Laccase
jg10128.t1	IPR033138	Multicopper oxidases, conserved site
jg10129.t1	IPR006977	Yip1 domain
jg10129.t1	IPR039765	Protein Yip5/YIPF1/YIPF2
jg10130.t1	IPR002314	Aminoacyl-tRNA synthetase, class II (G/ P/ S/T)
jg10130.t1	IPR002317	Serine-tRNA ligase, type1
jg10130.t1	IPR006195	Aminoacyl-tRNA synthetase, class II
jg10131.t1	IPR018108	Mitochondrial substrate/solute carrier
jg10131.t1	IPR023395	Mitochondrial carrier domain superfamily
jg10132.t1	IPR001806	Small GTPase
jg10132.t1	IPR002048	EF-hand domain
jg10132.t1	IPR011992	EF-hand domain pair
jg10132.t1	IPR013566	EF hand associated, type-1
jg10132.t1	IPR013567	EF hand associated, type-2
jg10132.t1	IPR018247	EF-Hand 1, calcium-binding site
jg10132.t1	IPR020860	MIRO domain
jg10132.t1	IPR021181	Mitochondrial Rho GTPase
jg10132.t1	IPR027417	P-loop containing nucleoside triphosphate hydrolase
jg10133.t1	IPR012389	Cyclin P/U
jg10133.t1	IPR013922	Cyclin PHO80-like
jg10133.t1	IPR036915	Cyclin-like superfamily
jg10134.t1	IPR002495	Glycosyl transferase, family 8
jg10134.t1	IPR029044	Nucleotide-diphospho-sugar transferases
jg10135.t1	IPR000719	Protein kinase domain
jg10135.t1	IPR008271	Serine/threonine-protein kinase, active site
jg10135.t1	IPR011009	Protein kinase-like domain superfamily
jg10135.t1	IPR017441	Protein kinase, ATP binding site
jg10135.t2	IPR000719	Protein kinase domain
jg10135.t2	IPR008271	Serine/threonine-protein kinase, active site
jg10135.t2	IPR011009	Protein kinase-like domain superfamily
jg10135.t2	IPR017441	Protein kinase, ATP binding site
jg10136.t1	IPR013256	Chromatin SPT2
jg10137.t1	IPR005174	Domain unknown function DUF295
jg10141.t1	IPR001752	Kinesin motor domain
jg10141.t1	IPR019821	Kinesin motor domain, conserved site
jg10141.t1	IPR027417	P-loop containing nucleoside triphosphate hydrolase
jg10141.t1	IPR027640	Kinesin-like protein
jg10141.t1	IPR036961	Kinesin motor domain superfamily
jg10142.t1	IPR018962	Domain of unknown function DUF1995
jg10143.t1	IPR001623	DnaJ domain
jg10143.t1	IPR036869	Chaperone J-domain superfamily
jg10144.t1	IPR000719	Protein kinase domain
jg10144.t1	IPR001611	Leucine-rich repeat
jg10144.t1	IPR003591	Leucine-rich repeat, typical subtype
jg10144.t1	IPR008271	Serine/threonine-protein kinase, active site
jg10144.t1	IPR011009	Protein kinase-like domain superfamily
jg10144.t1	IPR013210	Leucine-rich repeat-containing N-terminal, plant-type
jg10144.t1	IPR017441	Protein kinase, ATP binding site
jg10144.t1	IPR032675	Leucine-rich repeat domain superfamily
jg10145.t1	IPR002885	Pentatricopeptide repeat
jg10145.t1	IPR011990	Tetratricopeptide-like helical domain superfamily
jg10145.t1	IPR032867	DYW domain
jg10146.t1	IPR036047	F-box-like domain superfamily
jg10146.t1	IPR041567	COI1, F-box
jg10148.t1	IPR006102	Glycoside hydrolase, family 2, immunoglobulin-like beta-sandwich
jg10148.t1	IPR006103	Glycoside hydrolase family 2, catalytic domain
jg10148.t1	IPR008979	Galactose-binding-like domain superfamily
jg10148.t1	IPR013783	Immunoglobulin-like fold
jg10148.t1	IPR017853	Glycoside hydrolase superfamily
jg10148.t1	IPR023232	Glycoside hydrolase, family 2, active site
jg10148.t1	IPR028787	Mannosylglycoprotein endo-beta-mannosidase
jg10148.t1	IPR036156	Beta-Galactosidase/glucuronidase domain superfamily
jg10148.t1	IPR041351	Exo-beta-D-glucosaminidase, Ig-fold domain
jg10150.t1	IPR000873	AMP-dependent synthetase/ligase
jg10150.t1	IPR020845	AMP-binding, conserved site
jg10150.t1	IPR042099	AMP-dependent synthetase-like superfamily
jg10151.t1	IPR000587	Creatinase, N-terminal
jg10151.t1	IPR000994	Peptidase M24
jg10151.t1	IPR029149	Creatinase/Aminopeptidase P/Spt16, N-terminal
jg10151.t1	IPR032416	Peptidase M24, C-terminal domain
jg10151.t1	IPR036005	Creatinase/aminopeptidase-like
jg10152.t1	IPR000073	Alpha/beta hydrolase fold-1
jg10152.t1	IPR029058	Alpha/Beta hydrolase fold
jg10153.t1	IPR001810	F-box domain
jg10153.t1	IPR018392	LysM domain
jg10153.t1	IPR036047	F-box-like domain superfamily
jg10153.t1	IPR036779	LysM domain superfamily
jg10155.t1	IPR000010	Cystatin domain
jg10156.t1	IPR006694	Fatty acid hydroxylase
jg10157.t1	IPR000907	Lipoxygenase
jg10157.t1	IPR001024	PLAT/LH2 domain
jg10157.t1	IPR001246	Lipoxygenase, plant
jg10157.t1	IPR013819	Lipoxygenase, C-terminal
jg10157.t1	IPR020833	Lipoxygenase, iron binding site
jg10157.t1	IPR020834	Lipoxygenase, conserved site
jg10157.t1	IPR027433	Lipoxygenase, domain 3
jg10157.t1	IPR036226	Lipoxigenase, C-terminal domain superfamily
jg10157.t1	IPR036392	PLAT/LH2 domain superfamily
jg10158.t1	IPR000907	Lipoxygenase
jg10158.t1	IPR001024	PLAT/LH2 domain
jg10158.t1	IPR001246	Lipoxygenase, plant
jg10158.t1	IPR013819	Lipoxygenase, C-terminal
jg10158.t1	IPR020833	Lipoxygenase, iron binding site
jg10158.t1	IPR020834	Lipoxygenase, conserved site
jg10158.t1	IPR027433	Lipoxygenase, domain 3
jg10158.t1	IPR036226	Lipoxigenase, C-terminal domain superfamily
jg10158.t1	IPR036392	PLAT/LH2 domain superfamily
jg10159.t1	IPR000907	Lipoxygenase
jg10159.t1	IPR001024	PLAT/LH2 domain
jg10159.t1	IPR001246	Lipoxygenase, plant
jg10159.t1	IPR013819	Lipoxygenase, C-terminal
jg10159.t1	IPR020833	Lipoxygenase, iron binding site
jg10159.t1	IPR020834	Lipoxygenase, conserved site
jg10159.t1	IPR027433	Lipoxygenase, domain 3
jg10159.t1	IPR036226	Lipoxigenase, C-terminal domain superfamily
jg10159.t1	IPR036392	PLAT/LH2 domain superfamily
jg1016.t1	IPR000157	Toll/interleukin-1 receptor homology (TIR) domain
jg1016.t1	IPR001611	Leucine-rich repeat
jg1016.t1	IPR002182	NB-ARC
jg1016.t1	IPR027417	P-loop containing nucleoside triphosphate hydrolase
jg1016.t1	IPR032675	Leucine-rich repeat domain superfamily
jg1016.t1	IPR035897	Toll/interleukin-1 receptor homology (TIR) domain superfamily
jg1016.t1	IPR036390	Winged helix DNA-binding domain superfamily
jg10160.t1	IPR006133	DNA-directed DNA polymerase, family B, exonuclease domain
jg10160.t1	IPR006134	DNA-directed DNA polymerase, family B, multifunctional domain
jg10160.t1	IPR006172	DNA-directed DNA polymerase, family B
jg10160.t1	IPR012337	Ribonuclease H-like superfamily
jg10160.t1	IPR017964	DNA-directed DNA polymerase, family B, conserved site
jg10160.t1	IPR023211	DNA polymerase, palm domain superfamily
jg10160.t1	IPR025687	C4-type zinc-finger of DNA polymerase delta
jg10160.t1	IPR030559	DNA polymerase zeta catalytic subunit
jg10160.t1	IPR036397	Ribonuclease H superfamily
jg10160.t1	IPR042087	DNA polymerase family B, C-terminal domain
jg10162.t1	IPR001876	Zinc finger, RanBP2-type
jg10162.t1	IPR012337	Ribonuclease H-like superfamily
jg10162.t1	IPR036443	Zinc finger, RanBP2-type superfamily
jg10163.t1	IPR006134	DNA-directed DNA polymerase, family B, multifunctional domain
jg10163.t1	IPR006172	DNA-directed DNA polymerase, family B
jg10163.t1	IPR017964	DNA-directed DNA polymerase, family B, conserved site
jg10163.t1	IPR023211	DNA polymerase, palm domain superfamily
jg10163.t1	IPR025687	C4-type zinc-finger of DNA polymerase delta
jg10163.t1	IPR030559	DNA polymerase zeta catalytic subunit
jg10163.t1	IPR042087	DNA polymerase family B, C-terminal domain
jg10164.t1	IPR001876	Zinc finger, RanBP2-type
jg10164.t1	IPR036443	Zinc finger, RanBP2-type superfamily
jg10165.t1	IPR001005	SANT/Myb domain
jg10165.t1	IPR009057	Homeobox-like domain superfamily
jg10165.t1	IPR010561	Protein LIN-9/Protein ALWAYS EARLY
jg10165.t1	IPR028306	Protein ALWAYS EARLY, plant
jg10165.t1	IPR033471	DIRP domain
jg10165.t2	IPR001005	SANT/Myb domain
jg10165.t2	IPR009057	Homeobox-like domain superfamily
jg10165.t2	IPR010561	Protein LIN-9/Protein ALWAYS EARLY
jg10165.t2	IPR028306	Protein ALWAYS EARLY, plant
jg10165.t2	IPR033471	DIRP domain
jg10165.t3	IPR001005	SANT/Myb domain
jg10165.t3	IPR009057	Homeobox-like domain superfamily
jg10165.t3	IPR010561	Protein LIN-9/Protein ALWAYS EARLY
jg10165.t3	IPR028306	Protein ALWAYS EARLY, plant
jg10165.t3	IPR033471	DIRP domain
jg10166.t1	IPR000644	CBS domain
jg10166.t1	IPR013783	Immunoglobulin-like fold
jg10166.t1	IPR014756	Immunoglobulin E-set
jg10166.t1	IPR032640	AMP-activated protein kinase, glycogen-binding domain
jg10167.t1	IPR001373	Cullin, N-terminal
jg10167.t1	IPR016159	Cullin repeat-like-containing domain superfamily
jg10168.t1	IPR006671	Cyclin, N-terminal
jg10168.t1	IPR013763	Cyclin-like
jg10168.t1	IPR031658	Cyclin, C-terminal domain 2
jg10168.t1	IPR036915	Cyclin-like superfamily
jg10170.t1	IPR003958	Transcription factor CBF/NF-Y/archaeal histone domain
jg10170.t1	IPR009072	Histone-fold
jg10172.t1	IPR004159	Putative S-adenosyl-L-methionine-dependent methyltransferase
jg10172.t1	IPR029063	S-adenosyl-L-methionine-dependent methyltransferase
jg10173.t1	IPR009057	Homeobox-like domain superfamily
jg10173.t1	IPR017884	SANT domain
jg10174.t1	IPR013087	Zinc finger C2H2-type
jg10174.t1	IPR036236	Zinc finger C2H2 superfamily
jg10175.t1	IPR002683	PsbP, C-terminal
jg10175.t1	IPR016123	Mog1/PsbP, alpha/beta/alpha sandwich
jg10176.t1	IPR001841	Zinc finger, RING-type
jg10176.t1	IPR003347	JmjC domain
jg10176.t1	IPR014977	WRC domain
jg10176.t1	IPR018866	Zinc-finger domain of monoamine-oxidase A repressor R1
jg10176.t2	IPR001841	Zinc finger, RING-type
jg10176.t2	IPR003347	JmjC domain
jg10176.t2	IPR014977	WRC domain
jg10176.t2	IPR018866	Zinc-finger domain of monoamine-oxidase A repressor R1
jg10177.t1	IPR000582	Acyl-CoA-binding protein, ACBP
jg10177.t1	IPR006652	Kelch repeat type 1
jg10177.t1	IPR014352	FERM/acyl-CoA-binding protein superfamily
jg10177.t1	IPR015915	Kelch-type beta propeller
jg10177.t1	IPR035984	Acyl-CoA binding protein superfamily
jg10178.t1	IPR000313	PWWP domain
jg10179.t1	IPR000008	C2 domain
jg10179.t1	IPR035892	C2 domain superfamily
jg1018.t1	IPR002130	Cyclophilin-type peptidyl-prolyl cis-trans isomerase domain
jg1018.t1	IPR020892	Cyclophilin-type peptidyl-prolyl cis-trans isomerase, conserved site
jg1018.t1	IPR024936	Cyclophilin-type peptidyl-prolyl cis-trans isomerase
jg1018.t1	IPR029000	Cyclophilin-like domain superfamily
jg10181.t1	IPR009360	Pre-mRNA-splicing factor Isy1
jg10182.t1	IPR009360	Pre-mRNA-splicing factor Isy1
jg10183.t1	IPR001680	WD40 repeat
jg10183.t1	IPR036322	WD40-repeat-containing domain superfamily
jg10187.t1	IPR009360	Pre-mRNA-splicing factor Isy1
jg10188.t1	IPR009360	Pre-mRNA-splicing factor Isy1
jg10189.t1	IPR001680	WD40 repeat
jg10189.t1	IPR036322	WD40-repeat-containing domain superfamily
jg1019.t1	IPR000157	Toll/interleukin-1 receptor homology (TIR) domain
jg1019.t1	IPR001611	Leucine-rich repeat
jg1019.t1	IPR002182	NB-ARC
jg1019.t1	IPR027417	P-loop containing nucleoside triphosphate hydrolase
jg1019.t1	IPR032675	Leucine-rich repeat domain superfamily
jg1019.t1	IPR035897	Toll/interleukin-1 receptor homology (TIR) domain superfamily
jg10190.t1	IPR001680	WD40 repeat
jg10190.t1	IPR015943	WD40/YVTN repeat-like-containing domain superfamily
jg10190.t1	IPR036322	WD40-repeat-containing domain superfamily
jg10191.t1	IPR001680	WD40 repeat
jg10191.t1	IPR015943	WD40/YVTN repeat-like-containing domain superfamily
jg10191.t1	IPR036322	WD40-repeat-containing domain superfamily
jg10192.t1	IPR001810	F-box domain
jg10192.t1	IPR015943	WD40/YVTN repeat-like-containing domain superfamily
jg10192.t1	IPR036047	F-box-like domain superfamily
jg10192.t1	IPR036322	WD40-repeat-containing domain superfamily
jg10193.t1	IPR001810	F-box domain
jg10193.t1	IPR006527	F-box associated domain, type 1
jg10193.t1	IPR017451	F-box associated interaction domain
jg10193.t1	IPR036047	F-box-like domain superfamily
jg10194.t1	IPR001478	PDZ domain
jg10194.t1	IPR001940	Peptidase S1C
jg10194.t1	IPR009003	Peptidase S1, PA clan
jg10194.t1	IPR036034	PDZ superfamily
jg10194.t1	IPR041489	PDZ domain 6
jg10195.t1	IPR001478	PDZ domain
jg10195.t1	IPR001940	Peptidase S1C
jg10195.t1	IPR009003	Peptidase S1, PA clan
jg10195.t1	IPR036034	PDZ superfamily
jg10195.t1	IPR041489	PDZ domain 6
jg10196.t1	IPR002119	Histone H2A
jg10196.t1	IPR007125	Histone H2A/H2B/H3
jg10196.t1	IPR009072	Histone-fold
jg10196.t1	IPR032454	Histone H2A, C-terminal domain
jg10196.t1	IPR032458	Histone H2A conserved site
jg10198.t1	IPR001650	Helicase, C-terminal
jg10198.t1	IPR004589	DNA helicase, ATP-dependent, RecQ type
jg10198.t1	IPR009060	UBA-like superfamily
jg10198.t1	IPR011545	DEAD/DEAH box helicase domain
jg10198.t1	IPR014001	Helicase superfamily 1/2, ATP-binding domain
jg10198.t1	IPR015940	Ubiquitin-associated domain
jg10198.t1	IPR027417	P-loop containing nucleoside triphosphate hydrolase
jg10198.t1	IPR032284	ATP-dependent DNA helicase RecQ, zinc-binding domain
jg10198.t1	IPR036388	Winged helix-like DNA-binding domain superfamily
jg10199.t1	IPR013126	Heat shock protein 70 family
jg10199.t1	IPR018181	Heat shock protein 70, conserved site
jg10199.t1	IPR029047	Heat shock protein 70kD, peptide-binding domain superfamily
jg10199.t1	IPR029048	Heat shock protein 70kD, C-terminal domain superfamily
jg1020.t1	IPR004330	FAR1 DNA binding domain
jg1020.t1	IPR018289	MULE transposase domain
jg1020.t1	IPR031052	FHY3/FAR1 family
jg10200.t1	IPR015425	Formin, FH2 domain
jg10200.t1	IPR042201	Formin, FH2 domain superfamily
jg10201.t1	IPR013126	Heat shock protein 70 family
jg10201.t1	IPR018181	Heat shock protein 70, conserved site
jg10202.t1	IPR000778	Cytochrome b245, heavy chain
jg10202.t1	IPR002048	EF-hand domain
jg10202.t1	IPR011992	EF-hand domain pair
jg10202.t1	IPR013112	FAD-binding 8
jg10202.t1	IPR013121	Ferric reductase, NAD binding domain
jg10202.t1	IPR013130	Ferric reductase transmembrane component-like domain
jg10202.t1	IPR013623	NADPH oxidase Respiratory burst
jg10202.t1	IPR017927	FAD-binding domain, ferredoxin reductase-type
jg10202.t1	IPR017938	Riboflavin synthase-like beta-barrel
jg10202.t1	IPR018247	EF-Hand 1, calcium-binding site
jg10202.t1	IPR039261	Ferredoxin-NADP reductase (FNR), nucleotide-binding domain
jg10203.t1	IPR006121	Heavy metal-associated domain, HMA
jg10203.t1	IPR036163	Heavy metal-associated domain superfamily
jg10204.t1	IPR007268	Rad9/Ddc1
jg10204.t1	IPR026584	Rad9
jg10205.t1	IPR008801	Rapid ALkalinization Factor
jg10206.t1	IPR008802	Rubber elongation factor
jg10207.t1	IPR001907	ATP-dependent Clp protease proteolytic subunit
jg10207.t1	IPR023562	Clp protease proteolytic subunit /Translocation-enhancing protein TepA
jg10207.t1	IPR029045	ClpP/crotonase-like domain superfamily
jg10208.t1	IPR001810	F-box domain
jg10208.t1	IPR006527	F-box associated domain, type 1
jg10208.t1	IPR017451	F-box associated interaction domain
jg10208.t1	IPR036047	F-box-like domain superfamily
jg10209.t1	IPR001810	F-box domain
jg10209.t1	IPR013187	F-box associated domain, type 3
jg10209.t1	IPR017451	F-box associated interaction domain
jg10209.t1	IPR036047	F-box-like domain superfamily
jg1021.t1	IPR006564	Zinc finger, PMZ-type
jg1021.t1	IPR007527	Zinc finger, SWIM-type
jg1021.t1	IPR031052	FHY3/FAR1 family
jg10210.t1	IPR001810	F-box domain
jg10210.t1	IPR036047	F-box-like domain superfamily
jg10213.t1	IPR000872	Tafazzin
jg10213.t1	IPR002123	Phospholipid/glycerol acyltransferase
jg10214.t1	IPR002189	F-actin-capping protein subunit alpha
jg10214.t1	IPR017865	F-actin capping protein, alpha subunit, conserved site
jg10214.t1	IPR037282	F-actin-capping protein subunit alpha/beta
jg10214.t1	IPR042276	F-actin-capping protein subunit alpha/beta, domain 2
jg10214.t1	IPR042489	F-actin capping protein, alpha subunit, domain 1
jg10216.t1	IPR003593	AAA+ ATPase domain
jg10216.t1	IPR003959	ATPase, AAA-type, core
jg10216.t1	IPR027417	P-loop containing nucleoside triphosphate hydrolase
jg10216.t1	IPR032501	Proteasomal ATPase OB C-terminal domain
jg10217.t1	IPR003593	AAA+ ATPase domain
jg10217.t1	IPR003959	ATPase, AAA-type, core
jg10217.t1	IPR003960	ATPase, AAA-type, conserved site
jg10217.t1	IPR005937	26S proteasome regulatory subunit P45-like
jg10217.t1	IPR027417	P-loop containing nucleoside triphosphate hydrolase
jg10217.t1	IPR032501	Proteasomal ATPase OB C-terminal domain
jg10217.t1	IPR041569	AAA ATPase, AAA+ lid domain
jg10218.t1	IPR001810	F-box domain
jg10218.t1	IPR036047	F-box-like domain superfamily
jg10220.t1	IPR001841	Zinc finger, RING-type
jg10220.t1	IPR013083	Zinc finger, RING/FYVE/PHD-type
jg10221.t1	IPR001810	F-box domain
jg10221.t1	IPR006527	F-box associated domain, type 1
jg10221.t1	IPR017451	F-box associated interaction domain
jg10221.t1	IPR036047	F-box-like domain superfamily
jg10222.t1	IPR001810	F-box domain
jg10222.t1	IPR017451	F-box associated interaction domain
jg10222.t1	IPR036047	F-box-like domain superfamily
jg10223.t1	IPR007667	Hypoxia induced protein, domain
jg10223.t1	IPR040153	Respiratory supercomplex factor 2, mitochondrial
jg10224.t1	IPR000504	RNA recognition motif domain
jg10224.t1	IPR012677	Nucleotide-binding alpha-beta plait domain superfamily
jg10224.t1	IPR035979	RNA-binding domain superfamily
jg10225.t1	IPR001810	F-box domain
jg10225.t1	IPR006527	F-box associated domain, type 1
jg10225.t1	IPR017451	F-box associated interaction domain
jg10225.t1	IPR036047	F-box-like domain superfamily
jg10226.t1	IPR001810	F-box domain
jg10226.t1	IPR006527	F-box associated domain, type 1
jg10226.t1	IPR017451	F-box associated interaction domain
jg10226.t1	IPR036047	F-box-like domain superfamily
jg10227.t1	IPR001810	F-box domain
jg10227.t1	IPR011043	Galactose oxidase/kelch, beta-propeller
jg10227.t1	IPR013187	F-box associated domain, type 3
jg10227.t1	IPR017451	F-box associated interaction domain
jg10227.t1	IPR036047	F-box-like domain superfamily
jg10228.t1	IPR001810	F-box domain
jg10228.t1	IPR017451	F-box associated interaction domain
jg10228.t1	IPR036047	F-box-like domain superfamily
jg10229.t1	IPR001810	F-box domain
jg10229.t1	IPR017451	F-box associated interaction domain
jg10229.t1	IPR036047	F-box-like domain superfamily
jg10229.t2	IPR017451	F-box associated interaction domain
jg1023.t1	IPR002227	Tyrosinase copper-binding domain
jg1023.t1	IPR008922	Uncharacterised domain, di-copper centre
jg1023.t1	IPR016213	Polyphenol oxidase
jg1023.t1	IPR022739	Polyphenol oxidase, central domain
jg1023.t1	IPR022740	Polyphenol oxidase, C-terminal
jg10230.t1	IPR017451	F-box associated interaction domain
jg10231.t1	IPR001810	F-box domain
jg10231.t1	IPR006527	F-box associated domain, type 1
jg10231.t1	IPR011043	Galactose oxidase/kelch, beta-propeller
jg10231.t1	IPR017451	F-box associated interaction domain
jg10231.t1	IPR036047	F-box-like domain superfamily
jg10232.t1	IPR001810	F-box domain
jg10232.t1	IPR006527	F-box associated domain, type 1
jg10232.t1	IPR017451	F-box associated interaction domain
jg10232.t1	IPR036047	F-box-like domain superfamily
jg10233.t1	IPR001810	F-box domain
jg10233.t1	IPR006527	F-box associated domain, type 1
jg10233.t1	IPR017451	F-box associated interaction domain
jg10233.t1	IPR036047	F-box-like domain superfamily
jg10234.t1	IPR002156	Ribonuclease H domain
jg10234.t1	IPR012337	Ribonuclease H-like superfamily
jg10234.t1	IPR036397	Ribonuclease H superfamily
jg10235.t1	IPR005484	Ribosomal protein L18
jg10236.t1	IPR001810	F-box domain
jg10236.t1	IPR006527	F-box associated domain, type 1
jg10236.t1	IPR017451	F-box associated interaction domain
jg10236.t1	IPR036047	F-box-like domain superfamily
jg10237.t1	IPR006527	F-box associated domain, type 1
jg10237.t1	IPR017451	F-box associated interaction domain
jg10237.t1	IPR036047	F-box-like domain superfamily
jg10238.t1	IPR001810	F-box domain
jg10238.t1	IPR013187	F-box associated domain, type 3
jg10238.t1	IPR017451	F-box associated interaction domain
jg10238.t1	IPR036047	F-box-like domain superfamily
jg10239.t1	IPR013187	F-box associated domain, type 3
jg10239.t1	IPR017451	F-box associated interaction domain
jg10239.t1	IPR036047	F-box-like domain superfamily
jg1024.t1	IPR008974	TRAF-like
jg10240.t1	IPR001810	F-box domain
jg10240.t1	IPR006527	F-box associated domain, type 1
jg10240.t1	IPR017451	F-box associated interaction domain
jg10240.t1	IPR036047	F-box-like domain superfamily
jg10241.t1	IPR001810	F-box domain
jg10241.t1	IPR017451	F-box associated interaction domain
jg10241.t1	IPR036047	F-box-like domain superfamily
jg10242.t1	IPR018143	Folate receptor-like
jg10243.t1	IPR009097	Cyclic phosphodiesterase
jg10243.t1	IPR012386	2',3'-cyclic-nucleotide 3'-phosphodiesterase
jg10244.t1	IPR008406	Dormancy/auxin associated protein
jg10244.t2	IPR008406	Dormancy/auxin associated protein
jg10244.t3	IPR008406	Dormancy/auxin associated protein
jg10245.t1	IPR001810	F-box domain
jg10245.t1	IPR017451	F-box associated interaction domain
jg10245.t1	IPR036047	F-box-like domain superfamily
jg10246.t1	IPR006527	F-box associated domain, type 1
jg10246.t1	IPR017451	F-box associated interaction domain
jg10246.t2	IPR006527	F-box associated domain, type 1
jg10246.t2	IPR017451	F-box associated interaction domain
jg10246.t2	IPR036047	F-box-like domain superfamily
jg10247.t1	IPR006527	F-box associated domain, type 1
jg10247.t1	IPR017451	F-box associated interaction domain
jg10247.t1	IPR036047	F-box-like domain superfamily
jg10248.t1	IPR011043	Galactose oxidase/kelch, beta-propeller
jg10248.t1	IPR017451	F-box associated interaction domain
jg10248.t1	IPR036047	F-box-like domain superfamily
jg10249.t1	IPR001810	F-box domain
jg10249.t1	IPR006527	F-box associated domain, type 1
jg10249.t1	IPR017451	F-box associated interaction domain
jg10249.t1	IPR036047	F-box-like domain superfamily
jg1025.t1	IPR002083	MATH/TRAF domain
jg1025.t1	IPR008974	TRAF-like
jg10250.t1	IPR004843	Calcineurin-like phosphoesterase domain, ApaH type
jg10250.t1	IPR006186	Serine/threonine-specific protein phosphatase/bis(5-nucleosyl)-tetraphosphatase
jg10250.t1	IPR029052	Metallo-dependent phosphatase-like
jg10250.t1	IPR031675	Serine-threonine protein phosphatase, N-terminal
jg10251.t1	IPR001810	F-box domain
jg10251.t1	IPR006527	F-box associated domain, type 1
jg10251.t1	IPR011043	Galactose oxidase/kelch, beta-propeller
jg10251.t1	IPR017451	F-box associated interaction domain
jg10251.t1	IPR036047	F-box-like domain superfamily
jg10252.t1	IPR001810	F-box domain
jg10252.t1	IPR006527	F-box associated domain, type 1
jg10252.t1	IPR017451	F-box associated interaction domain
jg10252.t1	IPR036047	F-box-like domain superfamily
jg10253.t1	IPR000039	Ribosomal protein L18e
jg10253.t1	IPR021131	Ribosomal protein L18e/L15P
jg10253.t1	IPR036227	Ribosomal L18e/L15P superfamily
jg10254.t1	IPR000070	Pectinesterase, catalytic
jg10254.t1	IPR006501	Pectinesterase inhibitor domain
jg10254.t1	IPR011050	Pectin lyase fold/virulence factor
jg10254.t1	IPR012334	Pectin lyase fold
jg10254.t1	IPR018040	Pectinesterase, Tyr active site
jg10254.t1	IPR033131	Pectinesterase, Asp active site
jg10254.t1	IPR035513	Invertase/pectin methylesterase inhibitor domain superfamily
jg10255.t1	IPR000070	Pectinesterase, catalytic
jg10255.t1	IPR006501	Pectinesterase inhibitor domain
jg10255.t1	IPR011050	Pectin lyase fold/virulence factor
jg10255.t1	IPR012334	Pectin lyase fold
jg10255.t1	IPR018040	Pectinesterase, Tyr active site
jg10255.t1	IPR033131	Pectinesterase, Asp active site
jg10255.t1	IPR035513	Invertase/pectin methylesterase inhibitor domain superfamily
jg10256.t1	IPR009836	Glycine-rich domain-containing protein-like
jg10257.t1	IPR001810	F-box domain
jg10257.t1	IPR011043	Galactose oxidase/kelch, beta-propeller
jg10257.t1	IPR036047	F-box-like domain superfamily
jg10258.t1	IPR025886	Phloem protein 2-like
jg10259.t1	IPR013026	Tetratricopeptide repeat-containing domain
jg10259.t1	IPR019734	Tetratricopeptide repeat
jg1026.t1	IPR002083	MATH/TRAF domain
jg1026.t1	IPR008974	TRAF-like
jg1026.t2	IPR002083	MATH/TRAF domain
jg1026.t2	IPR008974	TRAF-like
jg10261.t1	IPR001810	F-box domain
jg10261.t1	IPR011043	Galactose oxidase/kelch, beta-propeller
jg10261.t1	IPR036047	F-box-like domain superfamily
jg10262.t1	IPR001810	F-box domain
jg10262.t1	IPR025886	Phloem protein 2-like
jg10262.t1	IPR036047	F-box-like domain superfamily
jg10263.t1	IPR011990	Tetratricopeptide-like helical domain superfamily
jg10263.t1	IPR013026	Tetratricopeptide repeat-containing domain
jg10263.t1	IPR019734	Tetratricopeptide repeat
jg10264.t1	IPR007527	Zinc finger, SWIM-type
jg10265.t1	IPR000242	PTP type protein phosphatase
jg10265.t1	IPR000387	Tyrosine specific protein phosphatases domain
jg10265.t1	IPR003595	Protein-tyrosine phosphatase, catalytic
jg10265.t1	IPR016130	Protein-tyrosine phosphatase, active site
jg10265.t1	IPR029021	Protein-tyrosine phosphatase-like
jg10266.t1	IPR001736	Phospholipase D/Transphosphatidylase
jg10266.t1	IPR001849	Pleckstrin homology domain
jg10266.t1	IPR011993	PH-like domain superfamily
jg10266.t1	IPR015679	Phospholipase D family
jg10266.t1	IPR016555	Phospholipase D, eukaryotic type
jg10266.t1	IPR025202	Phospholipase D-like domain
jg10267.t1	IPR003439	ABC transporter-like
jg10267.t1	IPR003593	AAA+ ATPase domain
jg10267.t1	IPR013525	ABC-2 type transporter
jg10267.t1	IPR017871	ABC transporter, conserved site
jg10267.t1	IPR027417	P-loop containing nucleoside triphosphate hydrolase
jg10268.t1	IPR029146	CST complex subunit Ten1, animal and plant type
jg10269.t1	IPR001932	PPM-type phosphatase domain
jg10269.t1	IPR015655	Protein phosphatase 2C family
jg10269.t1	IPR036457	PPM-type phosphatase domain superfamily
jg1027.t1	IPR002083	MATH/TRAF domain
jg1027.t1	IPR008974	TRAF-like
jg10271.t1	IPR001680	WD40 repeat
jg10271.t1	IPR006594	LIS1 homology motif
jg10271.t1	IPR006595	CTLH, C-terminal LisH motif
jg10271.t1	IPR015943	WD40/YVTN repeat-like-containing domain superfamily
jg10271.t1	IPR017986	WD40-repeat-containing domain
jg10271.t1	IPR019775	WD40 repeat, conserved site
jg10271.t1	IPR027728	Topless family
jg10271.t1	IPR036322	WD40-repeat-containing domain superfamily
jg10272.t1	IPR005037	Pre-mRNA-splicing factor 38
jg10272.t1	IPR024767	Pre-mRNA-splicing factor 38, C-terminal
jg10274.t1	IPR000717	Proteasome component (PCI) domain
jg10274.t1	IPR027512	Eukaryotic translation initiation factor 3 subunit A
jg10275.t1	IPR000424	Primosome PriB/single-strand DNA-binding
jg10275.t1	IPR011344	Single-stranded DNA-binding protein
jg10275.t1	IPR012340	Nucleic acid-binding, OB-fold
jg10276.t1	IPR025287	Wall-associated receptor kinase, galacturonan-binding domain
jg10277.t1	IPR001932	PPM-type phosphatase domain
jg10277.t1	IPR015655	Protein phosphatase 2C family
jg10277.t1	IPR036457	PPM-type phosphatase domain superfamily
jg10278.t1	IPR003265	HhH-GPD domain
jg10278.t1	IPR003651	Endonuclease III-like, iron-sulphur cluster loop motif
jg10278.t1	IPR011257	DNA glycosylase
jg10278.t1	IPR023170	Helix-turn-helix, base-excision DNA repair, C-terminal
jg10278.t1	IPR028925	Demeter, RRM-fold domain
jg10279.t1	IPR001715	Calponin homology domain
jg10279.t1	IPR001752	Kinesin motor domain
jg10279.t1	IPR027417	P-loop containing nucleoside triphosphate hydrolase
jg10279.t1	IPR027640	Kinesin-like protein
jg10279.t1	IPR036872	CH domain superfamily
jg10279.t1	IPR036961	Kinesin motor domain superfamily
jg1028.t1	IPR001087	GDSL lipase/esterase
jg1028.t1	IPR036514	SGNH hydrolase superfamily
jg10280.t1	IPR001841	Zinc finger, RING-type
jg10280.t1	IPR001965	Zinc finger, PHD-type
jg10280.t1	IPR011011	Zinc finger, FYVE/PHD-type
jg10280.t1	IPR013083	Zinc finger, RING/FYVE/PHD-type
jg10280.t1	IPR017907	Zinc finger, RING-type, conserved site
jg10280.t1	IPR019787	Zinc finger, PHD-finger
jg10281.t1	IPR008598	Drought induced 19 protein type, zinc-binding domain
jg10281.t1	IPR027935	Protein dehydration-induced 19, C-terminal
jg10281.t1	IPR033347	Protein DEHYDRATION-INDUCED 19
jg10281.t2	IPR008598	Drought induced 19 protein type, zinc-binding domain
jg10281.t2	IPR027935	Protein dehydration-induced 19, C-terminal
jg10281.t2	IPR033347	Protein DEHYDRATION-INDUCED 19
jg10282.t1	IPR000727	Target SNARE coiled-coil homology domain
jg10282.t1	IPR006011	Syntaxin, N-terminal domain
jg10282.t1	IPR006012	Syntaxin/epimorphin, conserved site
jg10282.t1	IPR010989	SNARE
jg10283.t1	IPR012337	Ribonuclease H-like superfamily
jg10283.t1	IPR013520	Exonuclease, RNase T/DNA polymerase III
jg10283.t1	IPR036397	Ribonuclease H superfamily
jg10284.t1	IPR000679	Zinc finger, GATA-type
jg10284.t1	IPR013088	Zinc finger, NHR/GATA-type
jg10285.t1	IPR000225	Armadillo
jg10285.t1	IPR002652	Importin-alpha, importin-beta-binding domain
jg10285.t1	IPR011989	Armadillo-like helical
jg10285.t1	IPR016024	Armadillo-type fold
jg10285.t1	IPR024931	Importin subunit alpha
jg10285.t1	IPR032413	Atypical Arm repeat
jg10285.t1	IPR036975	Importin-alpha, importin-beta-binding domain superfamily
jg10286.t1	IPR001623	DnaJ domain
jg10286.t1	IPR018253	DnaJ domain, conserved site
jg10286.t1	IPR036869	Chaperone J-domain superfamily
jg10287.t1	IPR012416	CALMODULIN-BINDING PROTEIN60
jg10287.t2	IPR012416	CALMODULIN-BINDING PROTEIN60
jg10288.t1	IPR003695	Ppx/GppA phosphatase
jg10289.t1	IPR002562	3'-5' exonuclease domain
jg10289.t1	IPR012337	Ribonuclease H-like superfamily
jg10289.t1	IPR036397	Ribonuclease H superfamily
jg1029.t1	IPR001087	GDSL lipase/esterase
jg1029.t1	IPR036514	SGNH hydrolase superfamily
jg10290.t1	IPR021899	Protein of unknown function DUF3511
jg10291.t1	IPR001650	Helicase, C-terminal
jg10291.t1	IPR002464	DNA/RNA helicase, ATP-dependent, DEAH-box type, conserved site
jg10291.t1	IPR004589	DNA helicase, ATP-dependent, RecQ type
jg10291.t1	IPR011545	DEAD/DEAH box helicase domain
jg10291.t1	IPR014001	Helicase superfamily 1/2, ATP-binding domain
jg10291.t1	IPR027417	P-loop containing nucleoside triphosphate hydrolase
jg10291.t1	IPR032284	ATP-dependent DNA helicase RecQ, zinc-binding domain
jg10292.t1	IPR025486	Domain of unknown function DUF4378
jg10292.t1	IPR032795	DUF3741-associated sequence motif
jg10293.t1	IPR012442	Protein of unknown function DUF1645, plant
jg10294.t1	IPR005788	Disulphide isomerase
jg10294.t1	IPR011679	Endoplasmic reticulum resident protein 29, C-terminal
jg10294.t1	IPR013766	Thioredoxin domain
jg10294.t1	IPR017937	Thioredoxin, conserved site
jg10294.t1	IPR036249	Thioredoxin-like superfamily
jg10294.t1	IPR036356	Endoplasmic reticulum resident protein 29, C-terminal domain superfamily
jg10295.t1	IPR003604	Matrin/U1-C-like, C2H2-type zinc finger
jg10295.t1	IPR036236	Zinc finger C2H2 superfamily
jg10295.t1	IPR040107	U4/U6.U5 small nuclear ribonucleoprotein component Snu23
jg10296.t1	IPR008480	Protein of unknown function DUF761, plant
jg10298.t1	IPR005225	Small GTP-binding protein domain
jg10298.t1	IPR006687	Small GTPase superfamily, SAR1-type
jg10298.t1	IPR006689	Small GTPase superfamily, ARF/SAR type
jg10298.t1	IPR027417	P-loop containing nucleoside triphosphate hydrolase
jg10299.t1	IPR006015	Universal stress protein A family
jg10299.t1	IPR006016	UspA
jg10299.t1	IPR014729	Rossmann-like alpha/beta/alpha sandwich fold
jg10299.t2	IPR006015	Universal stress protein A family
jg10299.t2	IPR006016	UspA
jg10299.t2	IPR014729	Rossmann-like alpha/beta/alpha sandwich fold
jg103.t1	IPR002815	Spo11/DNA topoisomerase VI subunit A
jg103.t1	IPR004085	DNA topoisomerase VI, subunit A
jg103.t1	IPR013049	Spo11/DNA topoisomerase VI, subunit A, N-terminal
jg103.t1	IPR036078	Spo11/DNA topoisomerase VI subunit A superfamily
jg103.t1	IPR036388	Winged helix-like DNA-binding domain superfamily
jg1030.t1	IPR001087	GDSL lipase/esterase
jg1030.t1	IPR036514	SGNH hydrolase superfamily
jg10300.t1	IPR009097	Cyclic phosphodiesterase
jg10300.t1	IPR012386	2',3'-cyclic-nucleotide 3'-phosphodiesterase
jg10301.t1	IPR000907	Lipoxygenase
jg10301.t1	IPR001024	PLAT/LH2 domain
jg10301.t1	IPR001246	Lipoxygenase, plant
jg10301.t1	IPR013819	Lipoxygenase, C-terminal
jg10301.t1	IPR036226	Lipoxigenase, C-terminal domain superfamily
jg10301.t1	IPR036392	PLAT/LH2 domain superfamily
jg10302.t1	IPR009097	Cyclic phosphodiesterase
jg10302.t1	IPR012386	2',3'-cyclic-nucleotide 3'-phosphodiesterase
jg10303.t1	IPR009097	Cyclic phosphodiesterase
jg10303.t1	IPR012386	2',3'-cyclic-nucleotide 3'-phosphodiesterase
jg10304.t1	IPR009097	Cyclic phosphodiesterase
jg10304.t1	IPR012386	2',3'-cyclic-nucleotide 3'-phosphodiesterase
jg10305.t1	IPR001789	Signal transduction response regulator, receiver domain
jg10305.t1	IPR003594	Histidine kinase/HSP90-like ATPase
jg10305.t1	IPR003661	Signal transduction histidine kinase, dimerisation/phosphoacceptor domain
jg10305.t1	IPR004358	Signal transduction histidine kinase-related protein, C-terminal
jg10305.t1	IPR005467	Histidine kinase domain
jg10305.t1	IPR011006	CheY-like superfamily
jg10305.t1	IPR036097	Signal transduction histidine kinase, dimerisation/phosphoacceptor domain superfamily
jg10305.t1	IPR036890	Histidine kinase/HSP90-like ATPase superfamily
jg10306.t1	IPR001580	Calreticulin/calnexin
jg10306.t1	IPR009033	Calreticulin/calnexin, P domain superfamily
jg10306.t1	IPR009169	Calreticulin
jg10306.t1	IPR013320	Concanavalin A-like lectin/glucanase domain superfamily
jg10306.t1	IPR018124	Calreticulin/calnexin, conserved site
jg10307.t1	IPR004131	Pyrophosphate-energised proton pump
jg10308.t1	IPR006145	Pseudouridine synthase, RsuA/RluA
jg10308.t1	IPR006224	Pseudouridine synthase, RluC/RluD, conserved site
jg10308.t1	IPR020103	Pseudouridine synthase, catalytic domain superfamily
jg10309.t1	IPR000352	Peptide chain release factor class I
jg10309.t1	IPR004374	Peptide chain release factor 2
jg10309.t1	IPR005139	Peptide chain release factor
jg1031.t1	IPR001087	GDSL lipase/esterase
jg1031.t1	IPR036514	SGNH hydrolase superfamily
jg10312.t1	IPR004131	Pyrophosphate-energised proton pump
jg10313.t1	IPR006145	Pseudouridine synthase, RsuA/RluA
jg10313.t1	IPR006224	Pseudouridine synthase, RluC/RluD, conserved site
jg10313.t1	IPR020103	Pseudouridine synthase, catalytic domain superfamily
jg10314.t1	IPR000352	Peptide chain release factor class I
jg10314.t1	IPR004374	Peptide chain release factor 2
jg10314.t1	IPR005139	Peptide chain release factor
jg10317.t1	IPR003111	Lon, substrate-binding domain
jg10317.t1	IPR003593	AAA+ ATPase domain
jg10317.t1	IPR003959	ATPase, AAA-type, core
jg10317.t1	IPR004815	Lon protease, bacterial/eukaryotic-type
jg10317.t1	IPR008268	Peptidase S16, active site
jg10317.t1	IPR008269	Peptidase S16, Lon proteolytic domain
jg10317.t1	IPR014721	Ribosomal protein S5 domain 2-type fold, subgroup
jg10317.t1	IPR015947	PUA-like superfamily
jg10317.t1	IPR020568	Ribosomal protein S5 domain 2-type fold
jg10317.t1	IPR027065	Lon protease
jg10317.t1	IPR027417	P-loop containing nucleoside triphosphate hydrolase
jg10317.t1	IPR027503	Lon protease homologue, chloroplastic/mitochondrial
jg10318.t1	IPR002885	Pentatricopeptide repeat
jg10318.t1	IPR011990	Tetratricopeptide-like helical domain superfamily
jg10320.t1	IPR004298	Nicotianamine synthase
jg10321.t1	IPR001356	Homeobox domain
jg10321.t1	IPR005539	ELK domain
jg10321.t1	IPR005540	KNOX1
jg10321.t1	IPR005541	KNOX2
jg10321.t1	IPR008422	Homeobox KN domain
jg10321.t1	IPR009057	Homeobox-like domain superfamily
jg10321.t1	IPR017970	Homeobox, conserved site
jg10322.t1	IPR016024	Armadillo-type fold
jg10323.t1	IPR001440	Tetratricopeptide repeat 1
jg10323.t1	IPR011990	Tetratricopeptide-like helical domain superfamily
jg10323.t1	IPR013026	Tetratricopeptide repeat-containing domain
jg10323.t1	IPR019734	Tetratricopeptide repeat
jg10323.t1	IPR025986	RNA-polymerase II-associated protein 3-like, C-terminal domain
jg10324.t1	IPR006880	INO80 complex subunit B-like conserved region
jg10324.t1	IPR007529	Zinc finger, HIT-type
jg10324.t1	IPR029523	INO80 complex, subunit Ies2
jg10325.t1	IPR006652	Kelch repeat type 1
jg10325.t1	IPR015915	Kelch-type beta propeller
jg10325.t2	IPR006652	Kelch repeat type 1
jg10325.t2	IPR011043	Galactose oxidase/kelch, beta-propeller
jg10325.t2	IPR015915	Kelch-type beta propeller
jg10326.t1	IPR001810	F-box domain
jg10326.t1	IPR005174	Domain unknown function DUF295
jg10326.t1	IPR036047	F-box-like domain superfamily
jg10327.t1	IPR009716	Ferroporti-1
jg10327.t1	IPR036259	MFS transporter superfamily
jg10328.t1	IPR000070	Pectinesterase, catalytic
jg10328.t1	IPR011050	Pectin lyase fold/virulence factor
jg10328.t1	IPR012334	Pectin lyase fold
jg10329.t1	IPR011050	Pectin lyase fold/virulence factor
jg10329.t1	IPR012334	Pectin lyase fold
jg1033.t1	IPR003128	Villin headpiece
jg1033.t1	IPR007122	Villin/Gelsolin
jg1033.t1	IPR007123	Gelsolin-like domain
jg1033.t1	IPR029006	ADF-H/Gelsolin-like domain superfamily
jg1033.t1	IPR036180	Gelsolin-like domain superfamily
jg1033.t1	IPR036886	Villin headpiece domain superfamily
jg10330.t1	IPR001606	ARID DNA-binding domain
jg10330.t1	IPR009071	High mobility group box domain
jg10330.t1	IPR036431	ARID DNA-binding domain superfamily
jg10330.t1	IPR036910	High mobility group box domain superfamily
jg10331.t1	IPR000070	Pectinesterase, catalytic
jg10331.t1	IPR011050	Pectin lyase fold/virulence factor
jg10331.t1	IPR012334	Pectin lyase fold
jg10332.t1	IPR002885	Pentatricopeptide repeat
jg10332.t1	IPR011990	Tetratricopeptide-like helical domain superfamily
jg10332.t1	IPR032867	DYW domain
jg10333.t1	IPR000033	LDLR class B repeat
jg10333.t1	IPR001258	NHL repeat
jg10333.t1	IPR006439	HAD hydrolase, subfamily IA
jg10333.t1	IPR011042	Six-bladed beta-propeller, TolB-like
jg10333.t1	IPR012336	Thioredoxin-like fold
jg10333.t1	IPR013017	NHL repeat, subgroup
jg10333.t1	IPR013766	Thioredoxin domain
jg10333.t1	IPR023198	Phosphoglycolate phosphatase-like, domain 2
jg10333.t1	IPR023214	HAD superfamily
jg10333.t1	IPR036249	Thioredoxin-like superfamily
jg10333.t1	IPR036412	HAD-like superfamily
jg10333.t1	IPR041492	Haloacid dehalogenase-like hydrolase
jg10334.t1	IPR011598	Myc-type, basic helix-loop-helix (bHLH) domain
jg10334.t1	IPR036638	Helix-loop-helix DNA-binding domain superfamily
jg10335.t1	IPR008801	Rapid ALkalinization Factor
jg10337.t1	IPR001810	F-box domain
jg10337.t1	IPR009097	Cyclic phosphodiesterase
jg10337.t1	IPR012386	2',3'-cyclic-nucleotide 3'-phosphodiesterase
jg10337.t1	IPR017451	F-box associated interaction domain
jg10337.t1	IPR036047	F-box-like domain superfamily
jg10338.t1	IPR001568	Ribonuclease T2-like
jg10338.t1	IPR018188	Ribonuclease T2, His active site 1
jg10338.t1	IPR033130	Ribonuclease T2, His active site 2
jg10338.t1	IPR036430	Ribonuclease T2-like superfamily
jg10339.t1	IPR001810	F-box domain
jg10339.t1	IPR006527	F-box associated domain, type 1
jg10339.t1	IPR009097	Cyclic phosphodiesterase
jg10339.t1	IPR017451	F-box associated interaction domain
jg10339.t1	IPR036047	F-box-like domain superfamily
jg10340.t1	IPR001810	F-box domain
jg10340.t1	IPR009097	Cyclic phosphodiesterase
jg10340.t1	IPR012386	2',3'-cyclic-nucleotide 3'-phosphodiesterase
jg10340.t1	IPR017451	F-box associated interaction domain
jg10340.t1	IPR036047	F-box-like domain superfamily
jg10342.t1	IPR000225	Armadillo
jg10342.t1	IPR002652	Importin-alpha, importin-beta-binding domain
jg10342.t1	IPR011989	Armadillo-like helical
jg10342.t1	IPR016024	Armadillo-type fold
jg10342.t1	IPR024931	Importin subunit alpha
jg10342.t1	IPR032413	Atypical Arm repeat
jg10342.t1	IPR036975	Importin-alpha, importin-beta-binding domain superfamily
jg10343.t1	IPR001763	Rhodanese-like domain
jg10343.t1	IPR005645	Serine hydrolase FSH
jg10343.t1	IPR022111	Rhodanase, C-terminal
jg10343.t1	IPR029058	Alpha/Beta hydrolase fold
jg10343.t1	IPR036873	Rhodanese-like domain superfamily
jg10343.t1	IPR040503	UPF0176, acylphosphatase-like domain
jg10343.t2	IPR001763	Rhodanese-like domain
jg10343.t2	IPR005645	Serine hydrolase FSH
jg10343.t2	IPR022111	Rhodanase, C-terminal
jg10343.t2	IPR029058	Alpha/Beta hydrolase fold
jg10343.t2	IPR036873	Rhodanese-like domain superfamily
jg10343.t2	IPR040503	UPF0176, acylphosphatase-like domain
jg10344.t1	IPR008889	VQ
jg10344.t1	IPR039609	VQ motif-containing protein 15/22
jg10345.t1	IPR000994	Peptidase M24
jg10345.t1	IPR007865	Aminopeptidase P, N-terminal
jg10345.t1	IPR029149	Creatinase/Aminopeptidase P/Spt16, N-terminal
jg10345.t1	IPR036005	Creatinase/aminopeptidase-like
jg10346.t1	IPR000850	Adenylate kinase/UMP-CMP kinase
jg10346.t1	IPR006266	UMP-CMP kinase
jg10346.t1	IPR027417	P-loop containing nucleoside triphosphate hydrolase
jg10346.t1	IPR033690	Adenylate kinase, conserved site
jg10347.t1	IPR007493	Protein of unknown function DUF538
jg10347.t1	IPR036758	At5g01610-like superfamily
jg10348.t1	IPR008395	Agenet-like domain
jg10348.t1	IPR014002	Agenet domain, plant type
jg10349.t1	IPR002885	Pentatricopeptide repeat
jg10349.t1	IPR011990	Tetratricopeptide-like helical domain superfamily
jg10349.t1	IPR032867	DYW domain
jg1035.t1	IPR008183	Aldose 1-/Glucose-6-phosphate 1-epimerase
jg1035.t1	IPR011013	Galactose mutarotase-like domain superfamily
jg1035.t1	IPR014718	Glycoside hydrolase-type carbohydrate-binding
jg1035.t1	IPR025532	Glucose-6-phosphate 1-epimerase
jg10350.t1	IPR002885	Pentatricopeptide repeat
jg10350.t1	IPR011990	Tetratricopeptide-like helical domain superfamily
jg10351.t1	IPR004343	Plus-3 domain
jg10351.t1	IPR036128	Plus3-like superfamily
jg10352.t1	IPR008928	Six-hairpin glycosidase superfamily
jg10352.t1	IPR012341	Six-hairpin glycosidase-like superfamily
jg10352.t1	IPR024746	Glycosyl hydrolase family 100
jg10353.t1	IPR002683	PsbP, C-terminal
jg10353.t1	IPR016123	Mog1/PsbP, alpha/beta/alpha sandwich
jg10354.t1	IPR001392	Clathrin adaptor, mu subunit
jg10354.t1	IPR011012	Longin-like domain superfamily
jg10354.t1	IPR018240	Clathrin adaptor, mu subunit, conserved site
jg10354.t1	IPR028565	Mu homology domain
jg10354.t1	IPR036168	AP-2 complex subunit mu, C-terminal superfamily
jg10355.t1	IPR001509	NAD-dependent epimerase/dehydratase
jg10355.t1	IPR036291	NAD(P)-binding domain superfamily
jg10356.t1	IPR002495	Glycosyl transferase, family 8
jg10356.t1	IPR029044	Nucleotide-diphospho-sugar transferases
jg10356.t1	IPR030515	Galactinol synthase
jg10357.t1	IPR002495	Glycosyl transferase, family 8
jg10357.t1	IPR029044	Nucleotide-diphospho-sugar transferases
jg10357.t1	IPR030515	Galactinol synthase
jg10358.t1	IPR002156	Ribonuclease H domain
jg10358.t1	IPR012337	Ribonuclease H-like superfamily
jg10358.t1	IPR026960	Reverse transcriptase zinc-binding domain
jg10358.t1	IPR036397	Ribonuclease H superfamily
jg10359.t1	IPR035513	Invertase/pectin methylesterase inhibitor domain superfamily
jg1036.t1	IPR000823	Plant peroxidase
jg1036.t1	IPR002016	Haem peroxidase
jg1036.t1	IPR010255	Haem peroxidase superfamily
jg1036.t1	IPR019793	Peroxidases heam-ligand binding site
jg1036.t1	IPR019794	Peroxidase, active site
jg10360.t1	IPR001611	Leucine-rich repeat
jg10360.t1	IPR003591	Leucine-rich repeat, typical subtype
jg10360.t1	IPR011009	Protein kinase-like domain superfamily
jg10360.t1	IPR013210	Leucine-rich repeat-containing N-terminal, plant-type
jg10360.t1	IPR032675	Leucine-rich repeat domain superfamily
jg10362.t1	IPR006501	Pectinesterase inhibitor domain
jg10362.t1	IPR035513	Invertase/pectin methylesterase inhibitor domain superfamily
jg10363.t1	IPR006501	Pectinesterase inhibitor domain
jg10363.t1	IPR035513	Invertase/pectin methylesterase inhibitor domain superfamily
jg10364.t1	IPR006501	Pectinesterase inhibitor domain
jg10364.t1	IPR035513	Invertase/pectin methylesterase inhibitor domain superfamily
jg10365.t1	IPR006501	Pectinesterase inhibitor domain
jg10365.t1	IPR035513	Invertase/pectin methylesterase inhibitor domain superfamily
jg10366.t1	IPR006501	Pectinesterase inhibitor domain
jg10366.t1	IPR035513	Invertase/pectin methylesterase inhibitor domain superfamily
jg10367.t1	IPR007233	Trafficking protein particle complex subunit
jg10367.t1	IPR011012	Longin-like domain superfamily
jg10368.t1	IPR003439	ABC transporter-like
jg10368.t1	IPR003593	AAA+ ATPase domain
jg10368.t1	IPR027417	P-loop containing nucleoside triphosphate hydrolase
jg10369.t1	IPR001353	Proteasome, subunit alpha/beta
jg10369.t1	IPR029055	Nucleophile aminohydrolases, N-terminal
jg10372.t1	IPR005225	Small GTP-binding protein domain
jg10372.t1	IPR006689	Small GTPase superfamily, ARF/SAR type
jg10372.t1	IPR027417	P-loop containing nucleoside triphosphate hydrolase
jg10373.t1	IPR000620	EamA domain
jg10373.t1	IPR030184	WAT1-related protein
jg10374.t1	IPR001087	GDSL lipase/esterase
jg10374.t1	IPR036514	SGNH hydrolase superfamily
jg10375.t1	IPR002885	Pentatricopeptide repeat
jg10375.t1	IPR011990	Tetratricopeptide-like helical domain superfamily
jg10375.t1	IPR032867	DYW domain
jg10376.t1	IPR031425	NPR1/NH1-interacting protein
jg10378.t1	IPR031425	NPR1/NH1-interacting protein
jg10379.t1	IPR001282	Glucose-6-phosphate dehydrogenase
jg10379.t1	IPR022674	Glucose-6-phosphate dehydrogenase, NAD-binding
jg10379.t1	IPR022675	Glucose-6-phosphate dehydrogenase, C-terminal
jg10379.t1	IPR036291	NAD(P)-binding domain superfamily
jg10380.t1	IPR000816	Peptidase C15, pyroglutamyl peptidase I
jg10380.t1	IPR016125	Peptidase C15, pyroglutamyl peptidase I-like
jg10380.t1	IPR036440	Peptidase C15, pyroglutamyl peptidase I-like superfamily
jg10381.t1	IPR000743	Glycoside hydrolase, family 28
jg10381.t1	IPR006626	Parallel beta-helix repeat
jg10381.t1	IPR011050	Pectin lyase fold/virulence factor
jg10381.t1	IPR012334	Pectin lyase fold
jg10382.t1	IPR001584	Integrase, catalytic core
jg10382.t1	IPR012337	Ribonuclease H-like superfamily
jg10382.t1	IPR013103	Reverse transcriptase, RNA-dependent DNA polymerase
jg10382.t1	IPR036397	Ribonuclease H superfamily
jg10382.t1	IPR039537	Retrotransposon Ty1/copia-like
jg10384.t1	IPR006566	FBD domain
jg10385.t1	IPR006566	FBD domain
jg10385.t1	IPR032675	Leucine-rich repeat domain superfamily
jg10386.t1	IPR000571	Zinc finger, CCCH-type
jg10386.t1	IPR013085	U1-C, C2H2-type zinc finger
jg10386.t1	IPR036236	Zinc finger C2H2 superfamily
jg10386.t1	IPR036855	Zinc finger, CCCH-type superfamily
jg10387.t1	IPR000719	Protein kinase domain
jg10387.t1	IPR008271	Serine/threonine-protein kinase, active site
jg10387.t1	IPR011009	Protein kinase-like domain superfamily
jg10387.t1	IPR017441	Protein kinase, ATP binding site
jg10388.t1	IPR039693	Rtr1/RPAP2
jg10390.t1	IPR006566	FBD domain
jg10391.t1	IPR000571	Zinc finger, CCCH-type
jg10391.t1	IPR013085	U1-C, C2H2-type zinc finger
jg10391.t1	IPR036236	Zinc finger C2H2 superfamily
jg10391.t1	IPR036855	Zinc finger, CCCH-type superfamily
jg10391.t2	IPR000571	Zinc finger, CCCH-type
jg10391.t2	IPR013085	U1-C, C2H2-type zinc finger
jg10391.t2	IPR036236	Zinc finger C2H2 superfamily
jg10391.t2	IPR036855	Zinc finger, CCCH-type superfamily
jg10392.t1	IPR000719	Protein kinase domain
jg10392.t1	IPR008271	Serine/threonine-protein kinase, active site
jg10392.t1	IPR011009	Protein kinase-like domain superfamily
jg10392.t1	IPR017441	Protein kinase, ATP binding site
jg10393.t1	IPR007308	Rtr1/RPAP2 domain
jg10393.t1	IPR038534	Rtr1/RPAP2 domain superfamily
jg10393.t1	IPR039693	Rtr1/RPAP2
jg10394.t1	IPR006895	Zinc finger, Sec23/Sec24-type
jg10394.t1	IPR006896	Sec23/Sec24, trunk domain
jg10394.t1	IPR006900	Sec23/Sec24, helical domain
jg10394.t1	IPR012990	Sec23/Sec24 beta-sandwich
jg10394.t1	IPR029006	ADF-H/Gelsolin-like domain superfamily
jg10394.t1	IPR036174	Zinc finger, Sec23/Sec24-type superfamily
jg10394.t1	IPR036175	Sec23/Sec24 helical domain superfamily
jg10394.t1	IPR036180	Gelsolin-like domain superfamily
jg10394.t1	IPR036465	von Willebrand factor A-like domain superfamily
jg10395.t1	IPR000994	Peptidase M24
jg10395.t1	IPR011993	PH-like domain superfamily
jg10395.t1	IPR013719	Domain of unknown function DUF1747
jg10395.t1	IPR013953	FACT complex subunit Spt16 domain
jg10395.t1	IPR029149	Creatinase/Aminopeptidase P/Spt16, N-terminal
jg10395.t1	IPR036005	Creatinase/aminopeptidase-like
jg10395.t1	IPR040258	FACT complex subunit Spt16
jg10395.t2	IPR000994	Peptidase M24
jg10395.t2	IPR011993	PH-like domain superfamily
jg10395.t2	IPR013719	Domain of unknown function DUF1747
jg10395.t2	IPR013953	FACT complex subunit Spt16 domain
jg10395.t2	IPR029148	FACT complex subunit Spt16, N-terminal lobe domain
jg10395.t2	IPR029149	Creatinase/Aminopeptidase P/Spt16, N-terminal
jg10395.t2	IPR036005	Creatinase/aminopeptidase-like
jg10395.t2	IPR040258	FACT complex subunit Spt16
jg10395.t3	IPR000994	Peptidase M24
jg10395.t3	IPR011993	PH-like domain superfamily
jg10395.t3	IPR013719	Domain of unknown function DUF1747
jg10395.t3	IPR013953	FACT complex subunit Spt16 domain
jg10395.t3	IPR036005	Creatinase/aminopeptidase-like
jg10395.t3	IPR040258	FACT complex subunit Spt16
jg10396.t1	IPR001810	F-box domain
jg10396.t1	IPR006566	FBD domain
jg10396.t1	IPR032675	Leucine-rich repeat domain superfamily
jg10396.t1	IPR036047	F-box-like domain superfamily
jg10397.t1	IPR000823	Plant peroxidase
jg10397.t1	IPR002016	Haem peroxidase
jg10397.t1	IPR010255	Haem peroxidase superfamily
jg10397.t1	IPR019793	Peroxidases heam-ligand binding site
jg10397.t1	IPR019794	Peroxidase, active site
jg10399.t1	IPR001841	Zinc finger, RING-type
jg10399.t1	IPR013087	Zinc finger C2H2-type
jg10400.t1	IPR002133	S-adenosylmethionine synthetase
jg10400.t1	IPR022628	S-adenosylmethionine synthetase, N-terminal
jg10400.t1	IPR022629	S-adenosylmethionine synthetase, central domain
jg10400.t1	IPR022630	S-adenosylmethionine synthetase, C-terminal
jg10400.t1	IPR022631	S-adenosylmethionine synthetase, conserved site
jg10400.t1	IPR022636	S-adenosylmethionine synthetase superfamily
jg10401.t1	IPR003439	ABC transporter-like
jg10401.t1	IPR003593	AAA+ ATPase domain
jg10401.t1	IPR013525	ABC-2 type transporter
jg10401.t1	IPR013581	Plant PDR ABC transporter associated
jg10401.t1	IPR027417	P-loop containing nucleoside triphosphate hydrolase
jg10401.t1	IPR029481	ABC-transporter N-terminal domain
jg10402.t1	IPR000719	Protein kinase domain
jg10402.t1	IPR008271	Serine/threonine-protein kinase, active site
jg10402.t1	IPR011009	Protein kinase-like domain superfamily
jg10402.t1	IPR017441	Protein kinase, ATP binding site
jg10403.t1	IPR000719	Protein kinase domain
jg10403.t1	IPR011009	Protein kinase-like domain superfamily
jg10404.t1	IPR012946	X8 domain
jg10404.t1	IPR017853	Glycoside hydrolase superfamily
jg10406.t1	IPR002885	Pentatricopeptide repeat
jg10406.t1	IPR011990	Tetratricopeptide-like helical domain superfamily
jg10406.t2	IPR002885	Pentatricopeptide repeat
jg10406.t2	IPR011990	Tetratricopeptide-like helical domain superfamily
jg10407.t1	IPR004083	Regulatory associated protein of TOR
jg10407.t1	IPR015943	WD40/YVTN repeat-like-containing domain superfamily
jg10407.t1	IPR036322	WD40-repeat-containing domain superfamily
jg10408.t1	IPR013187	F-box associated domain, type 3
jg10408.t1	IPR017451	F-box associated interaction domain
jg10408.t1	IPR036047	F-box-like domain superfamily
jg10409.t1	IPR001965	Zinc finger, PHD-type
jg10409.t1	IPR011011	Zinc finger, FYVE/PHD-type
jg1041.t1	IPR002225	3-beta hydroxysteroid dehydrogenase/isomerase
jg1041.t1	IPR036291	NAD(P)-binding domain superfamily
jg10410.t1	IPR000270	PB1 domain
jg10410.t1	IPR004332	Transposase, MuDR, plant
jg10410.t1	IPR006564	Zinc finger, PMZ-type
jg10410.t1	IPR007527	Zinc finger, SWIM-type
jg10410.t1	IPR018289	MULE transposase domain
jg10410.t2	IPR000270	PB1 domain
jg10410.t2	IPR004332	Transposase, MuDR, plant
jg10410.t2	IPR006564	Zinc finger, PMZ-type
jg10410.t2	IPR007527	Zinc finger, SWIM-type
jg10410.t2	IPR018289	MULE transposase domain
jg10411.t1	IPR001810	F-box domain
jg10411.t1	IPR009097	Cyclic phosphodiesterase
jg10411.t1	IPR012386	2',3'-cyclic-nucleotide 3'-phosphodiesterase
jg10411.t1	IPR017451	F-box associated interaction domain
jg10411.t1	IPR036047	F-box-like domain superfamily
jg10412.t1	IPR001568	Ribonuclease T2-like
jg10412.t1	IPR033130	Ribonuclease T2, His active site 2
jg10412.t1	IPR036430	Ribonuclease T2-like superfamily
jg10413.t1	IPR009097	Cyclic phosphodiesterase
jg10413.t1	IPR012386	2',3'-cyclic-nucleotide 3'-phosphodiesterase
jg10413.t1	IPR036047	F-box-like domain superfamily
jg10414.t1	IPR000192	Aminotransferase class V domain
jg10414.t1	IPR015421	Pyridoxal phosphate-dependent transferase, major domain
jg10414.t1	IPR015424	Pyridoxal phosphate-dependent transferase
jg10417.t1	IPR001461	Aspartic peptidase A1 family
jg10417.t1	IPR001969	Aspartic peptidase, active site
jg10417.t1	IPR007856	Saposin-like type B, region 1
jg10417.t1	IPR008138	Saposin B type, region 2
jg10417.t1	IPR008139	Saposin B type domain
jg10417.t1	IPR011001	Saposin-like
jg10417.t1	IPR021109	Aspartic peptidase domain superfamily
jg10417.t1	IPR033121	Peptidase family A1 domain
jg10418.t1	IPR000467	G-patch domain
jg10418.t1	IPR013087	Zinc finger C2H2-type
jg10418.t1	IPR022755	Zinc finger, double-stranded RNA binding
jg10418.t1	IPR036236	Zinc finger C2H2 superfamily
jg10419.t1	IPR001810	F-box domain
jg10419.t1	IPR006566	FBD domain
jg10419.t1	IPR032675	Leucine-rich repeat domain superfamily
jg10419.t1	IPR036047	F-box-like domain superfamily
jg1042.t1	IPR005162	Retrotransposon gag domain
jg10421.t1	IPR002100	Transcription factor, MADS-box
jg10421.t1	IPR036879	Transcription factor, MADS-box superfamily
jg10422.t1	IPR001841	Zinc finger, RING-type
jg10422.t1	IPR013083	Zinc finger, RING/FYVE/PHD-type
jg10422.t1	IPR024991	Anaphase-promoting complex subunit 11
jg10424.t1	IPR011598	Myc-type, basic helix-loop-helix (bHLH) domain
jg10424.t1	IPR036638	Helix-loop-helix DNA-binding domain superfamily
jg10426.t1	IPR001005	SANT/Myb domain
jg10426.t1	IPR009057	Homeobox-like domain superfamily
jg10426.t1	IPR015495	Myb-like transcription factor
jg10426.t1	IPR017930	Myb domain
jg10428.t1	IPR001005	SANT/Myb domain
jg10428.t1	IPR009057	Homeobox-like domain superfamily
jg10428.t1	IPR015495	Myb-like transcription factor
jg10428.t1	IPR017930	Myb domain
jg10429.t1	IPR004963	Pectinacetylesterase/NOTUM
jg10429.t1	IPR029058	Alpha/Beta hydrolase fold
jg1043.t1	IPR001014	Ribosomal protein L23/L25, conserved site
jg1043.t1	IPR012677	Nucleotide-binding alpha-beta plait domain superfamily
jg1043.t1	IPR012678	Ribosomal protein L23/L15e core domain superfamily
jg1043.t1	IPR013025	Ribosomal protein L25/L23
jg10430.t1	IPR004963	Pectinacetylesterase/NOTUM
jg10431.t1	IPR004963	Pectinacetylesterase/NOTUM
jg10432.t1	IPR000109	Proton-dependent oligopeptide transporter family
jg10432.t1	IPR036259	MFS transporter superfamily
jg10433.t1	IPR002421	5'-3' exonuclease, N-terminal
jg10433.t1	IPR006084	XPG/Rad2 endonuclease
jg10433.t1	IPR006085	XPG N-terminal
jg10433.t1	IPR006086	XPG-I domain
jg10433.t1	IPR008918	Helix-hairpin-helix motif, class 2
jg10433.t1	IPR019974	XPG conserved site
jg10433.t1	IPR023426	Flap endonuclease 1
jg10433.t1	IPR029060	PIN-like domain superfamily
jg10433.t1	IPR036279	5'-3' exonuclease, C-terminal domain superfamily
jg10434.t1	IPR002885	Pentatricopeptide repeat
jg10434.t1	IPR011990	Tetratricopeptide-like helical domain superfamily
jg10437.t1	IPR001220	Legume lectin domain
jg10437.t1	IPR013320	Concanavalin A-like lectin/glucanase domain superfamily
jg10439.t1	IPR001929	Germin
jg10439.t1	IPR006045	Cupin 1
jg10439.t1	IPR011051	RmlC-like cupin domain superfamily
jg10439.t1	IPR014710	RmlC-like jelly roll fold
jg10439.t1	IPR019780	Germin, manganese binding site
jg10440.t1	IPR004331	SPX domain
jg10440.t1	IPR004342	EXS, C-terminal
jg10441.t1	IPR001929	Germin
jg10441.t1	IPR006045	Cupin 1
jg10441.t1	IPR011051	RmlC-like cupin domain superfamily
jg10441.t1	IPR014710	RmlC-like jelly roll fold
jg10441.t1	IPR019780	Germin, manganese binding site
jg10442.t1	IPR004331	SPX domain
jg10442.t1	IPR004342	EXS, C-terminal
jg10443.t1	IPR001929	Germin
jg10443.t1	IPR006045	Cupin 1
jg10443.t1	IPR011051	RmlC-like cupin domain superfamily
jg10443.t1	IPR014710	RmlC-like jelly roll fold
jg10443.t1	IPR019780	Germin, manganese binding site
jg10444.t1	IPR001929	Germin
jg10444.t1	IPR006045	Cupin 1
jg10444.t1	IPR011051	RmlC-like cupin domain superfamily
jg10444.t1	IPR014710	RmlC-like jelly roll fold
jg10444.t1	IPR019780	Germin, manganese binding site
jg10445.t1	IPR000924	Glutamyl/glutaminyl-tRNA synthetase
jg10445.t1	IPR001412	Aminoacyl-tRNA synthetase, class I, conserved site
jg10445.t1	IPR004526	Glutamyl-tRNA synthetase, archaeal/eukaryotic cytosolic
jg10445.t1	IPR011035	Ribosomal protein L25/Gln-tRNA synthetase, anti-codon-binding domain superfamily
jg10445.t1	IPR014729	Rossmann-like alpha/beta/alpha sandwich fold
jg10445.t1	IPR020056	Ribosomal protein L25/Gln-tRNA synthetase, N-terminal
jg10445.t1	IPR020058	Glutamyl/glutaminyl-tRNA synthetase, class Ib, catalytic domain
jg10445.t1	IPR020059	Glutamyl/glutaminyl-tRNA synthetase, class Ib, anti-codon binding domain
jg10445.t1	IPR036282	Glutathione S-transferase, C-terminal domain superfamily
jg10446.t1	IPR000014	PAS domain
jg10446.t1	IPR001294	Phytochrome
jg10446.t1	IPR003018	GAF domain
jg10446.t1	IPR003594	Histidine kinase/HSP90-like ATPase
jg10446.t1	IPR003661	Signal transduction histidine kinase, dimerisation/phosphoacceptor domain
jg10446.t1	IPR005467	Histidine kinase domain
jg10446.t1	IPR012129	Phytochrome A/B/C/D/E
jg10446.t1	IPR013515	Phytochrome, central region
jg10446.t1	IPR013516	Phytochrome chromophore binding site
jg10446.t1	IPR013654	PAS fold-2
jg10446.t1	IPR013767	PAS fold
jg10446.t1	IPR016132	Phytochrome chromophore attachment domain
jg10446.t1	IPR029016	GAF-like domain superfamily
jg10446.t1	IPR035965	PAS domain superfamily
jg10446.t1	IPR036890	Histidine kinase/HSP90-like ATPase superfamily
jg1045.t1	IPR001075	NIF system FeS cluster assembly, NifU, C-terminal
jg1045.t1	IPR034904	Fe-S cluster assembly domain superfamily
jg10451.t1	IPR005178	Organic solute transporter subunit alpha/Transmembrane protein 184
jg10452.t1	IPR001650	Helicase, C-terminal
jg10452.t1	IPR001878	Zinc finger, CCHC-type
jg10452.t1	IPR011545	DEAD/DEAH box helicase domain
jg10452.t1	IPR012562	GUCT
jg10452.t1	IPR014001	Helicase superfamily 1/2, ATP-binding domain
jg10452.t1	IPR014014	RNA helicase, DEAD-box type, Q motif
jg10452.t1	IPR027417	P-loop containing nucleoside triphosphate hydrolase
jg10452.t1	IPR036875	Zinc finger, CCHC-type superfamily
jg10454.t1	IPR005178	Organic solute transporter subunit alpha/Transmembrane protein 184
jg10455.t1	IPR001650	Helicase, C-terminal
jg10455.t1	IPR001878	Zinc finger, CCHC-type
jg10455.t1	IPR011545	DEAD/DEAH box helicase domain
jg10455.t1	IPR012562	GUCT
jg10455.t1	IPR014001	Helicase superfamily 1/2, ATP-binding domain
jg10455.t1	IPR014014	RNA helicase, DEAD-box type, Q motif
jg10455.t1	IPR027417	P-loop containing nucleoside triphosphate hydrolase
jg10455.t1	IPR036875	Zinc finger, CCHC-type superfamily
jg10456.t1	IPR015300	DNA-binding pseudobarrel domain superfamily
jg10457.t1	IPR002885	Pentatricopeptide repeat
jg10457.t1	IPR011990	Tetratricopeptide-like helical domain superfamily
jg10457.t1	IPR033443	Pentacotripeptide-repeat region of PRORP
jg10458.t1	IPR002885	Pentatricopeptide repeat
jg10458.t1	IPR011990	Tetratricopeptide-like helical domain superfamily
jg10459.t1	IPR002885	Pentatricopeptide repeat
jg10459.t1	IPR011990	Tetratricopeptide-like helical domain superfamily
jg10459.t1	IPR033443	Pentacotripeptide-repeat region of PRORP
jg1046.t1	IPR001087	GDSL lipase/esterase
jg1046.t1	IPR036514	SGNH hydrolase superfamily
jg10463.t1	IPR002885	Pentatricopeptide repeat
jg10463.t1	IPR011990	Tetratricopeptide-like helical domain superfamily
jg10464.t1	IPR002885	Pentatricopeptide repeat
jg10464.t1	IPR011990	Tetratricopeptide-like helical domain superfamily
jg10465.t1	IPR002885	Pentatricopeptide repeat
jg10465.t1	IPR011990	Tetratricopeptide-like helical domain superfamily
jg10466.t1	IPR002885	Pentatricopeptide repeat
jg10466.t1	IPR011990	Tetratricopeptide-like helical domain superfamily
jg10470.t1	IPR002885	Pentatricopeptide repeat
jg10470.t1	IPR011990	Tetratricopeptide-like helical domain superfamily
jg10471.t1	IPR002885	Pentatricopeptide repeat
jg10471.t1	IPR011990	Tetratricopeptide-like helical domain superfamily
jg10472.t1	IPR013210	Leucine-rich repeat-containing N-terminal, plant-type
jg10472.t1	IPR032675	Leucine-rich repeat domain superfamily
jg10473.t1	IPR000719	Protein kinase domain
jg10473.t1	IPR001245	Serine-threonine/tyrosine-protein kinase, catalytic domain
jg10473.t1	IPR001611	Leucine-rich repeat
jg10473.t1	IPR008271	Serine/threonine-protein kinase, active site
jg10473.t1	IPR011009	Protein kinase-like domain superfamily
jg10473.t1	IPR013210	Leucine-rich repeat-containing N-terminal, plant-type
jg10473.t1	IPR017441	Protein kinase, ATP binding site
jg10473.t1	IPR032675	Leucine-rich repeat domain superfamily
jg10474.t1	IPR002495	Glycosyl transferase, family 8
jg10474.t1	IPR029044	Nucleotide-diphospho-sugar transferases
jg10474.t1	IPR029993	Plant galacturonosyltransferase GAUT
jg10475.t1	IPR005202	Transcription factor GRAS
jg10476.t1	IPR000672	Tetrahydrofolate dehydrogenase/cyclohydrolase
jg10476.t1	IPR020630	Tetrahydrofolate dehydrogenase/cyclohydrolase, catalytic domain
jg10476.t1	IPR020631	Tetrahydrofolate dehydrogenase/cyclohydrolase, NAD(P)-binding domain
jg10476.t1	IPR020867	Tetrahydrofolate dehydrogenase/cyclohydrolase, conserved site
jg10476.t1	IPR036291	NAD(P)-binding domain superfamily
jg10477.t1	IPR039537	Retrotransposon Ty1/copia-like
jg10478.t1	IPR009038	GOLD domain
jg10478.t1	IPR036598	GOLD domain superfamily
jg10479.t1	IPR004821	Cytidyltransferase-like domain
jg10479.t1	IPR014729	Rossmann-like alpha/beta/alpha sandwich fold
jg10480.t1	IPR007612	LURP-one-related
jg10480.t1	IPR025659	Tubby-like, C-terminal
jg10480.t1	IPR038595	LURP-one-related superfamily
jg10482.t1	IPR000719	Protein kinase domain
jg10482.t1	IPR001245	Serine-threonine/tyrosine-protein kinase, catalytic domain
jg10482.t1	IPR008271	Serine/threonine-protein kinase, active site
jg10482.t1	IPR011009	Protein kinase-like domain superfamily
jg10482.t1	IPR017441	Protein kinase, ATP binding site
jg10483.t1	IPR000456	Ribosomal protein L17
jg10483.t1	IPR036373	Ribosomal protein L17 superfamily
jg10484.t1	IPR007612	LURP-one-related
jg10484.t1	IPR025659	Tubby-like, C-terminal
jg10484.t1	IPR038595	LURP-one-related superfamily
jg10485.t1	IPR000719	Protein kinase domain
jg10485.t1	IPR011009	Protein kinase-like domain superfamily
jg10487.t1	IPR000456	Ribosomal protein L17
jg10487.t1	IPR036373	Ribosomal protein L17 superfamily
jg10488.t1	IPR007612	LURP-one-related
jg10488.t1	IPR025659	Tubby-like, C-terminal
jg10488.t1	IPR038595	LURP-one-related superfamily
jg10489.t1	IPR005995	Phosphoglycerate mutase, 2,3-bisphosphoglycerate-independent
jg10489.t1	IPR006124	Metalloenzyme
jg10489.t1	IPR011258	BPG-independent PGAM, N-terminal
jg10489.t1	IPR017850	Alkaline-phosphatase-like, core domain superfamily
jg10489.t1	IPR036646	BPG-independent phosphoglycerate mutase, domain B superfamily
jg10490.t1	IPR000719	Protein kinase domain
jg10490.t1	IPR008271	Serine/threonine-protein kinase, active site
jg10490.t1	IPR011009	Protein kinase-like domain superfamily
jg10490.t1	IPR017441	Protein kinase, ATP binding site
jg10491.t1	IPR001810	F-box domain
jg10491.t1	IPR017451	F-box associated interaction domain
jg10491.t1	IPR036047	F-box-like domain superfamily
jg10493.t1	IPR031675	Serine-threonine protein phosphatase, N-terminal
jg10494.t1	IPR004843	Calcineurin-like phosphoesterase domain, ApaH type
jg10494.t1	IPR006186	Serine/threonine-specific protein phosphatase/bis(5-nucleosyl)-tetraphosphatase
jg10494.t1	IPR029052	Metallo-dependent phosphatase-like
jg10494.t1	IPR031675	Serine-threonine protein phosphatase, N-terminal
jg10496.t1	IPR039638	Mediator of RNA polymerase II transcription subunit 33A/B
jg10497.t1	IPR004864	Late embryogenesis abundant protein, LEA_2 subgroup
jg10498.t1	IPR004864	Late embryogenesis abundant protein, LEA_2 subgroup
jg105.t1	IPR002164	Nucleosome assembly protein (NAP)
jg105.t1	IPR037231	NAP-like superfamily
jg10500.t1	IPR038971	Cyclin-dependent protein kinase inhibitor SMR11/SMR16
jg10502.t1	IPR002048	EF-hand domain
jg10502.t1	IPR011992	EF-hand domain pair
jg10502.t1	IPR018247	EF-Hand 1, calcium-binding site
jg10502.t1	IPR039647	EF-hand domain pair protein CML-like
jg10503.t1	IPR002156	Ribonuclease H domain
jg10503.t1	IPR012337	Ribonuclease H-like superfamily
jg10503.t1	IPR026960	Reverse transcriptase zinc-binding domain
jg10505.t1	IPR001128	Cytochrome P450
jg10505.t1	IPR002401	Cytochrome P450, E-class, group I
jg10505.t1	IPR017972	Cytochrome P450, conserved site
jg10505.t1	IPR036396	Cytochrome P450 superfamily
jg10507.t1	IPR004776	Membrane transport protein
jg10507.t1	IPR039305	Protein PIN-LIKES 2/6
jg10508.t1	IPR001841	Zinc finger, RING-type
jg10508.t1	IPR013083	Zinc finger, RING/FYVE/PHD-type
jg10509.t1	IPR001487	Bromodomain
jg10509.t1	IPR036427	Bromodomain-like superfamily
jg10509.t2	IPR001487	Bromodomain
jg10509.t2	IPR036427	Bromodomain-like superfamily
jg10511.t1	IPR001841	Zinc finger, RING-type
jg10511.t1	IPR013083	Zinc finger, RING/FYVE/PHD-type
jg10511.t1	IPR017907	Zinc finger, RING-type, conserved site
jg10512.t1	IPR032675	Leucine-rich repeat domain superfamily
jg10513.t1	IPR010605	Protein of unknown function DUF1191
jg10514.t1	IPR001878	Zinc finger, CCHC-type
jg10514.t1	IPR004330	FAR1 DNA binding domain
jg10514.t1	IPR006564	Zinc finger, PMZ-type
jg10514.t1	IPR007527	Zinc finger, SWIM-type
jg10514.t1	IPR018289	MULE transposase domain
jg10514.t1	IPR031052	FHY3/FAR1 family
jg10515.t1	IPR019557	Aminotransferase-like, plant mobile domain
jg10515.t2	IPR019557	Aminotransferase-like, plant mobile domain
jg10516.t1	IPR003653	Ulp1 protease family, C-terminal catalytic domain
jg10516.t1	IPR038765	Papain-like cysteine peptidase superfamily
jg10517.t1	IPR003653	Ulp1 protease family, C-terminal catalytic domain
jg10517.t1	IPR038765	Papain-like cysteine peptidase superfamily
jg10517.t2	IPR003653	Ulp1 protease family, C-terminal catalytic domain
jg10517.t2	IPR038765	Papain-like cysteine peptidase superfamily
jg10518.t1	IPR003653	Ulp1 protease family, C-terminal catalytic domain
jg10518.t1	IPR038765	Papain-like cysteine peptidase superfamily
jg10518.t2	IPR003653	Ulp1 protease family, C-terminal catalytic domain
jg10518.t2	IPR038765	Papain-like cysteine peptidase superfamily
jg10519.t1	IPR032377	STAR protein, homodimerisation region
jg10519.t1	IPR036612	K Homology domain, type 1 superfamily
jg10519.t2	IPR032377	STAR protein, homodimerisation region
jg10519.t2	IPR036612	K Homology domain, type 1 superfamily
jg10520.t1	IPR021825	Protein RETICULATA-related
jg10521.t1	IPR003689	Zinc/iron permease
jg10522.t1	IPR000719	Protein kinase domain
jg10522.t1	IPR001245	Serine-threonine/tyrosine-protein kinase, catalytic domain
jg10522.t1	IPR011009	Protein kinase-like domain superfamily
jg10522.t1	IPR017441	Protein kinase, ATP binding site
jg10522.t1	IPR032675	Leucine-rich repeat domain superfamily
jg10525.t1	IPR021825	Protein RETICULATA-related
jg10529.t1	IPR000719	Protein kinase domain
jg10529.t1	IPR008271	Serine/threonine-protein kinase, active site
jg10529.t1	IPR011009	Protein kinase-like domain superfamily
jg10529.t1	IPR013210	Leucine-rich repeat-containing N-terminal, plant-type
jg10529.t1	IPR017441	Protein kinase, ATP binding site
jg10529.t1	IPR032675	Leucine-rich repeat domain superfamily
jg1053.t1	IPR001757	P-type ATPase
jg1053.t1	IPR004014	Cation-transporting P-type ATPase, N-terminal
jg1053.t1	IPR006534	P-type ATPase, subfamily IIIA
jg1053.t1	IPR008250	P-type ATPase, A domain superfamily
jg1053.t1	IPR018303	P-type ATPase, phosphorylation site
jg1053.t1	IPR023214	HAD superfamily
jg1053.t1	IPR023298	P-type ATPase, transmembrane domain superfamily
jg1053.t1	IPR023299	P-type ATPase, cytoplasmic domain N
jg1053.t1	IPR036412	HAD-like superfamily
jg10530.t1	IPR000719	Protein kinase domain
jg10530.t1	IPR001611	Leucine-rich repeat
jg10530.t1	IPR003591	Leucine-rich repeat, typical subtype
jg10530.t1	IPR008271	Serine/threonine-protein kinase, active site
jg10530.t1	IPR011009	Protein kinase-like domain superfamily
jg10530.t1	IPR013210	Leucine-rich repeat-containing N-terminal, plant-type
jg10530.t1	IPR017441	Protein kinase, ATP binding site
jg10530.t1	IPR032675	Leucine-rich repeat domain superfamily
jg10531.t1	IPR000182	GNAT domain
jg10531.t1	IPR016181	Acyl-CoA N-acyltransferase
jg10533.t1	IPR000210	BTB/POZ domain
jg10533.t1	IPR011333	SKP1/BTB/POZ domain superfamily
jg10533.t1	IPR027356	NPH3 domain
jg10534.t1	IPR002842	V-type ATPase subunit E
jg10534.t1	IPR038495	V-type ATPase subunit E, C-terminal domain superfamily
jg10535.t1	IPR005519	Acid phosphatase, class B-like
jg10535.t1	IPR010028	Acid phosphatase, plant
jg10535.t1	IPR014403	Vegetative storage protein/acid phosphatase
jg10535.t1	IPR023214	HAD superfamily
jg10535.t1	IPR036412	HAD-like superfamily
jg10536.t1	IPR005519	Acid phosphatase, class B-like
jg10536.t1	IPR023214	HAD superfamily
jg10538.t1	IPR000719	Protein kinase domain
jg10538.t1	IPR001611	Leucine-rich repeat
jg10538.t1	IPR011009	Protein kinase-like domain superfamily
jg10538.t1	IPR013210	Leucine-rich repeat-containing N-terminal, plant-type
jg10538.t1	IPR017441	Protein kinase, ATP binding site
jg10538.t1	IPR032675	Leucine-rich repeat domain superfamily
jg1054.t1	IPR013103	Reverse transcriptase, RNA-dependent DNA polymerase
jg1054.t1	IPR039537	Retrotransposon Ty1/copia-like
jg10542.t1	IPR000719	Protein kinase domain
jg10542.t1	IPR001611	Leucine-rich repeat
jg10542.t1	IPR011009	Protein kinase-like domain superfamily
jg10542.t1	IPR013210	Leucine-rich repeat-containing N-terminal, plant-type
jg10542.t1	IPR017441	Protein kinase, ATP binding site
jg10542.t1	IPR032675	Leucine-rich repeat domain superfamily
jg10544.t1	IPR000608	Ubiquitin-conjugating enzyme E2
jg10544.t1	IPR016135	Ubiquitin-conjugating enzyme/RWD-like
jg10544.t1	IPR023313	Ubiquitin-conjugating enzyme, active site
jg10545.t1	IPR005746	Thioredoxin
jg10545.t1	IPR013766	Thioredoxin domain
jg10545.t1	IPR017937	Thioredoxin, conserved site
jg10545.t1	IPR036249	Thioredoxin-like superfamily
jg10546.t2	IPR000719	Protein kinase domain
jg10546.t2	IPR001245	Serine-threonine/tyrosine-protein kinase, catalytic domain
jg10546.t2	IPR008271	Serine/threonine-protein kinase, active site
jg10546.t2	IPR011009	Protein kinase-like domain superfamily
jg10546.t2	IPR017441	Protein kinase, ATP binding site
jg10546.t2	IPR024788	Malectin-like domain
jg10546.t3	IPR000719	Protein kinase domain
jg10546.t3	IPR001245	Serine-threonine/tyrosine-protein kinase, catalytic domain
jg10546.t3	IPR008271	Serine/threonine-protein kinase, active site
jg10546.t3	IPR011009	Protein kinase-like domain superfamily
jg10547.t1	IPR001547	Glycoside hydrolase, family 5
jg10547.t1	IPR017853	Glycoside hydrolase superfamily
jg10548.t1	IPR000719	Protein kinase domain
jg10548.t1	IPR008271	Serine/threonine-protein kinase, active site
jg10548.t1	IPR011009	Protein kinase-like domain superfamily
jg10549.t1	IPR000719	Protein kinase domain
jg10549.t1	IPR000961	AGC-kinase, C-terminal
jg10549.t1	IPR008271	Serine/threonine-protein kinase, active site
jg10549.t1	IPR011009	Protein kinase-like domain superfamily
jg10549.t1	IPR017441	Protein kinase, ATP binding site
jg10551.t1	IPR002156	Ribonuclease H domain
jg10551.t1	IPR012337	Ribonuclease H-like superfamily
jg10551.t1	IPR036397	Ribonuclease H superfamily
jg10552.t1	IPR011033	PRC-barrel-like superfamily
jg10554.t1	IPR032675	Leucine-rich repeat domain superfamily
jg10554.t1	IPR036047	F-box-like domain superfamily
jg10555.t1	IPR032675	Leucine-rich repeat domain superfamily
jg10555.t1	IPR036047	F-box-like domain superfamily
jg10556.t1	IPR032675	Leucine-rich repeat domain superfamily
jg10556.t1	IPR036047	F-box-like domain superfamily
jg10558.t1	IPR001757	P-type ATPase
jg10558.t1	IPR006539	P-type ATPase, subfamily IV
jg10558.t1	IPR008250	P-type ATPase, A domain superfamily
jg10558.t1	IPR018303	P-type ATPase, phosphorylation site
jg10558.t1	IPR023298	P-type ATPase, transmembrane domain superfamily
jg10558.t1	IPR023299	P-type ATPase, cytoplasmic domain N
jg10558.t1	IPR032630	P-type ATPase, C-terminal
jg10558.t1	IPR032631	P-type ATPase, N-terminal
jg10558.t1	IPR036412	HAD-like superfamily
jg10559.t1	IPR003657	WRKY domain
jg10559.t1	IPR036576	WRKY domain superfamily
jg10560.t1	IPR003657	WRKY domain
jg10560.t1	IPR036576	WRKY domain superfamily
jg10561.t1	IPR006747	Protein of unknown function DUF599
jg10562.t1	IPR006747	Protein of unknown function DUF599
jg10563.t1	IPR009637	Lung seven transmembrane receptor-like
jg10564.t1	IPR001810	F-box domain
jg10564.t1	IPR017451	F-box associated interaction domain
jg10564.t1	IPR036047	F-box-like domain superfamily
jg10565.t1	IPR001881	EGF-like calcium-binding domain
jg10565.t1	IPR003137	PA domain
jg10565.t1	IPR018097	EGF-like calcium-binding, conserved site
jg10565.t1	IPR026823	Complement Clr-like EGF domain
jg10566.t1	IPR005349	TMEM14 family
jg10567.t1	IPR001611	Leucine-rich repeat
jg10567.t1	IPR013210	Leucine-rich repeat-containing N-terminal, plant-type
jg10567.t1	IPR032675	Leucine-rich repeat domain superfamily
jg10568.t1	IPR000719	Protein kinase domain
jg10568.t1	IPR001611	Leucine-rich repeat
jg10568.t1	IPR003591	Leucine-rich repeat, typical subtype
jg10568.t1	IPR011009	Protein kinase-like domain superfamily
jg10568.t1	IPR017441	Protein kinase, ATP binding site
jg10568.t1	IPR032675	Leucine-rich repeat domain superfamily
jg1057.t1	IPR001584	Integrase, catalytic core
jg1057.t1	IPR012337	Ribonuclease H-like superfamily
jg1057.t1	IPR036397	Ribonuclease H superfamily
jg1057.t1	IPR039537	Retrotransposon Ty1/copia-like
jg10570.t1	IPR000719	Protein kinase domain
jg10570.t1	IPR001611	Leucine-rich repeat
jg10570.t1	IPR003591	Leucine-rich repeat, typical subtype
jg10570.t1	IPR011009	Protein kinase-like domain superfamily
jg10570.t1	IPR013210	Leucine-rich repeat-containing N-terminal, plant-type
jg10570.t1	IPR017441	Protein kinase, ATP binding site
jg10570.t1	IPR032675	Leucine-rich repeat domain superfamily
jg10573.t1	IPR002885	Pentatricopeptide repeat
jg10573.t1	IPR011990	Tetratricopeptide-like helical domain superfamily
jg10575.t1	IPR025724	GAG-pre-integrase domain
jg10577.t1	IPR002885	Pentatricopeptide repeat
jg10577.t1	IPR011990	Tetratricopeptide-like helical domain superfamily
jg10579.t1	IPR005247	YbhB/YbcL
jg10579.t1	IPR008914	Phosphatidylethanolamine-binding protein
jg10579.t1	IPR036610	PEBP-like superfamily
jg1058.t1	IPR001584	Integrase, catalytic core
jg1058.t1	IPR012337	Ribonuclease H-like superfamily
jg1058.t1	IPR025724	GAG-pre-integrase domain
jg1058.t1	IPR036397	Ribonuclease H superfamily
jg1058.t1	IPR039537	Retrotransposon Ty1/copia-like
jg10580.t1	IPR024166	Ribosomal RNA assembly KRR1
jg10580.t1	IPR036612	K Homology domain, type 1 superfamily
jg10583.t1	IPR001059	Translation elongation factor P/YeiP, central
jg10583.t1	IPR008991	Translation protein SH3-like domain superfamily
jg10583.t1	IPR011768	Translation elongation factor P
jg10583.t1	IPR012340	Nucleic acid-binding, OB-fold
jg10583.t1	IPR013185	Translation elongation factor, KOW-like
jg10583.t1	IPR013852	Translation elongation factor P/YeiP, conserved site
jg10583.t1	IPR014722	Ribosomal protein L2, domain 2
jg10583.t1	IPR015365	Elongation factor P, C-terminal
jg10583.t1	IPR020599	Translation elongation factor P/YeiP
jg10585.t1	IPR003340	B3 DNA binding domain
jg10585.t1	IPR011124	Zinc finger, CW-type
jg10585.t1	IPR015300	DNA-binding pseudobarrel domain superfamily
jg10586.t1	IPR001810	F-box domain
jg10586.t1	IPR013187	F-box associated domain, type 3
jg10586.t1	IPR015915	Kelch-type beta propeller
jg10586.t1	IPR017451	F-box associated interaction domain
jg10586.t1	IPR036047	F-box-like domain superfamily
jg10587.t1	IPR000719	Protein kinase domain
jg10587.t1	IPR001245	Serine-threonine/tyrosine-protein kinase, catalytic domain
jg10587.t1	IPR011009	Protein kinase-like domain superfamily
jg10589.t1	IPR001841	Zinc finger, RING-type
jg10589.t1	IPR013083	Zinc finger, RING/FYVE/PHD-type
jg1059.t1	IPR013103	Reverse transcriptase, RNA-dependent DNA polymerase
jg1059.t1	IPR039537	Retrotransposon Ty1/copia-like
jg10590.t1	IPR000528	Plant lipid transfer protein/Par allergen
jg10590.t1	IPR016140	Bifunctional inhibitor/plant lipid transfer protein/seed storage helical domain
jg10590.t1	IPR036312	Bifunctional inhibitor/plant lipid transfer protein/seed storage helical domain superfamily
jg10591.t1	IPR000528	Plant lipid transfer protein/Par allergen
jg10591.t1	IPR016140	Bifunctional inhibitor/plant lipid transfer protein/seed storage helical domain
jg10591.t1	IPR036312	Bifunctional inhibitor/plant lipid transfer protein/seed storage helical domain superfamily
jg10592.t1	IPR036312	Bifunctional inhibitor/plant lipid transfer protein/seed storage helical domain superfamily
jg10593.t1	IPR000528	Plant lipid transfer protein/Par allergen
jg10593.t1	IPR016140	Bifunctional inhibitor/plant lipid transfer protein/seed storage helical domain
jg10593.t1	IPR036312	Bifunctional inhibitor/plant lipid transfer protein/seed storage helical domain superfamily
jg10594.t1	IPR000528	Plant lipid transfer protein/Par allergen
jg10594.t1	IPR016140	Bifunctional inhibitor/plant lipid transfer protein/seed storage helical domain
jg10594.t1	IPR036312	Bifunctional inhibitor/plant lipid transfer protein/seed storage helical domain superfamily
jg10595.t1	IPR000528	Plant lipid transfer protein/Par allergen
jg10595.t1	IPR016140	Bifunctional inhibitor/plant lipid transfer protein/seed storage helical domain
jg10595.t1	IPR036312	Bifunctional inhibitor/plant lipid transfer protein/seed storage helical domain superfamily
jg10596.t1	IPR000528	Plant lipid transfer protein/Par allergen
jg10596.t1	IPR016140	Bifunctional inhibitor/plant lipid transfer protein/seed storage helical domain
jg10596.t1	IPR036312	Bifunctional inhibitor/plant lipid transfer protein/seed storage helical domain superfamily
jg10597.t1	IPR008502	Prolamin-like domain
jg10597.t1	IPR040220	Protein down-regulated in DIF1 11
jg10598.t1	IPR002963	Expansin
jg10598.t1	IPR007112	Expansin/pollen allergen, DPBB domain
jg10598.t1	IPR007117	Expansin, cellulose-binding-like domain
jg10598.t1	IPR007118	Expansin/Lol pI
jg10598.t1	IPR009009	RlpA-like protein, double-psi beta-barrel domain
jg10598.t1	IPR036749	Expansin, cellulose-binding-like domain superfamily
jg10598.t1	IPR036908	RlpA-like domain superfamily
jg10599.t1	IPR020864	Membrane attack complex component/perforin (MACPF) domain
jg106.t1	IPR007650	Zf-FLZ domain
jg1060.t1	IPR005299	SAM dependent carboxyl methyltransferase
jg1060.t1	IPR029063	S-adenosyl-L-methionine-dependent methyltransferase
jg1060.t1	IPR042086	Methyltransferase, alpha-helical capping domain
jg10600.t1	IPR002885	Pentatricopeptide repeat
jg10600.t1	IPR011990	Tetratricopeptide-like helical domain superfamily
jg10601.t1	IPR000719	Protein kinase domain
jg10601.t1	IPR001245	Serine-threonine/tyrosine-protein kinase, catalytic domain
jg10601.t1	IPR008271	Serine/threonine-protein kinase, active site
jg10601.t1	IPR011009	Protein kinase-like domain superfamily
jg10601.t1	IPR017441	Protein kinase, ATP binding site
jg10603.t1	IPR003035	RWP-RK domain
jg10605.t1	IPR003035	RWP-RK domain
jg10606.t1	IPR002528	Multi antimicrobial extrusion protein
jg10610.t1	IPR000719	Protein kinase domain
jg10610.t1	IPR008271	Serine/threonine-protein kinase, active site
jg10610.t1	IPR011009	Protein kinase-like domain superfamily
jg10612.t1	IPR006458	Ovate protein family, C-terminal
jg10612.t1	IPR025830	DNA-binding domain, ovate family-like
jg10612.t1	IPR038933	Ovate protein family
jg10613.t1	IPR000225	Armadillo
jg10613.t1	IPR003613	U box domain
jg10613.t1	IPR011989	Armadillo-like helical
jg10613.t1	IPR013083	Zinc finger, RING/FYVE/PHD-type
jg10613.t1	IPR016024	Armadillo-type fold
jg10614.t1	IPR000719	Protein kinase domain
jg10614.t1	IPR004041	NAF domain
jg10614.t1	IPR008271	Serine/threonine-protein kinase, active site
jg10614.t1	IPR011009	Protein kinase-like domain superfamily
jg10614.t1	IPR017441	Protein kinase, ATP binding site
jg10614.t1	IPR018451	NAF/FISL domain
jg10617.t1	IPR000719	Protein kinase domain
jg10617.t1	IPR004041	NAF domain
jg10617.t1	IPR008271	Serine/threonine-protein kinase, active site
jg10617.t1	IPR011009	Protein kinase-like domain superfamily
jg10617.t1	IPR017441	Protein kinase, ATP binding site
jg10617.t1	IPR018451	NAF/FISL domain
jg10617.t1	IPR028375	KA1 domain/Ssp2, C-terminal
jg10618.t1	IPR007856	Saposin-like type B, region 1
jg10618.t1	IPR008138	Saposin B type, region 2
jg10618.t1	IPR008139	Saposin B type domain
jg10618.t1	IPR011001	Saposin-like
jg1062.t1	IPR005299	SAM dependent carboxyl methyltransferase
jg1062.t1	IPR029063	S-adenosyl-L-methionine-dependent methyltransferase
jg1062.t1	IPR042086	Methyltransferase, alpha-helical capping domain
jg10620.t1	IPR008545	WEB family
jg10622.t1	IPR000823	Plant peroxidase
jg10622.t1	IPR002016	Haem peroxidase
jg10622.t1	IPR010255	Haem peroxidase superfamily
jg10622.t1	IPR019793	Peroxidases heam-ligand binding site
jg10622.t1	IPR019794	Peroxidase, active site
jg10623.t1	IPR011990	Tetratricopeptide-like helical domain superfamily
jg10624.t1	IPR002885	Pentatricopeptide repeat
jg10624.t1	IPR011990	Tetratricopeptide-like helical domain superfamily
jg10624.t1	IPR032867	DYW domain
jg10625.t1	IPR028288	SCAR/WAVE family
jg10626.t1	IPR011990	Tetratricopeptide-like helical domain superfamily
jg10627.t1	IPR002885	Pentatricopeptide repeat
jg10627.t1	IPR011990	Tetratricopeptide-like helical domain superfamily
jg10627.t1	IPR032867	DYW domain
jg10628.t1	IPR028288	SCAR/WAVE family
jg10629.t1	IPR002347	Short-chain dehydrogenase/reductase SDR
jg10629.t1	IPR036291	NAD(P)-binding domain superfamily
jg1063.t1	IPR001650	Helicase, C-terminal
jg1063.t1	IPR002464	DNA/RNA helicase, ATP-dependent, DEAH-box type, conserved site
jg1063.t1	IPR007502	Helicase-associated domain
jg1063.t1	IPR011545	DEAD/DEAH box helicase domain
jg1063.t1	IPR011709	Domain of unknown function DUF1605
jg1063.t1	IPR014001	Helicase superfamily 1/2, ATP-binding domain
jg1063.t1	IPR027417	P-loop containing nucleoside triphosphate hydrolase
jg10631.t1	IPR009798	Wound-induced protein Wun1-like
jg10631.t1	IPR032710	NTF2-like domain superfamily
jg10632.t1	IPR000291	D-alanine--D-alanine ligase/VANA/B/C, conserved site
jg10632.t1	IPR011095	D-alanine--D-alanine ligase, C-terminal
jg10632.t1	IPR011127	D-alanine--D-alanine ligase, N-terminal domain
jg10632.t1	IPR011761	ATP-grasp fold
jg10632.t1	IPR016185	Pre-ATP-grasp domain superfamily
jg10633.t1	IPR002885	Pentatricopeptide repeat
jg10633.t1	IPR011990	Tetratricopeptide-like helical domain superfamily
jg10634.t1	IPR007612	LURP-one-related
jg10634.t1	IPR025659	Tubby-like, C-terminal
jg10634.t1	IPR038595	LURP-one-related superfamily
jg10635.t1	IPR007612	LURP-one-related
jg10635.t1	IPR025659	Tubby-like, C-terminal
jg10635.t1	IPR038595	LURP-one-related superfamily
jg10636.t1	IPR007612	LURP-one-related
jg10636.t1	IPR025659	Tubby-like, C-terminal
jg10636.t1	IPR038595	LURP-one-related superfamily
jg10637.t1	IPR007612	LURP-one-related
jg10637.t1	IPR025659	Tubby-like, C-terminal
jg10637.t1	IPR038595	LURP-one-related superfamily
jg10638.t1	IPR002014	VHS domain
jg10638.t1	IPR004152	GAT domain
jg10638.t1	IPR008942	ENTH/VHS
jg10638.t1	IPR038425	GAT domain superfamily
jg10639.t1	IPR001680	WD40 repeat
jg10639.t1	IPR004083	Regulatory associated protein of TOR
jg10639.t1	IPR011989	Armadillo-like helical
jg10639.t1	IPR015943	WD40/YVTN repeat-like-containing domain superfamily
jg10639.t1	IPR016024	Armadillo-type fold
jg10639.t1	IPR017986	WD40-repeat-containing domain
jg10639.t1	IPR029347	Raptor, N-terminal CASPase-like domain
jg10639.t1	IPR036322	WD40-repeat-containing domain superfamily
jg1064.t1	IPR002313	Lysine-tRNA ligase, class II
jg1064.t1	IPR004364	Aminoacyl-tRNA synthetase, class II (D/K/N)
jg1064.t1	IPR004365	OB-fold nucleic acid binding domain, AA-tRNA synthetase-type
jg1064.t1	IPR006195	Aminoacyl-tRNA synthetase, class II
jg1064.t1	IPR012340	Nucleic acid-binding, OB-fold
jg1064.t1	IPR018149	Lysyl-tRNA synthetase, class II, C-terminal
jg1064.t1	IPR034762	Bacterial/eukaryotic lysine-tRNA ligase, class II
jg10640.t1	IPR000571	Zinc finger, CCCH-type
jg10640.t1	IPR001841	Zinc finger, RING-type
jg10640.t1	IPR013083	Zinc finger, RING/FYVE/PHD-type
jg10640.t1	IPR017907	Zinc finger, RING-type, conserved site
jg10640.t1	IPR036855	Zinc finger, CCCH-type superfamily
jg10640.t1	IPR039971	Pre-mRNA-splicing factor CWC24-like
jg10641.t1	IPR015403	Sec7, C-terminal
jg10641.t1	IPR016024	Armadillo-type fold
jg10641.t1	IPR032629	Mon2, dimerisation and cyclophilin-binding domain
jg10641.t1	IPR032691	Guanine nucleotide exchange factor, N-terminal
jg10641.t1	IPR032817	Mon2, C-terminal
jg10641.t2	IPR015403	Sec7, C-terminal
jg10641.t2	IPR016024	Armadillo-type fold
jg10641.t2	IPR032629	Mon2, dimerisation and cyclophilin-binding domain
jg10641.t2	IPR032691	Guanine nucleotide exchange factor, N-terminal
jg10641.t2	IPR032817	Mon2, C-terminal
jg10642.t1	IPR002921	Fungal lipase-like domain
jg10642.t1	IPR029058	Alpha/Beta hydrolase fold
jg10643.t1	IPR005814	Aminotransferase class-III
jg10643.t1	IPR015421	Pyridoxal phosphate-dependent transferase, major domain
jg10643.t1	IPR015422	Pyridoxal phosphate-dependent transferase domain 1
jg10643.t1	IPR015424	Pyridoxal phosphate-dependent transferase
jg10644.t1	IPR004574	Alkylated DNA repair protein AlkB
jg10644.t1	IPR005123	Oxoglutarate/iron-dependent dioxygenase
jg10644.t1	IPR027450	Alpha-ketoglutarate-dependent dioxygenase AlkB-like
jg10644.t1	IPR037151	Alpha-ketoglutarate-dependent dioxygenase AlkB-like superfamily
jg10644.t2	IPR004574	Alkylated DNA repair protein AlkB
jg10644.t2	IPR005123	Oxoglutarate/iron-dependent dioxygenase
jg10644.t2	IPR027450	Alpha-ketoglutarate-dependent dioxygenase AlkB-like
jg10644.t2	IPR037151	Alpha-ketoglutarate-dependent dioxygenase AlkB-like superfamily
jg10645.t1	IPR001480	Bulb-type lectin domain
jg10645.t1	IPR003609	PAN/Apple domain
jg10645.t1	IPR006583	PAN-3 domain
jg10645.t1	IPR035446	S-locus-specific glycoprotein/EP1
jg10645.t1	IPR036426	Bulb-type lectin domain superfamily
jg10646.t1	IPR002912	ACT domain
jg10646.t1	IPR036638	Helix-loop-helix DNA-binding domain superfamily
jg10646.t2	IPR002912	ACT domain
jg10646.t2	IPR036638	Helix-loop-helix DNA-binding domain superfamily
jg10648.t1	IPR009716	Ferroporti-1
jg10648.t1	IPR036259	MFS transporter superfamily
jg10649.t1	IPR001611	Leucine-rich repeat
jg10649.t1	IPR006553	Leucine-rich repeat, cysteine-containing subtype
jg10649.t1	IPR032675	Leucine-rich repeat domain superfamily
jg10649.t1	IPR036047	F-box-like domain superfamily
jg1065.t1	IPR000537	UbiA prenyltransferase family
jg10650.t1	IPR003657	WRKY domain
jg10650.t1	IPR036576	WRKY domain superfamily
jg10651.t1	IPR006702	Casparian strip membrane protein domain
jg10653.t1	IPR013216	Methyltransferase type 11
jg10653.t1	IPR029063	S-adenosyl-L-methionine-dependent methyltransferase
jg10654.t1	IPR001932	PPM-type phosphatase domain
jg10654.t1	IPR015655	Protein phosphatase 2C family
jg10654.t1	IPR036457	PPM-type phosphatase domain superfamily
jg10655.t1	IPR001251	CRAL-TRIO lipid binding domain
jg10655.t1	IPR009038	GOLD domain
jg10655.t1	IPR011074	CRAL/TRIO, N-terminal domain
jg10655.t1	IPR036273	CRAL/TRIO, N-terminal domain superfamily
jg10655.t1	IPR036598	GOLD domain superfamily
jg10655.t1	IPR036865	CRAL-TRIO lipid binding domain superfamily
jg10656.t1	IPR001932	PPM-type phosphatase domain
jg10656.t1	IPR015655	Protein phosphatase 2C family
jg10656.t1	IPR036457	PPM-type phosphatase domain superfamily
jg10657.t1	IPR001251	CRAL-TRIO lipid binding domain
jg10657.t1	IPR009038	GOLD domain
jg10657.t1	IPR011074	CRAL/TRIO, N-terminal domain
jg10657.t1	IPR036273	CRAL/TRIO, N-terminal domain superfamily
jg10657.t1	IPR036598	GOLD domain superfamily
jg10657.t1	IPR036865	CRAL-TRIO lipid binding domain superfamily
jg10658.t1	IPR013989	Development/cell death domain
jg10659.t1	IPR006652	Kelch repeat type 1
jg10659.t1	IPR011043	Galactose oxidase/kelch, beta-propeller
jg10659.t1	IPR013989	Development/cell death domain
jg10659.t1	IPR015915	Kelch-type beta propeller
jg1066.t1	IPR002885	Pentatricopeptide repeat
jg1066.t1	IPR011990	Tetratricopeptide-like helical domain superfamily
jg1066.t2	IPR002885	Pentatricopeptide repeat
jg1066.t2	IPR011990	Tetratricopeptide-like helical domain superfamily
jg10660.t1	IPR011989	Armadillo-like helical
jg10660.t1	IPR016024	Armadillo-type fold
jg10661.t1	IPR006652	Kelch repeat type 1
jg10661.t1	IPR015915	Kelch-type beta propeller
jg10662.t1	IPR015915	Kelch-type beta propeller
jg10663.t1	IPR011989	Armadillo-like helical
jg10663.t1	IPR016024	Armadillo-type fold
jg10664.t1	IPR001398	Macrophage migration inhibitory factor
jg10664.t1	IPR014347	Tautomerase/MIF superfamily
jg10665.t1	IPR001398	Macrophage migration inhibitory factor
jg10665.t1	IPR014347	Tautomerase/MIF superfamily
jg10665.t2	IPR001398	Macrophage migration inhibitory factor
jg10665.t2	IPR014347	Tautomerase/MIF superfamily
jg10666.t1	IPR004895	Prenylated rab acceptor PRA1
jg10667.t1	IPR000719	Protein kinase domain
jg10667.t1	IPR001611	Leucine-rich repeat
jg10667.t1	IPR003591	Leucine-rich repeat, typical subtype
jg10667.t1	IPR011009	Protein kinase-like domain superfamily
jg10667.t1	IPR013210	Leucine-rich repeat-containing N-terminal, plant-type
jg10667.t1	IPR032675	Leucine-rich repeat domain superfamily
jg10668.t1	IPR001611	Leucine-rich repeat
jg10668.t1	IPR003591	Leucine-rich repeat, typical subtype
jg10668.t1	IPR013210	Leucine-rich repeat-containing N-terminal, plant-type
jg10668.t1	IPR032675	Leucine-rich repeat domain superfamily
jg10669.t1	IPR023238	FAM175 family
jg10669.t1	IPR023241	FAM175 family, plant
jg1067.t1	IPR000014	PAS domain
jg1067.t1	IPR001810	F-box domain
jg1067.t1	IPR011498	Kelch repeat type 2
jg1067.t1	IPR015915	Kelch-type beta propeller
jg1067.t1	IPR035965	PAS domain superfamily
jg1067.t1	IPR036047	F-box-like domain superfamily
jg10670.t1	IPR001471	AP2/ERF domain
jg10670.t1	IPR016177	DNA-binding domain superfamily
jg10670.t1	IPR036955	AP2/ERF domain superfamily
jg10671.t1	IPR002528	Multi antimicrobial extrusion protein
jg10672.t1	IPR025846	PMR5 N-terminal domain
jg10672.t1	IPR026057	PC-Esterase
jg10672.t1	IPR029962	Trichome birefringence-like family
jg10673.t1	IPR025846	PMR5 N-terminal domain
jg10673.t1	IPR026057	PC-Esterase
jg10673.t1	IPR029962	Trichome birefringence-like family
jg10673.t1	IPR029971	Protein trichome birefringence-like 34
[truncated: 93,664 more rows]

## Sheet: IPR_AB
Query	Match	Description
jg1.t1	IPR000719	Protein kinase domain
jg1.t1	IPR000858	S-locus glycoprotein domain
jg1.t1	IPR001245	Serine-threonine/tyrosine-protein kinase, catalytic domain
jg1.t1	IPR001480	Bulb-type lectin domain
jg1.t1	IPR008271	Serine/threonine-protein kinase, active site
jg1.t1	IPR011009	Protein kinase-like domain superfamily
jg1.t1	IPR036426	Bulb-type lectin domain superfamily
jg10.t1	IPR008579	Domain of unknown function DUF861, cupin-3
jg10.t1	IPR011051	RmlC-like cupin domain superfamily
jg10.t1	IPR014710	RmlC-like jelly roll fold
jg100.t1	IPR001806	Small GTPase
jg100.t1	IPR003578	Small GTPase Rho
jg100.t1	IPR005225	Small GTP-binding protein domain
jg100.t1	IPR027417	P-loop containing nucleoside triphosphate hydrolase
jg1000.t1	IPR001077	O-methyltransferase domain
jg1000.t1	IPR012967	Plant methyltransferase dimerisation
jg1000.t1	IPR016461	O-methyltransferase COMT-type
jg1000.t1	IPR029063	S-adenosyl-L-methionine-dependent methyltransferase
jg1000.t1	IPR036388	Winged helix-like DNA-binding domain superfamily
jg1000.t1	IPR036390	Winged helix DNA-binding domain superfamily
jg10000.t1	IPR002156	Ribonuclease H domain
jg10000.t1	IPR012337	Ribonuclease H-like superfamily
jg10000.t1	IPR036397	Ribonuclease H superfamily
jg10001.t1	IPR042160	Homeobox-leucine zipper protein GLABRA2/ANL2/PDF2/ATML1-like
jg10002.t1	IPR001356	Homeobox domain
jg10002.t1	IPR002913	START domain
jg10002.t1	IPR009057	Homeobox-like domain superfamily
jg10002.t1	IPR042160	Homeobox-leucine zipper protein GLABRA2/ANL2/PDF2/ATML1-like
jg10005.t1	IPR019190	Exonuclease V
jg10008.t1	IPR019190	Exonuclease V
jg10009.t1	IPR019190	Exonuclease V
jg10010.t1	IPR001650	Helicase, C-terminal
jg10010.t1	IPR001878	Zinc finger, CCHC-type
jg10010.t1	IPR011545	DEAD/DEAH box helicase domain
jg10010.t1	IPR014001	Helicase superfamily 1/2, ATP-binding domain
jg10010.t1	IPR014014	RNA helicase, DEAD-box type, Q motif
jg10010.t1	IPR027417	P-loop containing nucleoside triphosphate hydrolase
jg10010.t1	IPR036875	Zinc finger, CCHC-type superfamily
jg10011.t1	IPR006941	Ribonuclease CAF1
jg10011.t1	IPR012337	Ribonuclease H-like superfamily
jg10011.t1	IPR036397	Ribonuclease H superfamily
jg10011.t1	IPR039637	CCR4-NOT transcription complex subunit 7/8/Pop2
jg10012.t1	IPR001650	Helicase, C-terminal
jg10012.t1	IPR001878	Zinc finger, CCHC-type
jg10012.t1	IPR011545	DEAD/DEAH box helicase domain
jg10012.t1	IPR014001	Helicase superfamily 1/2, ATP-binding domain
jg10012.t1	IPR014014	RNA helicase, DEAD-box type, Q motif
jg10012.t1	IPR027417	P-loop containing nucleoside triphosphate hydrolase
jg10012.t1	IPR036875	Zinc finger, CCHC-type superfamily
jg10014.t1	IPR002048	EF-hand domain
jg10014.t1	IPR011992	EF-hand domain pair
jg10014.t1	IPR018247	EF-Hand 1, calcium-binding site
jg10015.t1	IPR041921	NADH-quinone oxidoreductase subunit E, N-terminal
jg10016.t1	IPR001245	Serine-threonine/tyrosine-protein kinase, catalytic domain
jg10016.t1	IPR011009	Protein kinase-like domain superfamily
jg10018.t1	IPR001611	Leucine-rich repeat
jg10018.t1	IPR002182	NB-ARC
jg10018.t1	IPR003591	Leucine-rich repeat, typical subtype
jg10018.t1	IPR027417	P-loop containing nucleoside triphosphate hydrolase
jg10018.t1	IPR032675	Leucine-rich repeat domain superfamily
jg10018.t1	IPR041118	Rx, N-terminal
jg10019.t1	IPR002023	NADH-quinone oxidoreductase subunit E-like
jg10019.t1	IPR036249	Thioredoxin-like superfamily
jg10019.t1	IPR041921	NADH-quinone oxidoreductase subunit E, N-terminal
jg10020.t1	IPR032675	Leucine-rich repeat domain superfamily
jg10021.t1	IPR002182	NB-ARC
jg10021.t1	IPR027417	P-loop containing nucleoside triphosphate hydrolase
jg10021.t1	IPR041118	Rx, N-terminal
jg10022.t1	IPR001611	Leucine-rich repeat
jg10022.t1	IPR002182	NB-ARC
jg10022.t1	IPR003591	Leucine-rich repeat, typical subtype
jg10022.t1	IPR025875	Leucine rich repeat 4
jg10022.t1	IPR027417	P-loop containing nucleoside triphosphate hydrolase
jg10022.t1	IPR032675	Leucine-rich repeat domain superfamily
jg10022.t1	IPR041921	NADH-quinone oxidoreductase subunit E, N-terminal
jg10023.t1	IPR041118	Rx, N-terminal
jg10024.t1	IPR003099	Prephenate dehydrogenase
jg10024.t1	IPR008927	6-phosphogluconate dehydrogenase-like, C-terminal domain superfamily
jg10024.t1	IPR012070	Arogenate dehydrogenase 2
jg10024.t1	IPR036291	NAD(P)-binding domain superfamily
jg10025.t1	IPR003099	Prephenate dehydrogenase
jg10025.t1	IPR008927	6-phosphogluconate dehydrogenase-like, C-terminal domain superfamily
jg10025.t1	IPR012070	Arogenate dehydrogenase 2
jg10025.t1	IPR036291	NAD(P)-binding domain superfamily
jg10027.t1	IPR004131	Pyrophosphate-energised proton pump
jg10028.t1	IPR001584	Integrase, catalytic core
jg10028.t1	IPR012337	Ribonuclease H-like superfamily
jg10028.t1	IPR013103	Reverse transcriptase, RNA-dependent DNA polymerase
jg10028.t1	IPR036397	Ribonuclease H superfamily
jg10028.t1	IPR039537	Retrotransposon Ty1/copia-like
jg1003.t1	IPR001128	Cytochrome P450
jg1003.t1	IPR002401	Cytochrome P450, E-class, group I
jg1003.t1	IPR017972	Cytochrome P450, conserved site
jg1003.t1	IPR036396	Cytochrome P450 superfamily
jg10030.t1	IPR000577	Carbohydrate kinase, FGGY
jg10030.t1	IPR005999	Glycerol kinase
jg10030.t1	IPR018483	Carbohydrate kinase, FGGY, conserved site
jg10030.t1	IPR018484	Carbohydrate kinase, FGGY, N-terminal
jg10030.t1	IPR018485	Carbohydrate kinase, FGGY, C-terminal
jg10031.t1	IPR000447	FAD-dependent glycerol-3-phosphate dehydrogenase
jg10031.t1	IPR006076	FAD dependent oxidoreductase
jg10031.t1	IPR036188	FAD/NAD(P)-binding domain superfamily
jg10032.t1	IPR025558	Domain of unknown function DUF4283
jg10032.t1	IPR025836	Zinc knuckle CX2CX4HX4C
jg10032.t1	IPR040256	Uncharacterized protein At4g02000-like
jg10033.t1	IPR000477	Reverse transcriptase domain
jg10033.t1	IPR002156	Ribonuclease H domain
jg10033.t1	IPR005135	Endonuclease/exonuclease/phosphatase
jg10033.t1	IPR012337	Ribonuclease H-like superfamily
jg10033.t1	IPR026960	Reverse transcriptase zinc-binding domain
jg10033.t1	IPR036397	Ribonuclease H superfamily
jg10033.t1	IPR036691	Endonuclease/exonuclease/phosphatase superfamily
jg10034.t1	IPR000447	FAD-dependent glycerol-3-phosphate dehydrogenase
jg10034.t1	IPR031656	Alpha-glycerophosphate oxidase, C-terminal
jg10034.t1	IPR038299	Alpha-glycerophosphate oxidase, C-terminal domain superfamily
jg10035.t1	IPR008889	VQ
jg10035.t1	IPR039611	VQ motif-containing protein 4/11/13/19/31/33
jg10035.t1	IPR039826	VQ motif-containing protein 11
jg10036.t1	IPR000719	Protein kinase domain
jg10036.t1	IPR006016	UspA
jg10036.t1	IPR008271	Serine/threonine-protein kinase, active site
jg10036.t1	IPR011009	Protein kinase-like domain superfamily
jg10036.t1	IPR014729	Rossmann-like alpha/beta/alpha sandwich fold
jg10037.t1	IPR011990	Tetratricopeptide-like helical domain superfamily
jg10037.t1	IPR013026	Tetratricopeptide repeat-containing domain
jg10037.t1	IPR019734	Tetratricopeptide repeat
jg10037.t1	IPR025697	CLU domain
jg10037.t1	IPR028275	Clustered mitochondria protein, N-terminal
jg10037.t1	IPR033646	CLU central domain
jg10038.t1	IPR003340	B3 DNA binding domain
jg10038.t1	IPR015300	DNA-binding pseudobarrel domain superfamily
jg10039.t1	IPR010979	Ribosomal protein S13-like, H2TH
jg10039.t1	IPR012319	Formamidopyrimidine-DNA glycosylase, catalytic domain
jg10039.t1	IPR015886	DNA glycosylase/AP lyase, H2TH DNA-binding
jg10039.t1	IPR020629	Formamidopyrimidine-DNA glycosylase
jg10039.t1	IPR035937	MutM-like, N-terminal
jg10039.t2	IPR010979	Ribosomal protein S13-like, H2TH
jg10039.t2	IPR012319	Formamidopyrimidine-DNA glycosylase, catalytic domain
jg10039.t2	IPR015886	DNA glycosylase/AP lyase, H2TH DNA-binding
jg10039.t2	IPR020629	Formamidopyrimidine-DNA glycosylase
jg10039.t2	IPR035937	MutM-like, N-terminal
jg1004.t1	IPR005123	Oxoglutarate/iron-dependent dioxygenase
jg1004.t1	IPR026992	Non-haem dioxygenase N-terminal domain
jg1004.t1	IPR027443	Isopenicillin N synthase-like
jg10040.t1	IPR000073	Alpha/beta hydrolase fold-1
jg10040.t1	IPR000639	Epoxide hydrolase-like
jg10040.t1	IPR029058	Alpha/Beta hydrolase fold
jg10041.t1	IPR004330	FAR1 DNA binding domain
jg10041.t1	IPR006564	Zinc finger, PMZ-type
jg10041.t1	IPR007527	Zinc finger, SWIM-type
jg10041.t1	IPR018289	MULE transposase domain
jg10041.t1	IPR031052	FHY3/FAR1 family
jg10042.t1	IPR004330	FAR1 DNA binding domain
jg10042.t1	IPR006564	Zinc finger, PMZ-type
jg10042.t1	IPR007527	Zinc finger, SWIM-type
jg10042.t1	IPR018289	MULE transposase domain
jg10042.t1	IPR031052	FHY3/FAR1 family
jg10043.t1	IPR001229	Jacalin-like lectin domain
jg10043.t1	IPR036404	Jacalin-like lectin domain superfamily
jg10044.t1	IPR001229	Jacalin-like lectin domain
jg10044.t1	IPR036404	Jacalin-like lectin domain superfamily
jg10046.t1	IPR000719	Protein kinase domain
jg10046.t1	IPR001245	Serine-threonine/tyrosine-protein kinase, catalytic domain
jg10046.t1	IPR003591	Leucine-rich repeat, typical subtype
jg10046.t1	IPR011009	Protein kinase-like domain superfamily
jg10046.t1	IPR013210	Leucine-rich repeat-containing N-terminal, plant-type
jg10046.t1	IPR032675	Leucine-rich repeat domain superfamily
jg10047.t1	IPR004330	FAR1 DNA binding domain
jg10047.t1	IPR006564	Zinc finger, PMZ-type
jg10047.t1	IPR007527	Zinc finger, SWIM-type
jg10047.t1	IPR018289	MULE transposase domain
jg10047.t1	IPR031052	FHY3/FAR1 family
jg10048.t1	IPR007150	Checkpoint protein Hus1/Mec3
jg10048.t1	IPR016580	Cell cycle checkpoint, Hus1
jg10049.t1	IPR002885	Pentatricopeptide repeat
jg10049.t1	IPR011990	Tetratricopeptide-like helical domain superfamily
jg10049.t1	IPR032867	DYW domain
jg1005.t1	IPR001248	Purine-cytosine permease
jg1005.t1	IPR038271	Purine-cytosine permease superfamily
jg10050.t1	IPR003656	Zinc finger, BED-type
jg10050.t1	IPR008906	HAT, C-terminal dimerisation domain
jg10050.t1	IPR012337	Ribonuclease H-like superfamily
jg10050.t1	IPR025525	hAT-like transposase, RNase-H fold
jg10050.t1	IPR036236	Zinc finger C2H2 superfamily
jg10050.t2	IPR003656	Zinc finger, BED-type
jg10050.t2	IPR012337	Ribonuclease H-like superfamily
jg10050.t2	IPR036236	Zinc finger C2H2 superfamily
jg10051.t1	IPR001683	Phox homologous domain
jg10051.t1	IPR036871	PX domain superfamily
jg10052.t1	IPR006941	Ribonuclease CAF1
jg10052.t1	IPR012337	Ribonuclease H-like superfamily
jg10052.t1	IPR036397	Ribonuclease H superfamily
jg10052.t1	IPR039637	CCR4-NOT transcription complex subunit 7/8/Pop2
jg10053.t1	IPR000897	Signal recognition particle, SRP54 subunit, GTPase domain
jg10053.t1	IPR003593	AAA+ ATPase domain
jg10053.t1	IPR004125	Signal recognition particle, SRP54 subunit, M-domain
jg10053.t1	IPR006325	Signal recognition particle, SRP54 subunit, eukaryotic
jg10053.t1	IPR013822	Signal recognition particle SRP54, helical bundle
jg10053.t1	IPR022941	Signal recognition particle, SRP54 subunit
jg10053.t1	IPR027417	P-loop containing nucleoside triphosphate hydrolase
jg10053.t1	IPR036225	SRP/SRP receptor, N-terminal
jg10053.t1	IPR036891	Signal recognition particle, SRP54 subunit, M-domain superfamily
jg10053.t1	IPR042101	Signal recognition particle SRP54, N-terminal domain superfamily
jg10056.t1	IPR002182	NB-ARC
jg10056.t1	IPR027417	P-loop containing nucleoside triphosphate hydrolase
jg10056.t1	IPR041118	Rx, N-terminal
jg10056.t2	IPR002182	NB-ARC
jg10056.t2	IPR027417	P-loop containing nucleoside triphosphate hydrolase
jg10056.t2	IPR041118	Rx, N-terminal
jg10057.t1	IPR001305	Heat shock protein DnaJ, cysteine-rich domain
jg10057.t1	IPR001623	DnaJ domain
jg10057.t1	IPR002939	Chaperone DnaJ, C-terminal
jg10057.t1	IPR008971	HSP40/DnaJ peptide-binding
jg10057.t1	IPR012724	Chaperone DnaJ
jg10057.t1	IPR018253	DnaJ domain, conserved site
jg10057.t1	IPR036410	Heat shock protein DnaJ, cysteine-rich domain superfamily
jg10057.t1	IPR036869	Chaperone J-domain superfamily
jg10058.t1	IPR003892	Ubiquitin system component CUE
jg10058.t1	IPR009060	UBA-like superfamily
jg1006.t1	IPR001841	Zinc finger, RING-type
jg1006.t1	IPR013083	Zinc finger, RING/FYVE/PHD-type
jg10061.t1	IPR001878	Zinc finger, CCHC-type
jg10061.t1	IPR025558	Domain of unknown function DUF4283
jg10061.t1	IPR040256	Uncharacterized protein At4g02000-like
jg10061.t2	IPR001878	Zinc finger, CCHC-type
jg10061.t2	IPR025836	Zinc knuckle CX2CX4HX4C
jg10061.t2	IPR040256	Uncharacterized protein At4g02000-like
jg10061.t3	IPR001878	Zinc finger, CCHC-type
jg10061.t3	IPR025558	Domain of unknown function DUF4283
jg10061.t3	IPR040256	Uncharacterized protein At4g02000-like
jg10062.t1	IPR000477	Reverse transcriptase domain
jg10062.t1	IPR036691	Endonuclease/exonuclease/phosphatase superfamily
jg10063.t1	IPR002913	START domain
jg10063.t1	IPR023393	START-like domain superfamily
jg10063.t1	IPR042160	Homeobox-leucine zipper protein GLABRA2/ANL2/PDF2/ATML1-like
jg10064.t1	IPR042160	Homeobox-leucine zipper protein GLABRA2/ANL2/PDF2/ATML1-like
jg10065.t1	IPR001878	Zinc finger, CCHC-type
jg10065.t1	IPR036875	Zinc finger, CCHC-type superfamily
jg10068.t1	IPR025422	Transcription factor TGA like domain
jg10069.t1	IPR000719	Protein kinase domain
jg10069.t1	IPR011009	Protein kinase-like domain superfamily
jg1007.t1	IPR002156	Ribonuclease H domain
jg1007.t1	IPR012337	Ribonuclease H-like superfamily
jg1007.t1	IPR026960	Reverse transcriptase zinc-binding domain
jg1007.t1	IPR036397	Ribonuclease H superfamily
jg10070.t1	IPR002182	NB-ARC
jg10070.t1	IPR027417	P-loop containing nucleoside triphosphate hydrolase
jg10070.t1	IPR032675	Leucine-rich repeat domain superfamily
jg10070.t1	IPR041118	Rx, N-terminal
jg10072.t1	IPR004843	Calcineurin-like phosphoesterase domain, ApaH type
jg10072.t1	IPR007708	Lariat debranching enzyme, C-terminal
jg10072.t1	IPR029052	Metallo-dependent phosphatase-like
jg10073.t1	IPR029071	Ubiquitin-like domain superfamily
jg10073.t1	IPR039690	U11/U12 small nuclear ribonucleoprotein 25kDa protein
jg10073.t1	IPR040610	SNRNP25, ubiquitin-like domain
jg10074.t1	IPR000719	Protein kinase domain
jg10074.t1	IPR006016	UspA
jg10074.t1	IPR008271	Serine/threonine-protein kinase, active site
jg10074.t1	IPR011009	Protein kinase-like domain superfamily
jg10074.t1	IPR014729	Rossmann-like alpha/beta/alpha sandwich fold
jg10074.t2	IPR000719	Protein kinase domain
jg10074.t2	IPR006016	UspA
jg10074.t2	IPR008271	Serine/threonine-protein kinase, active site
jg10074.t2	IPR011009	Protein kinase-like domain superfamily
jg10074.t2	IPR014729	Rossmann-like alpha/beta/alpha sandwich fold
jg10075.t1	IPR000719	Protein kinase domain
jg10075.t1	IPR006016	UspA
jg10075.t1	IPR008271	Serine/threonine-protein kinase, active site
jg10075.t1	IPR011009	Protein kinase-like domain superfamily
jg10075.t1	IPR014729	Rossmann-like alpha/beta/alpha sandwich fold
jg10076.t1	IPR000555	JAB1/MPN/MOV34 metalloenzyme domain
jg10076.t1	IPR012337	Ribonuclease H-like superfamily
jg10076.t1	IPR012591	PRO8NT domain
jg10076.t1	IPR012592	PROCN domain
jg10076.t1	IPR012984	PROCT domain
jg10076.t1	IPR019580	Pre-mRNA-processing-splicing factor 8, U6-snRNA-binding
jg10076.t1	IPR019581	Pre-mRNA-processing-splicing factor 8, U5-snRNA-binding
jg10076.t1	IPR019582	RNA recognition motif, spliceosomal PrP8
jg10076.t1	IPR021983	PRP8 domain IV core
jg10076.t1	IPR027652	Pre-mRNA-processing-splicing factor 8
jg10076.t1	IPR037518	MPN domain
jg10076.t1	IPR042516	Pre-mRNA-processing-splicing factor 8, U5-snRNA-binding domain superfamily
jg10076.t2	IPR000555	JAB1/MPN/MOV34 metalloenzyme domain
jg10076.t2	IPR012337	Ribonuclease H-like superfamily
jg10076.t2	IPR012591	PRO8NT domain
jg10076.t2	IPR012592	PROCN domain
jg10076.t2	IPR012984	PROCT domain
jg10076.t2	IPR019580	Pre-mRNA-processing-splicing factor 8, U6-snRNA-binding
jg10076.t2	IPR019581	Pre-mRNA-processing-splicing factor 8, U5-snRNA-binding
jg10076.t2	IPR019582	RNA recognition motif, spliceosomal PrP8
jg10076.t2	IPR021983	PRP8 domain IV core
jg10076.t2	IPR027652	Pre-mRNA-processing-splicing factor 8
jg10076.t2	IPR037518	MPN domain
jg10076.t2	IPR042516	Pre-mRNA-processing-splicing factor 8, U5-snRNA-binding domain superfamily
jg10077.t1	IPR000719	Protein kinase domain
jg10077.t1	IPR008271	Serine/threonine-protein kinase, active site
jg10077.t1	IPR011009	Protein kinase-like domain superfamily
jg10077.t1	IPR017441	Protein kinase, ATP binding site
jg10077.t2	IPR000719	Protein kinase domain
jg10077.t2	IPR008271	Serine/threonine-protein kinase, active site
jg10077.t2	IPR011009	Protein kinase-like domain superfamily
jg10077.t2	IPR017441	Protein kinase, ATP binding site
jg10078.t1	IPR001611	Leucine-rich repeat
jg10078.t1	IPR003591	Leucine-rich repeat, typical subtype
jg10078.t1	IPR032675	Leucine-rich repeat domain superfamily
jg10079.t1	IPR006214	Bax inhibitor 1-related
jg10081.t1	IPR001680	WD40 repeat
jg10081.t1	IPR006594	LIS1 homology motif
jg10081.t1	IPR006595	CTLH, C-terminal LisH motif
jg10081.t1	IPR011047	Quinoprotein alcohol dehydrogenase-like superfamily
jg10081.t1	IPR015943	WD40/YVTN repeat-like-containing domain superfamily
jg10081.t1	IPR017986	WD40-repeat-containing domain
jg10081.t1	IPR019775	WD40 repeat, conserved site
jg10081.t1	IPR027728	Topless family
jg10081.t1	IPR036322	WD40-repeat-containing domain superfamily
jg10081.t2	IPR001680	WD40 repeat
jg10081.t2	IPR006594	LIS1 homology motif
jg10081.t2	IPR006595	CTLH, C-terminal LisH motif
jg10081.t2	IPR011047	Quinoprotein alcohol dehydrogenase-like superfamily
jg10081.t2	IPR015943	WD40/YVTN repeat-like-containing domain superfamily
jg10081.t2	IPR017986	WD40-repeat-containing domain
jg10081.t2	IPR019775	WD40 repeat, conserved site
jg10081.t2	IPR027728	Topless family
jg10081.t2	IPR036322	WD40-repeat-containing domain superfamily
jg10082.t1	IPR000644	CBS domain
jg10082.t2	IPR000644	CBS domain
jg10085.t1	IPR005804	Fatty acid desaturase domain
jg10085.t1	IPR015876	Acyl-CoA desaturase
jg10086.t1	IPR008207	Signal transduction histidine kinase, phosphotransfer (Hpt) domain
jg10086.t1	IPR036641	HPT domain superfamily
jg10087.t1	IPR001487	Bromodomain
jg10087.t1	IPR036427	Bromodomain-like superfamily
jg10088.t1	IPR001584	Integrase, catalytic core
jg10088.t1	IPR001878	Zinc finger, CCHC-type
jg10088.t1	IPR012337	Ribonuclease H-like superfamily
jg10088.t1	IPR013103	Reverse transcriptase, RNA-dependent DNA polymerase
jg10088.t1	IPR025724	GAG-pre-integrase domain
jg10088.t1	IPR036397	Ribonuclease H superfamily
jg10088.t1	IPR036875	Zinc finger, CCHC-type superfamily
jg10088.t1	IPR039537	Retrotransposon Ty1/copia-like
jg10089.t1	IPR002156	Ribonuclease H domain
jg10089.t1	IPR012337	Ribonuclease H-like superfamily
jg10089.t1	IPR036397	Ribonuclease H superfamily
jg1009.t1	IPR006734	Protein of unknown function DUF597
jg10091.t1	IPR001487	Bromodomain
jg10091.t1	IPR036427	Bromodomain-like superfamily
jg10094.t1	IPR007612	LURP-one-related
jg10094.t1	IPR025659	Tubby-like, C-terminal
jg10094.t1	IPR038595	LURP-one-related superfamily
jg10095.t1	IPR003245	Phytocyanin domain
jg10095.t1	IPR008972	Cupredoxin
jg10095.t1	IPR028871	Blue (type 1) copper protein, binding site
jg10095.t1	IPR039391	Phytocyanin
jg10096.t1	IPR003245	Phytocyanin domain
jg10096.t1	IPR008972	Cupredoxin
jg10096.t1	IPR039391	Phytocyanin
jg10097.t1	IPR003245	Phytocyanin domain
jg10097.t1	IPR008972	Cupredoxin
jg10097.t1	IPR028871	Blue (type 1) copper protein, binding site
jg10097.t1	IPR039391	Phytocyanin
jg10098.t1	IPR000490	Glycoside hydrolase family 17
jg10098.t1	IPR017853	Glycoside hydrolase superfamily
jg10099.t1	IPR001739	Methyl-CpG DNA binding
jg10099.t1	IPR016177	DNA-binding domain superfamily
jg10099.t1	IPR039622	Methyl-CpG-binding domain-containing protein 10/11
jg101.t1	IPR015408	Zinc finger, Mcm10/DnaG-type
jg101.t1	IPR040184	Minichromosome maintenance protein 10
jg1010.t1	IPR009851	Modifier of rudimentary, Modr
jg1010.t1	IPR029012	Helix hairpin bin domain superfamily
jg1010.t1	IPR037202	ESCRT assembly domain
jg1010.t1	IPR037859	Vacuolar protein sorting-associated protein 37
jg10102.t1	IPR000719	Protein kinase domain
jg10102.t1	IPR001480	Bulb-type lectin domain
jg10102.t1	IPR003609	PAN/Apple domain
jg10102.t1	IPR008271	Serine/threonine-protein kinase, active site
jg10102.t1	IPR011009	Protein kinase-like domain superfamily
jg10102.t1	IPR017441	Protein kinase, ATP binding site
jg10102.t1	IPR024171	S-receptor-like serine/threonine-protein kinase
jg10102.t1	IPR036426	Bulb-type lectin domain superfamily
jg10103.t1	IPR000719	Protein kinase domain
jg10103.t1	IPR001480	Bulb-type lectin domain
jg10103.t1	IPR003609	PAN/Apple domain
jg10103.t1	IPR008271	Serine/threonine-protein kinase, active site
jg10103.t1	IPR011009	Protein kinase-like domain superfamily
jg10103.t1	IPR017441	Protein kinase, ATP binding site
jg10103.t1	IPR024171	S-receptor-like serine/threonine-protein kinase
jg10103.t1	IPR036426	Bulb-type lectin domain superfamily
jg10104.t1	IPR003107	HAT (Half-A-TPR) repeat
jg10104.t1	IPR011990	Tetratricopeptide-like helical domain superfamily
jg10104.t1	IPR013026	Tetratricopeptide repeat-containing domain
jg10107.t1	IPR039455	EPIDERMAL PATTERNING FACTOR-like protein
jg10108.t1	IPR025558	Domain of unknown function DUF4283
jg10108.t1	IPR040256	Uncharacterized protein At4g02000-like
jg1011.t1	IPR018961	DnaJ homologue, subfamily C, member 28, conserved domain
jg10112.t1	IPR001584	Integrase, catalytic core
jg10112.t1	IPR012337	Ribonuclease H-like superfamily
jg10112.t1	IPR036397	Ribonuclease H superfamily
jg10113.t1	IPR039455	EPIDERMAL PATTERNING FACTOR-like protein
jg10114.t1	IPR002068	Alpha crystallin/Hsp20 domain
jg10114.t1	IPR008978	HSP20-like chaperone
jg10114.t1	IPR031107	Small heat shock protein HSP20
jg10115.t1	IPR025124	Domain of unknown function DUF4050
jg10115.t2	IPR025124	Domain of unknown function DUF4050
jg10117.t1	IPR000008	C2 domain
jg10117.t1	IPR001736	Phospholipase D/Transphosphatidylase
jg10117.t1	IPR011402	Phospholipase D, plant
jg10117.t1	IPR015679	Phospholipase D family
jg10117.t1	IPR024632	Phospholipase D, C-terminal
jg10117.t1	IPR035892	C2 domain superfamily
jg10118.t1	IPR001471	AP2/ERF domain
jg10118.t1	IPR016177	DNA-binding domain superfamily
jg10118.t1	IPR017392	AP2/ERF transcription factor ERF/PTI6
jg10118.t1	IPR036955	AP2/ERF domain superfamily
jg10119.t1	IPR018289	MULE transposase domain
jg10119.t1	IPR031052	FHY3/FAR1 family
jg1012.t1	IPR001650	Helicase, C-terminal
jg1012.t1	IPR011545	DEAD/DEAH box helicase domain
jg1012.t1	IPR014001	Helicase superfamily 1/2, ATP-binding domain
jg1012.t1	IPR014014	RNA helicase, DEAD-box type, Q motif
jg1012.t1	IPR027417	P-loop containing nucleoside triphosphate hydrolase
jg10120.t1	IPR001841	Zinc finger, RING-type
jg10120.t1	IPR013083	Zinc finger, RING/FYVE/PHD-type
jg10122.t1	IPR011012	Longin-like domain superfamily
jg10122.t1	IPR039652	Coatomer subunit zeta
jg10123.t1	IPR007832	RNA polymerase Rpc34
jg10123.t1	IPR016049	RNA polymerase Rpc34-like
jg10123.t1	IPR036388	Winged helix-like DNA-binding domain superfamily
jg10123.t1	IPR036390	Winged helix DNA-binding domain superfamily
jg10124.t1	IPR010417	Embryo-specific ATS3
jg10124.t1	IPR036392	PLAT/LH2 domain superfamily
jg10125.t1	IPR001650	Helicase, C-terminal
jg10125.t1	IPR011545	DEAD/DEAH box helicase domain
jg10125.t1	IPR014001	Helicase superfamily 1/2, ATP-binding domain
jg10125.t1	IPR014014	RNA helicase, DEAD-box type, Q motif
jg10125.t1	IPR027417	P-loop containing nucleoside triphosphate hydrolase
jg10126.t1	IPR001128	Cytochrome P450
jg10126.t1	IPR002401	Cytochrome P450, E-class, group I
jg10126.t1	IPR036396	Cytochrome P450 superfamily
jg10127.t1	IPR001128	Cytochrome P450
jg10127.t1	IPR002401	Cytochrome P450, E-class, group I
jg10127.t1	IPR036396	Cytochrome P450 superfamily
jg10128.t1	IPR036396	Cytochrome P450 superfamily
jg1013.t1	IPR001650	Helicase, C-terminal
jg1013.t1	IPR011545	DEAD/DEAH box helicase domain
jg1013.t1	IPR014001	Helicase superfamily 1/2, ATP-binding domain
jg1013.t1	IPR014014	RNA helicase, DEAD-box type, Q motif
jg1013.t1	IPR027417	P-loop containing nucleoside triphosphate hydrolase
jg10130.t1	IPR001360	Glycoside hydrolase family 1
jg10130.t1	IPR017853	Glycoside hydrolase superfamily
jg10130.t1	IPR033132	Glycosyl hydrolases family 1, N-terminal conserved site
jg10131.t1	IPR001360	Glycoside hydrolase family 1
jg10131.t1	IPR017853	Glycoside hydrolase superfamily
jg10133.t1	IPR002610	Peptidase S54, rhomboid
jg10133.t1	IPR022764	Peptidase S54, rhomboid domain
jg10133.t1	IPR035952	Rhomboid-like superfamily
jg10134.t1	IPR002610	Peptidase S54, rhomboid
jg10134.t1	IPR022764	Peptidase S54, rhomboid domain
jg10134.t1	IPR035952	Rhomboid-like superfamily
jg10135.t1	IPR007263	Protein of unknown function DUF393
jg10136.t1	IPR001733	Peptidase S26B
jg10136.t1	IPR015927	Peptidase S24/S26A/S26B/S26C
jg10136.t1	IPR036286	LexA/Signal peptidase-like superfamily
jg10137.t1	IPR002885	Pentatricopeptide repeat
jg10137.t1	IPR011990	Tetratricopeptide-like helical domain superfamily
jg10140.t1	IPR001232	S-phase kinase-associated protein 1-like
jg10140.t1	IPR002885	Pentatricopeptide repeat
jg10140.t1	IPR011333	SKP1/BTB/POZ domain superfamily
jg10140.t1	IPR011990	Tetratricopeptide-like helical domain superfamily
jg10140.t1	IPR016073	SKP1 component, POZ domain
jg10141.t1	IPR002164	Nucleosome assembly protein (NAP)
jg10141.t1	IPR037231	NAP-like superfamily
jg10142.t1	IPR002164	Nucleosome assembly protein (NAP)
jg10142.t1	IPR037231	NAP-like superfamily
jg10143.t1	IPR002164	Nucleosome assembly protein (NAP)
jg10143.t1	IPR037231	NAP-like superfamily
jg10144.t1	IPR002164	Nucleosome assembly protein (NAP)
jg10144.t1	IPR037231	NAP-like superfamily
jg10145.t1	IPR011205	Uncharacterised conserved protein UCP015417, vWA
jg10145.t2	IPR011205	Uncharacterised conserved protein UCP015417, vWA
jg10145.t3	IPR011205	Uncharacterised conserved protein UCP015417, vWA
jg10146.t1	IPR001810	F-box domain
jg10146.t1	IPR036047	F-box-like domain superfamily
jg10147.t1	IPR001584	Integrase, catalytic core
jg10147.t1	IPR012337	Ribonuclease H-like superfamily
jg10147.t1	IPR036397	Ribonuclease H superfamily
jg10147.t1	IPR041588	Integrase zinc-binding domain
jg10148.t1	IPR000477	Reverse transcriptase domain
jg10148.t1	IPR001878	Zinc finger, CCHC-type
jg10148.t1	IPR005162	Retrotransposon gag domain
jg10148.t1	IPR021109	Aspartic peptidase domain superfamily
jg10148.t1	IPR041373	Reverse transcriptase, RNase H-like domain
jg10148.t3	IPR000477	Reverse transcriptase domain
jg10148.t3	IPR001878	Zinc finger, CCHC-type
jg10148.t3	IPR005162	Retrotransposon gag domain
jg10148.t3	IPR021109	Aspartic peptidase domain superfamily
jg10148.t3	IPR036875	Zinc finger, CCHC-type superfamily
jg1015.t1	IPR003441	NAC domain
jg1015.t1	IPR036093	NAC domain superfamily
jg10150.t1	IPR002100	Transcription factor, MADS-box
jg10150.t1	IPR002487	Transcription factor, K-box
jg10150.t1	IPR031050	Protein TRANSPARENT TESTA 16-like
jg10150.t1	IPR036879	Transcription factor, MADS-box superfamily
jg10151.t1	IPR001680	WD40 repeat
jg10151.t1	IPR006594	LIS1 homology motif
jg10151.t1	IPR015943	WD40/YVTN repeat-like-containing domain superfamily
jg10151.t1	IPR016140	Bifunctional inhibitor/plant lipid transfer protein/seed storage helical domain
jg10151.t1	IPR017986	WD40-repeat-containing domain
jg10151.t1	IPR019775	WD40 repeat, conserved site
jg10151.t1	IPR027728	Topless family
jg10151.t1	IPR036312	Bifunctional inhibitor/plant lipid transfer protein/seed storage helical domain superfamily
jg10151.t1	IPR036322	WD40-repeat-containing domain superfamily
jg10151.t2	IPR001680	WD40 repeat
jg10151.t2	IPR006594	LIS1 homology motif
jg10151.t2	IPR015943	WD40/YVTN repeat-like-containing domain superfamily
jg10151.t2	IPR016140	Bifunctional inhibitor/plant lipid transfer protein/seed storage helical domain
jg10151.t2	IPR017986	WD40-repeat-containing domain
jg10151.t2	IPR019775	WD40 repeat, conserved site
jg10151.t2	IPR027728	Topless family
jg10151.t2	IPR036312	Bifunctional inhibitor/plant lipid transfer protein/seed storage helical domain superfamily
jg10151.t2	IPR036322	WD40-repeat-containing domain superfamily
jg10152.t1	IPR006214	Bax inhibitor 1-related
jg10154.t1	IPR011205	Uncharacterised conserved protein UCP015417, vWA
jg10155.t1	IPR001141	Ribosomal protein L27e
jg10155.t1	IPR018262	Ribosomal protein L27e, conserved site
jg10155.t1	IPR038655	Ribosomal protein L27e superfamily
jg10157.t1	IPR001810	F-box domain
jg10157.t1	IPR036047	F-box-like domain superfamily
jg1016.t1	IPR001650	Helicase, C-terminal
jg1016.t1	IPR011545	DEAD/DEAH box helicase domain
jg1016.t1	IPR014001	Helicase superfamily 1/2, ATP-binding domain
jg1016.t1	IPR014014	RNA helicase, DEAD-box type, Q motif
jg1016.t1	IPR027417	P-loop containing nucleoside triphosphate hydrolase
jg10160.t1	IPR025886	Phloem protein 2-like
jg10161.t1	IPR001611	Leucine-rich repeat
jg10161.t1	IPR002182	NB-ARC
jg10161.t1	IPR027417	P-loop containing nucleoside triphosphate hydrolase
jg10161.t1	IPR032675	Leucine-rich repeat domain superfamily
jg10161.t1	IPR041118	Rx, N-terminal
jg10161.t2	IPR001611	Leucine-rich repeat
jg10161.t2	IPR002182	NB-ARC
jg10161.t2	IPR027417	P-loop containing nucleoside triphosphate hydrolase
jg10161.t2	IPR032675	Leucine-rich repeat domain superfamily
jg10161.t2	IPR041118	Rx, N-terminal
jg10163.t1	IPR001584	Integrase, catalytic core
jg10163.t1	IPR012337	Ribonuclease H-like superfamily
jg10163.t1	IPR036397	Ribonuclease H superfamily
jg10164.t1	IPR041588	Integrase zinc-binding domain
jg10165.t1	IPR019378	GDP-fucose protein O-fucosyltransferase
jg10165.t1	IPR024709	Putative O-fucosyltransferase, plant
jg10166.t1	IPR002885	Pentatricopeptide repeat
jg10166.t1	IPR011990	Tetratricopeptide-like helical domain superfamily
jg10167.t1	IPR002775	DNA/RNA-binding protein Alba-like
jg10167.t1	IPR014560	Uncharacterised conserved protein UCP030333, DNA/RNA-binding Alba-related
jg10167.t1	IPR036882	Alba-like domain superfamily
jg10168.t1	IPR002156	Ribonuclease H domain
jg10168.t1	IPR012337	Ribonuclease H-like superfamily
jg10168.t1	IPR036397	Ribonuclease H superfamily
jg10170.t1	IPR000477	Reverse transcriptase domain
jg10172.t1	IPR002156	Ribonuclease H domain
jg10172.t1	IPR012337	Ribonuclease H-like superfamily
jg10172.t1	IPR036397	Ribonuclease H superfamily
jg10176.t1	IPR004360	Glyoxalase/fosfomycin resistance/dioxygenase domain
jg10176.t1	IPR029068	Glyoxalase/Bleomycin resistance protein/Dihydroxybiphenyl dioxygenase
jg10176.t1	IPR037523	Vicinal oxygen chelate (VOC) domain
jg10177.t1	IPR013103	Reverse transcriptase, RNA-dependent DNA polymerase
jg10177.t1	IPR039537	Retrotransposon Ty1/copia-like
jg10177.t2	IPR013103	Reverse transcriptase, RNA-dependent DNA polymerase
jg10177.t2	IPR039537	Retrotransposon Ty1/copia-like
jg10178.t2	IPR013103	Reverse transcriptase, RNA-dependent DNA polymerase
jg10178.t2	IPR039537	Retrotransposon Ty1/copia-like
jg10181.t1	IPR008480	Protein of unknown function DUF761, plant
jg10182.t1	IPR001584	Integrase, catalytic core
jg10182.t1	IPR012337	Ribonuclease H-like superfamily
jg10182.t1	IPR036397	Ribonuclease H superfamily
jg10184.t1	IPR023635	Peptide deformylase
jg10184.t1	IPR036821	Peptide deformylase superfamily
jg10185.t1	IPR000743	Glycoside hydrolase, family 28
jg10185.t1	IPR011050	Pectin lyase fold/virulence factor
jg10185.t1	IPR012334	Pectin lyase fold
jg10186.t1	IPR002885	Pentatricopeptide repeat
jg10186.t1	IPR011990	Tetratricopeptide-like helical domain superfamily
jg10187.t1	IPR031421	Protein of unknown function DUF4666
jg10188.t1	IPR002100	Transcription factor, MADS-box
jg10188.t1	IPR002487	Transcription factor, K-box
jg10188.t1	IPR031050	Protein TRANSPARENT TESTA 16-like
jg10188.t1	IPR036879	Transcription factor, MADS-box superfamily
jg10189.t1	IPR013880	Yos1-like
jg10190.t1	IPR002182	NB-ARC
jg10190.t1	IPR011989	Armadillo-like helical
jg10190.t1	IPR016024	Armadillo-type fold
jg10190.t1	IPR027417	P-loop containing nucleoside triphosphate hydrolase
jg10191.t1	IPR001810	F-box domain
jg10191.t1	IPR006652	Kelch repeat type 1
jg10191.t1	IPR015915	Kelch-type beta propeller
jg10191.t1	IPR036047	F-box-like domain superfamily
jg10193.t1	IPR001920	Asp/Glu racemase
jg10193.t1	IPR004380	Aspartate racemase
jg10193.t1	IPR015942	Asp/Glu/hydantoin racemase
jg10194.t1	IPR000719	Protein kinase domain
jg10194.t1	IPR001245	Serine-threonine/tyrosine-protein kinase, catalytic domain
jg10194.t1	IPR008271	Serine/threonine-protein kinase, active site
jg10194.t1	IPR011009	Protein kinase-like domain superfamily
jg10194.t1	IPR017441	Protein kinase, ATP binding site
jg10195.t1	IPR000719	Protein kinase domain
jg10195.t1	IPR001245	Serine-threonine/tyrosine-protein kinase, catalytic domain
jg10195.t1	IPR008271	Serine/threonine-protein kinase, active site
jg10195.t1	IPR011009	Protein kinase-like domain superfamily
jg10195.t1	IPR017441	Protein kinase, ATP binding site
jg10196.t1	IPR023213	Chloramphenicol acetyltransferase-like domain superfamily
jg10197.t1	IPR000571	Zinc finger, CCCH-type
jg10197.t1	IPR036855	Zinc finger, CCCH-type superfamily
jg10197.t1	IPR041367	E3 ligase, CCCH-type zinc finger
jg10198.t1	IPR000089	Biotin/lipoyl attachment
jg10198.t1	IPR011053	Single hybrid motif
jg10199.t1	IPR001876	Zinc finger, RanBP2-type
jg10199.t1	IPR036443	Zinc finger, RanBP2-type superfamily
jg1020.t1	IPR006912	Harbinger transposase-derived protein
jg10200.t1	IPR000555	JAB1/MPN/MOV34 metalloenzyme domain
jg10200.t1	IPR037518	MPN domain
jg10200.t1	IPR040749	BRCC36, C-terminal helical domain
jg10201.t1	IPR000851	Ribosomal protein S5
jg10201.t1	IPR005324	Ribosomal protein S5, C-terminal
jg10201.t1	IPR005711	Ribosomal protein S5, eukaryotic/archaeal
jg10201.t1	IPR013810	Ribosomal protein S5, N-terminal
jg10201.t1	IPR014721	Ribosomal protein S5 domain 2-type fold, subgroup
jg10201.t1	IPR018192	Ribosomal protein S5, N-terminal, conserved site
jg10201.t1	IPR020568	Ribosomal protein S5 domain 2-type fold
jg10203.t1	IPR001611	Leucine-rich repeat
jg10203.t1	IPR002182	NB-ARC
jg10203.t1	IPR027417	P-loop containing nucleoside triphosphate hydrolase
jg10203.t1	IPR032675	Leucine-rich repeat domain superfamily
jg10206.t1	IPR002885	Pentatricopeptide repeat
jg10206.t1	IPR011990	Tetratricopeptide-like helical domain superfamily
jg10209.t1	IPR012866	Protein of unknown function DUF1644
jg1021.t1	IPR006912	Harbinger transposase-derived protein
jg10210.t1	IPR002109	Glutaredoxin
jg10210.t1	IPR004480	Monothiol glutaredoxin-related
jg10210.t1	IPR036249	Thioredoxin-like superfamily
jg10211.t1	IPR001680	WD40 repeat
jg10211.t1	IPR007148	Small-subunit processome, Utp12
jg10211.t1	IPR011047	Quinoprotein alcohol dehydrogenase-like superfamily
jg10211.t1	IPR015943	WD40/YVTN repeat-like-containing domain superfamily
jg10211.t1	IPR017986	WD40-repeat-containing domain
jg10211.t1	IPR019775	WD40 repeat, conserved site
jg10211.t1	IPR020472	G-protein beta WD-40 repeat
jg10211.t1	IPR027145	Periodic tryptophan protein 2
jg10211.t1	IPR036322	WD40-repeat-containing domain superfamily
jg10211.t2	IPR001680	WD40 repeat
jg10211.t2	IPR007148	Small-subunit processome, Utp12
jg10211.t2	IPR015943	WD40/YVTN repeat-like-containing domain superfamily
jg10211.t2	IPR017986	WD40-repeat-containing domain
jg10211.t2	IPR019775	WD40 repeat, conserved site
jg10211.t2	IPR020472	G-protein beta WD-40 repeat
jg10211.t2	IPR027145	Periodic tryptophan protein 2
jg10211.t2	IPR036322	WD40-repeat-containing domain superfamily
jg10212.t1	IPR005172	CRC domain
jg10212.t1	IPR033467	Tesmin/TSO1-like CXC domain
jg10213.t1	IPR003140	Phospholipase/carboxylesterase/thioesterase
jg10213.t1	IPR029058	Alpha/Beta hydrolase fold
jg10217.t1	IPR002130	Cyclophilin-type peptidyl-prolyl cis-trans isomerase domain
jg10217.t1	IPR024936	Cyclophilin-type peptidyl-prolyl cis-trans isomerase
jg10217.t1	IPR029000	Cyclophilin-like domain superfamily
jg10218.t1	IPR011043	Galactose oxidase/kelch, beta-propeller
jg1022.t1	IPR002156	Ribonuclease H domain
jg1022.t1	IPR012337	Ribonuclease H-like superfamily
jg1022.t1	IPR036397	Ribonuclease H superfamily
jg10220.t1	IPR001525	C-5 cytosine methyltransferase
jg10220.t1	IPR015940	Ubiquitin-associated domain
jg10220.t1	IPR029063	S-adenosyl-L-methionine-dependent methyltransferase
jg10220.t1	IPR030380	SAM-dependent methyltransferase DRM
jg10221.t1	IPR001525	C-5 cytosine methyltransferase
jg10221.t1	IPR015940	Ubiquitin-associated domain
jg10221.t1	IPR029063	S-adenosyl-L-methionine-dependent methyltransferase
jg10221.t1	IPR030380	SAM-dependent methyltransferase DRM
jg10222.t1	IPR002124	Cytochrome c oxidase, subunit Vb
jg10222.t1	IPR036972	Cytochrome c oxidase, subunit Vb superfamily
jg10224.t1	IPR005101	Cryptochrome/DNA photolyase, FAD-binding domain
jg10224.t1	IPR006050	DNA photolyase, N-terminal
jg10224.t1	IPR014729	Rossmann-like alpha/beta/alpha sandwich fold
jg10224.t1	IPR036134	Cryptochrome/DNA photolyase, FAD-binding domain-like superfamily
jg10224.t1	IPR036155	Cryptochrome/photolyase, N-terminal domain superfamily
jg10225.t1	IPR006946	Domain of unknown function DUF642
jg10225.t1	IPR008979	Galactose-binding-like domain superfamily
jg10227.t1	IPR001611	Leucine-rich repeat
jg10227.t1	IPR032675	Leucine-rich repeat domain superfamily
jg10229.t1	IPR001611	Leucine-rich repeat
jg10229.t1	IPR002182	NB-ARC
jg10229.t1	IPR027417	P-loop containing nucleoside triphosphate hydrolase
jg10229.t1	IPR032675	Leucine-rich repeat domain superfamily
jg1023.t1	IPR000477	Reverse transcriptase domain
jg10230.t1	IPR001305	Heat shock protein DnaJ, cysteine-rich domain
jg10230.t1	IPR001623	DnaJ domain
jg10230.t1	IPR002939	Chaperone DnaJ, C-terminal
jg10230.t1	IPR008971	HSP40/DnaJ peptide-binding
jg10230.t1	IPR012724	Chaperone DnaJ
jg10230.t1	IPR018253	DnaJ domain, conserved site
jg10230.t1	IPR036410	Heat shock protein DnaJ, cysteine-rich domain superfamily
jg10230.t1	IPR036869	Chaperone J-domain superfamily
jg10231.t1	IPR005688	Chloroplast protein import component Toc34
jg10231.t1	IPR006703	AIG1-type guanine nucleotide-binding (G) domain
jg10231.t1	IPR027417	P-loop containing nucleoside triphosphate hydrolase
jg10233.t1	IPR003020	Bicarbonate transporter, eukaryotic
jg10233.t1	IPR011531	Bicarbonate transporter, C-terminal
jg10234.t1	IPR000504	RNA recognition motif domain
jg10234.t1	IPR001025	Bromo adjacent homology (BAH) domain
jg10234.t1	IPR035979	RNA-binding domain superfamily
jg10236.t1	IPR003855	Potassium transporter
jg10237.t1	IPR000073	Alpha/beta hydrolase fold-1
jg10237.t1	IPR000639	Epoxide hydrolase-like
jg10237.t1	IPR029058	Alpha/Beta hydrolase fold
jg10238.t1	IPR000073	Alpha/beta hydrolase fold-1
jg10238.t1	IPR022742	Serine aminopeptidase, S33
jg10238.t1	IPR029058	Alpha/Beta hydrolase fold
jg10239.t1	IPR005299	SAM dependent carboxyl methyltransferase
jg10239.t1	IPR029063	S-adenosyl-L-methionine-dependent methyltransferase
jg10239.t1	IPR042086	Methyltransferase, alpha-helical capping domain
jg1024.t1	IPR001461	Aspartic peptidase A1 family
jg1024.t1	IPR021109	Aspartic peptidase domain superfamily
jg1024.t1	IPR032799	Xylanase inhibitor, C-terminal
jg1024.t1	IPR032861	Xylanase inhibitor, N-terminal
jg1024.t1	IPR033121	Peptidase family A1 domain
jg10240.t1	IPR004667	ADP/ATP carrier protein
jg10241.t1	IPR027356	NPH3 domain
jg10242.t1	IPR002885	Pentatricopeptide repeat
jg10242.t1	IPR011990	Tetratricopeptide-like helical domain superfamily
jg10242.t1	IPR032867	DYW domain
jg10244.t1	IPR031563	Molybdate transporter 1/2
jg10245.t1	IPR012725	Chaperone DnaK
jg10245.t1	IPR013126	Heat shock protein 70 family
jg10245.t1	IPR018181	Heat shock protein 70, conserved site
jg10245.t1	IPR029047	Heat shock protein 70kD, peptide-binding domain superfamily
jg10245.t1	IPR029048	Heat shock protein 70kD, C-terminal domain superfamily
jg10246.t1	IPR013126	Heat shock protein 70 family
jg10246.t1	IPR029048	Heat shock protein 70kD, C-terminal domain superfamily
jg10248.t1	IPR013126	Heat shock protein 70 family
jg10248.t1	IPR029048	Heat shock protein 70kD, C-terminal domain superfamily
jg10249.t1	IPR000699	RIH domain
jg10249.t1	IPR011430	Down-regulated-in-metastasis protein
jg10249.t1	IPR011989	Armadillo-like helical
jg10249.t1	IPR016024	Armadillo-type fold
jg1025.t1	IPR000504	RNA recognition motif domain
jg1025.t1	IPR002004	Polyadenylate-binding protein/Hyperplastic disc protein
jg1025.t1	IPR003954	RNA recognition motif domain, eukaryote
jg1025.t1	IPR006515	Polyadenylate binding protein, human types 1, 2, 3, 4
jg1025.t1	IPR012677	Nucleotide-binding alpha-beta plait domain superfamily
jg1025.t1	IPR035979	RNA-binding domain superfamily
jg1025.t1	IPR036053	PABC (PABP) domain
jg10250.t1	IPR021319	Protein of unknown function DUF2921
jg10251.t1	IPR003439	ABC transporter-like
jg10251.t1	IPR003593	AAA+ ATPase domain
jg10251.t1	IPR013525	ABC-2 type transporter
jg10251.t1	IPR013581	Plant PDR ABC transporter associated
jg10251.t1	IPR027417	P-loop containing nucleoside triphosphate hydrolase
jg10251.t1	IPR029481	ABC-transporter N-terminal domain
jg10252.t1	IPR003439	ABC transporter-like
jg10252.t1	IPR003593	AAA+ ATPase domain
jg10252.t1	IPR013525	ABC-2 type transporter
jg10252.t1	IPR013581	Plant PDR ABC transporter associated
jg10252.t1	IPR027417	P-loop containing nucleoside triphosphate hydrolase
jg10252.t1	IPR029481	ABC-transporter N-terminal domain
jg10253.t1	IPR005123	Oxoglutarate/iron-dependent dioxygenase
jg10253.t1	IPR026992	Non-haem dioxygenase N-terminal domain
jg10253.t1	IPR027443	Isopenicillin N synthase-like
jg10254.t1	IPR005123	Oxoglutarate/iron-dependent dioxygenase
jg10254.t1	IPR026992	Non-haem dioxygenase N-terminal domain
jg10254.t1	IPR027443	Isopenicillin N synthase-like
jg10255.t1	IPR005123	Oxoglutarate/iron-dependent dioxygenase
jg10255.t1	IPR026992	Non-haem dioxygenase N-terminal domain
jg10255.t1	IPR027443	Isopenicillin N synthase-like
jg10257.t1	IPR013103	Reverse transcriptase, RNA-dependent DNA polymerase
jg10257.t1	IPR039537	Retrotransposon Ty1/copia-like
jg10258.t1	IPR012337	Ribonuclease H-like superfamily
jg10258.t1	IPR039537	Retrotransposon Ty1/copia-like
jg10258.t2	IPR012337	Ribonuclease H-like superfamily
jg10258.t2	IPR039537	Retrotransposon Ty1/copia-like
jg10259.t1	IPR001878	Zinc finger, CCHC-type
jg10259.t1	IPR036875	Zinc finger, CCHC-type superfamily
jg1026.t1	IPR018816	Cactin, central domain
jg1026.t1	IPR019134	Cactin, C-terminal
jg10260.t1	IPR005123	Oxoglutarate/iron-dependent dioxygenase
jg10260.t1	IPR026992	Non-haem dioxygenase N-terminal domain
jg10260.t1	IPR027443	Isopenicillin N synthase-like
jg10262.t1	IPR003593	AAA+ ATPase domain
jg10262.t1	IPR003959	ATPase, AAA-type, core
jg10262.t1	IPR003960	ATPase, AAA-type, conserved site
jg10262.t1	IPR015415	Vps4 oligomerisation, C-terminal
jg10262.t1	IPR027417	P-loop containing nucleoside triphosphate hydrolase
jg10262.t1	IPR028596	Katanin p60 subunit A1
jg10262.t1	IPR041569	AAA ATPase, AAA+ lid domain
jg10263.t1	IPR004838	Aminotransferases, class-I, pyridoxal-phosphate-binding site
jg10263.t1	IPR004839	Aminotransferase, class I/classII
jg10263.t1	IPR015421	Pyridoxal phosphate-dependent transferase, major domain
jg10263.t1	IPR015422	Pyridoxal phosphate-dependent transferase domain 1
jg10263.t1	IPR015424	Pyridoxal phosphate-dependent transferase
jg10264.t1	IPR004367	Cyclin, C-terminal domain
jg10264.t1	IPR006671	Cyclin, N-terminal
jg10264.t1	IPR013763	Cyclin-like
jg10264.t1	IPR036915	Cyclin-like superfamily
jg10264.t1	IPR039361	Cyclin
jg10264.t2	IPR004367	Cyclin, C-terminal domain
jg10264.t2	IPR006671	Cyclin, N-terminal
jg10264.t2	IPR013763	Cyclin-like
jg10264.t2	IPR036915	Cyclin-like superfamily
jg10264.t2	IPR039361	Cyclin
jg10265.t1	IPR027417	P-loop containing nucleoside triphosphate hydrolase
jg10266.t1	IPR000270	PB1 domain
jg10266.t1	IPR003311	AUX/IAA protein
jg10266.t1	IPR033389	AUX/IAA domain
jg10267.t1	IPR000270	PB1 domain
jg10267.t1	IPR003311	AUX/IAA protein
jg10267.t1	IPR033389	AUX/IAA domain
jg10268.t1	IPR025558	Domain of unknown function DUF4283
jg10268.t1	IPR025836	Zinc knuckle CX2CX4HX4C
jg10268.t1	IPR040256	Uncharacterized protein At4g02000-like
jg10269.t1	IPR036691	Endonuclease/exonuclease/phosphatase superfamily
jg1027.t1	IPR000559	Formate-tetrahydrofolate ligase, FTHFS
jg1027.t1	IPR027417	P-loop containing nucleoside triphosphate hydrolase
jg10270.t1	IPR004183	Extradiol ring-cleavage dioxygenase, class III enzyme, subunit B
jg10270.t1	IPR014436	Extradiol aromatic ring-opening dioxygenase, DODA-type
jg10271.t1	IPR002864	Acyl-ACP thioesterase
jg10271.t1	IPR029069	HotDog domain superfamily
jg10272.t1	IPR001841	Zinc finger, RING-type
jg10272.t1	IPR013083	Zinc finger, RING/FYVE/PHD-type
jg10273.t1	IPR011990	Tetratricopeptide-like helical domain superfamily
jg10273.t1	IPR013026	Tetratricopeptide repeat-containing domain
jg10273.t1	IPR019734	Tetratricopeptide repeat
jg10273.t1	IPR021183	N-terminal acetyltransferase A, auxiliary subunit
jg10274.t1	IPR001357	BRCT domain
jg10274.t1	IPR036420	BRCT domain superfamily
jg10277.t1	IPR028386	Centromere protein C/Mif2/cnp3
jg10277.t2	IPR028386	Centromere protein C/Mif2/cnp3
jg10278.t1	IPR006652	Kelch repeat type 1
jg10278.t1	IPR015915	Kelch-type beta propeller
jg10279.t1	IPR001810	F-box domain
jg10279.t1	IPR006652	Kelch repeat type 1
jg10279.t1	IPR015915	Kelch-type beta propeller
jg10279.t1	IPR036047	F-box-like domain superfamily
jg10280.t1	IPR001296	Glycosyl transferase, family 1
jg10280.t1	IPR041693	Glycosyl-transferase family 4_5
jg10281.t1	IPR018545	Btz domain
jg10283.t1	IPR038975	Thionin-like protein
jg10284.t1	IPR004332	Transposase, MuDR, plant
jg10284.t1	IPR006564	Zinc finger, PMZ-type
jg10284.t1	IPR007527	Zinc finger, SWIM-type
jg10284.t1	IPR018289	MULE transposase domain
jg10285.t1	IPR038765	Papain-like cysteine peptidase superfamily
jg10288.t1	IPR038975	Thionin-like protein
jg1029.t1	IPR001584	Integrase, catalytic core
jg1029.t1	IPR012337	Ribonuclease H-like superfamily
jg1029.t1	IPR036397	Ribonuclease H superfamily
jg1029.t2	IPR000477	Reverse transcriptase domain
jg1029.t2	IPR001584	Integrase, catalytic core
jg1029.t2	IPR002156	Ribonuclease H domain
jg1029.t2	IPR012337	Ribonuclease H-like superfamily
jg1029.t2	IPR036397	Ribonuclease H superfamily
jg10290.t1	IPR038975	Thionin-like protein
jg10292.t1	IPR000156	Ran binding domain
jg10292.t1	IPR011993	PH-like domain superfamily
jg10292.t1	IPR015007	Nuclear pore complex, NUP2/50/61
jg10293.t1	IPR001680	WD40 repeat
jg10293.t1	IPR006692	Coatomer, WD associated region
jg10293.t1	IPR015943	WD40/YVTN repeat-like-containing domain superfamily
jg10293.t1	IPR016453	Coatomer beta' subunit (COPB2)
jg10293.t1	IPR017986	WD40-repeat-containing domain
jg10293.t1	IPR020472	G-protein beta WD-40 repeat
jg10293.t1	IPR036322	WD40-repeat-containing domain superfamily
jg10295.t1	IPR007230	Peptidase S59, nucleoporin
jg10295.t1	IPR021967	Nuclear protein 96
jg10295.t1	IPR036903	Peptidase S59, nucleoporin superfamily
jg10295.t1	IPR037665	Nucleoporin peptidase S59-like
jg10296.t1	IPR001680	WD40 repeat
jg10296.t1	IPR015943	WD40/YVTN repeat-like-containing domain superfamily
jg10296.t1	IPR017986	WD40-repeat-containing domain
jg10296.t1	IPR019775	WD40 repeat, conserved site
jg10296.t1	IPR020472	G-protein beta WD-40 repeat
jg10296.t1	IPR036322	WD40-repeat-containing domain superfamily
jg10297.t1	IPR001680	WD40 repeat
jg10297.t1	IPR015943	WD40/YVTN repeat-like-containing domain superfamily
jg10297.t1	IPR017986	WD40-repeat-containing domain
jg10297.t1	IPR019775	WD40 repeat, conserved site
jg10297.t1	IPR020472	G-protein beta WD-40 repeat
jg10297.t1	IPR036322	WD40-repeat-containing domain superfamily
jg10298.t1	IPR001902	SLC26A/SulP transporter
jg10298.t1	IPR002645	STAS domain
jg10298.t1	IPR011547	SLC26A/SulP transporter domain
jg10298.t1	IPR018045	Sulphate anion transporter, conserved site
jg10298.t1	IPR030317	Sulfate transporter 3.4
jg10298.t1	IPR036513	STAS domain superfamily
jg10299.t1	IPR016973	Integral membrane protein SYS1
jg10299.t1	IPR019185	Integral membrane protein SYS1-related
jg103.t1	IPR000922	D-galactoside/L-rhamnose binding SUEL lectin domain
jg103.t1	IPR001944	Glycoside hydrolase, family 35
jg103.t1	IPR008979	Galactose-binding-like domain superfamily
jg103.t1	IPR017853	Glycoside hydrolase superfamily
jg103.t1	IPR019801	Glycoside hydrolase, family 35, conserved site
jg103.t1	IPR031330	Glycoside hydrolase 35, catalytic domain
jg103.t1	IPR041392	Beta-galactosidase, beta-sandwich domain
jg103.t2	IPR000922	D-galactoside/L-rhamnose binding SUEL lectin domain
jg103.t2	IPR001944	Glycoside hydrolase, family 35
jg103.t2	IPR008979	Galactose-binding-like domain superfamily
jg103.t2	IPR017853	Glycoside hydrolase superfamily
jg103.t2	IPR019801	Glycoside hydrolase, family 35, conserved site
jg103.t2	IPR031330	Glycoside hydrolase 35, catalytic domain
jg103.t2	IPR041392	Beta-galactosidase, beta-sandwich domain
jg10301.t1	IPR006904	Protein of unknown function DUF716
jg10303.t1	IPR007650	Zf-FLZ domain
jg10304.t1	IPR017877	Myb-like domain
jg10307.t1	IPR015915	Kelch-type beta propeller
jg10308.t1	IPR011992	EF-hand domain pair
jg1031.t1	IPR000719	Protein kinase domain
jg1031.t1	IPR008271	Serine/threonine-protein kinase, active site
jg1031.t1	IPR011009	Protein kinase-like domain superfamily
jg1031.t1	IPR017441	Protein kinase, ATP binding site
jg1031.t1	IPR025287	Wall-associated receptor kinase, galacturonan-binding domain
jg10310.t1	IPR002885	Pentatricopeptide repeat
jg10310.t1	IPR011990	Tetratricopeptide-like helical domain superfamily
jg10310.t1	IPR013126	Heat shock protein 70 family
jg10311.t1	IPR012871	Protein of unknown function DUF1677, Oryza sativa
jg10311.t1	IPR015915	Kelch-type beta propeller
jg10313.t1	IPR002885	Pentatricopeptide repeat
jg10313.t1	IPR011990	Tetratricopeptide-like helical domain superfamily
jg10314.t1	IPR013126	Heat shock protein 70 family
jg10314.t1	IPR029047	Heat shock protein 70kD, peptide-binding domain superfamily
jg10314.t1	IPR029048	Heat shock protein 70kD, C-terminal domain superfamily
jg10315.t1	IPR003822	Paired amphipathic helix
jg10315.t1	IPR006554	Helicase-like, DEXD box c2 type
jg10315.t1	IPR006555	ATP-dependent helicase, C-terminal
jg10315.t1	IPR010614	DEAD2
jg10315.t1	IPR013020	ATP-dependent helicase Rad3/Chl1-like
jg10315.t1	IPR014001	Helicase superfamily 1/2, ATP-binding domain
jg10315.t1	IPR014013	Helicase superfamily 1/2, ATP-binding domain, DinG/Rad3-type
jg10315.t1	IPR027417	P-loop containing nucleoside triphosphate hydrolase
jg10315.t2	IPR003822	Paired amphipathic helix
jg10315.t2	IPR006554	Helicase-like, DEXD box c2 type
jg10315.t2	IPR006555	ATP-dependent helicase, C-terminal
jg10315.t2	IPR010614	DEAD2
jg10315.t2	IPR013020	ATP-dependent helicase Rad3/Chl1-like
jg10315.t2	IPR014001	Helicase superfamily 1/2, ATP-binding domain
jg10315.t2	IPR014013	Helicase superfamily 1/2, ATP-binding domain, DinG/Rad3-type
jg10315.t2	IPR027417	P-loop containing nucleoside triphosphate hydrolase
jg10317.t1	IPR006458	Ovate protein family, C-terminal
jg10317.t1	IPR038933	Ovate protein family
jg1032.t1	IPR001179	FKBP-type peptidyl-prolyl cis-trans isomerase domain
jg10321.t1	IPR025558	Domain of unknown function DUF4283
jg10321.t1	IPR040256	Uncharacterized protein At4g02000-like
jg10323.t1	IPR004864	Late embryogenesis abundant protein, LEA_2 subgroup
jg10324.t1	IPR001806	Small GTPase
jg10324.t1	IPR005225	Small GTP-binding protein domain
jg10324.t1	IPR027417	P-loop containing nucleoside triphosphate hydrolase
jg10326.t1	IPR006867	Domain of unknown function DUF632
jg10326.t1	IPR006868	Domain of unknown function DUF630
jg10326.t1	IPR039950	Nitrate regulatory gene2 protein
jg10326.t2	IPR006867	Domain of unknown function DUF632
jg10326.t2	IPR006868	Domain of unknown function DUF630
jg10326.t2	IPR039950	Nitrate regulatory gene2 protein
jg10327.t1	IPR007527	Zinc finger, SWIM-type
jg10333.t1	IPR003656	Zinc finger, BED-type
jg10333.t1	IPR008906	HAT, C-terminal dimerisation domain
jg10333.t1	IPR012337	Ribonuclease H-like superfamily
jg10333.t1	IPR025525	hAT-like transposase, RNase-H fold
jg10333.t1	IPR037220	Zinc finger BED domain
jg10334.t1	IPR007527	Zinc finger, SWIM-type
jg10336.t1	IPR038899	Methyltransferase-like protein 22
jg10339.t1	IPR013880	Yos1-like
jg1034.t1	IPR040265	Protein CHUP1-like
jg10340.t1	IPR011989	Armadillo-like helical
jg10340.t1	IPR016024	Armadillo-type fold
jg10341.t1	IPR001584	Integrase, catalytic core
jg10341.t1	IPR001878	Zinc finger, CCHC-type
jg10341.t1	IPR012337	Ribonuclease H-like superfamily
jg10341.t1	IPR013103	Reverse transcriptase, RNA-dependent DNA polymerase
jg10341.t1	IPR025724	GAG-pre-integrase domain
jg10341.t1	IPR029472	Retrotransposon Copia-like, N-terminal
jg10341.t1	IPR036397	Ribonuclease H superfamily
jg10341.t1	IPR036875	Zinc finger, CCHC-type superfamily
jg10341.t1	IPR039537	Retrotransposon Ty1/copia-like
jg10342.t1	IPR019410	Lysine methyltransferase
jg10342.t1	IPR029063	S-adenosyl-L-methionine-dependent methyltransferase
jg10342.t1	IPR038899	Methyltransferase-like protein 22
jg10342.t2	IPR019410	Lysine methyltransferase
jg10342.t2	IPR029063	S-adenosyl-L-methionine-dependent methyltransferase
jg10342.t2	IPR038899	Methyltransferase-like protein 22
jg10343.t1	IPR005061	Vacuolar protein sorting-associated protein Ist1
jg10343.t1	IPR042277	Vacuolar protein sorting-associated protein IST1-like
jg10344.t1	IPR000008	C2 domain
jg10344.t1	IPR035892	C2 domain superfamily
jg10345.t1	IPR000719	Protein kinase domain
jg10345.t1	IPR001611	Leucine-rich repeat
jg10345.t1	IPR003591	Leucine-rich repeat, typical subtype
jg10345.t1	IPR008271	Serine/threonine-protein kinase, active site
jg10345.t1	IPR011009	Protein kinase-like domain superfamily
jg10345.t1	IPR013210	Leucine-rich repeat-containing N-terminal, plant-type
jg10345.t1	IPR017441	Protein kinase, ATP binding site
jg10345.t1	IPR032675	Leucine-rich repeat domain superfamily
jg10347.t1	IPR005162	Retrotransposon gag domain
jg10349.t1	IPR003656	Zinc finger, BED-type
jg10349.t1	IPR007021	Domain of unknown function DUF659
jg10349.t1	IPR008906	HAT, C-terminal dimerisation domain
jg10349.t1	IPR012337	Ribonuclease H-like superfamily
jg1035.t1	IPR001087	GDSL lipase/esterase
jg1035.t1	IPR036514	SGNH hydrolase superfamily
jg10350.t1	IPR000719	Protein kinase domain
jg10350.t1	IPR001245	Serine-threonine/tyrosine-protein kinase, catalytic domain
jg10350.t1	IPR001480	Bulb-type lectin domain
jg10350.t1	IPR003609	PAN/Apple domain
jg10350.t1	IPR008271	Serine/threonine-protein kinase, active site
jg10350.t1	IPR011009	Protein kinase-like domain superfamily
jg10350.t1	IPR021820	S-locus receptor kinase, C-terminal
jg10350.t1	IPR024171	S-receptor-like serine/threonine-protein kinase
jg10350.t1	IPR036426	Bulb-type lectin domain superfamily
jg10351.t1	IPR001245	Serine-threonine/tyrosine-protein kinase, catalytic domain
jg10351.t1	IPR011009	Protein kinase-like domain superfamily
jg10356.t1	IPR002067	Mitochondrial carrier protein
jg10356.t1	IPR018108	Mitochondrial substrate/solute carrier
jg10356.t1	IPR023395	Mitochondrial carrier domain superfamily
jg10357.t1	IPR001852	Pyridoxal 5'-phosphate synthase subunit PdxS/SNZ
jg10357.t1	IPR011060	Ribulose-phosphate binding barrel
jg10357.t1	IPR013785	Aldolase-type TIM barrel
jg10357.t1	IPR033755	PdxS/SNZ N-terminal domain
jg10358.t1	IPR001752	Kinesin motor domain
jg10358.t1	IPR019821	Kinesin motor domain, conserved site
jg10358.t1	IPR027417	P-loop containing nucleoside triphosphate hydrolase
jg10358.t1	IPR027640	Kinesin-like protein
jg10358.t1	IPR036961	Kinesin motor domain superfamily
jg10359.t1	IPR002156	Ribonuclease H domain
jg10359.t1	IPR036397	Ribonuclease H superfamily
jg1036.t1	IPR001087	GDSL lipase/esterase
jg1036.t1	IPR036514	SGNH hydrolase superfamily
jg10361.t1	IPR006554	Helicase-like, DEXD box c2 type
jg10361.t1	IPR006555	ATP-dependent helicase, C-terminal
jg10361.t1	IPR010614	DEAD2
jg10361.t1	IPR013020	ATP-dependent helicase Rad3/Chl1-like
jg10361.t1	IPR014001	Helicase superfamily 1/2, ATP-binding domain
jg10361.t1	IPR014013	Helicase superfamily 1/2, ATP-binding domain, DinG/Rad3-type
jg10361.t1	IPR027417	P-loop containing nucleoside triphosphate hydrolase
jg10361.t1	IPR028331	ATP-dependent RNA helicase CHL1/DDX11
jg10362.t1	IPR001569	Ribosomal protein L37e
jg10362.t1	IPR011331	Ribosomal protein L37ae/L37e
jg10362.t1	IPR011332	Zinc-binding ribosomal protein
jg10362.t1	IPR018267	Ribosomal protein L37e, conserved site
jg10363.t1	IPR032675	Leucine-rich repeat domain superfamily
jg10363.t1	IPR041118	Rx, N-terminal
jg10364.t1	IPR041118	Rx, N-terminal
jg10365.t1	IPR013937	Sorting nexin, C-terminal
jg10366.t1	IPR002813	Arginine biosynthesis protein ArgJ
jg10366.t1	IPR016117	ArgJ-like domain superfamily
jg10366.t1	IPR042195	ArgJ beta chain, C-terminal domain
jg10366.t2	IPR002813	Arginine biosynthesis protein ArgJ
jg10366.t2	IPR016117	ArgJ-like domain superfamily
jg10366.t2	IPR042195	ArgJ beta chain, C-terminal domain
jg10367.t1	IPR041118	Rx, N-terminal
jg10368.t1	IPR013937	Sorting nexin, C-terminal
jg10369.t1	IPR032675	Leucine-rich repeat domain superfamily
jg10369.t1	IPR041118	Rx, N-terminal
jg1037.t1	IPR000569	HECT domain
jg1037.t1	IPR035983	HECT, E3 ligase catalytic domain
jg10370.t1	IPR001683	Phox homologous domain
jg10370.t1	IPR003114	Phox-associated domain
jg10370.t1	IPR013937	Sorting nexin, C-terminal
jg10370.t1	IPR036871	PX domain superfamily
jg10372.t1	IPR000719	Protein kinase domain
jg10372.t1	IPR001245	Serine-threonine/tyrosine-protein kinase, catalytic domain
jg10372.t1	IPR008271	Serine/threonine-protein kinase, active site
jg10372.t1	IPR011009	Protein kinase-like domain superfamily
jg10372.t1	IPR017441	Protein kinase, ATP binding site
jg10373.t1	IPR005174	Domain unknown function DUF295
jg10375.t1	IPR011989	Armadillo-like helical
jg10375.t1	IPR016024	Armadillo-type fold
jg10375.t1	IPR024741	Condensin-2 complex subunit G2
jg10376.t1	IPR001806	Small GTPase
jg10376.t1	IPR005225	Small GTP-binding protein domain
jg10376.t1	IPR027417	P-loop containing nucleoside triphosphate hydrolase
jg10379.t1	IPR002781	Transmembrane protein TauE-like
jg10381.t1	IPR039537	Retrotransposon Ty1/copia-like
jg10382.t1	IPR013103	Reverse transcriptase, RNA-dependent DNA polymerase
jg10382.t1	IPR039537	Retrotransposon Ty1/copia-like
jg10383.t1	IPR002781	Transmembrane protein TauE-like
jg10383.t2	IPR002781	Transmembrane protein TauE-like
jg10385.t1	IPR001372	Dynein light chain, type 1/2
jg10385.t1	IPR037177	Dynein light chain superfamily
jg10386.t1	IPR004864	Late embryogenesis abundant protein, LEA_2 subgroup
jg10387.t1	IPR013766	Thioredoxin domain
jg10387.t1	IPR017937	Thioredoxin, conserved site
jg10387.t1	IPR036249	Thioredoxin-like superfamily
jg10388.t1	IPR006139	D-isomer specific 2-hydroxyacid dehydrogenase, catalytic domain
jg10388.t1	IPR006140	D-isomer specific 2-hydroxyacid dehydrogenase, NAD-binding domain
jg10388.t1	IPR036291	NAD(P)-binding domain superfamily
jg1039.t1	IPR002885	Pentatricopeptide repeat
jg1039.t1	IPR011990	Tetratricopeptide-like helical domain superfamily
jg1039.t1	IPR032867	DYW domain
jg10390.t1	IPR006139	D-isomer specific 2-hydroxyacid dehydrogenase, catalytic domain
jg10390.t1	IPR006140	D-isomer specific 2-hydroxyacid dehydrogenase, NAD-binding domain
jg10390.t1	IPR036291	NAD(P)-binding domain superfamily
jg10391.t1	IPR005512	PRONE domain
jg10391.t1	IPR038937	Rop guanine nucleotide exchange factor
jg10392.t1	IPR004928	Photosystem I PsaH, reaction centre subunit VI
jg10393.t1	IPR000266	Ribosomal protein S17/S11
jg10393.t1	IPR012340	Nucleic acid-binding, OB-fold
jg10393.t1	IPR019979	Ribosomal protein S17, conserved site
jg10393.t1	IPR019984	30S ribosomal protein S17
jg10394.t1	IPR001356	Homeobox domain
jg10394.t1	IPR002913	START domain
jg10394.t1	IPR009057	Homeobox-like domain superfamily
jg10394.t1	IPR017970	Homeobox, conserved site
jg10394.t1	IPR042160	Homeobox-leucine zipper protein GLABRA2/ANL2/PDF2/ATML1-like
jg10394.t2	IPR001356	Homeobox domain
jg10394.t2	IPR002913	START domain
jg10394.t2	IPR009057	Homeobox-like domain superfamily
jg10394.t2	IPR017970	Homeobox, conserved site
jg10394.t2	IPR042160	Homeobox-leucine zipper protein GLABRA2/ANL2/PDF2/ATML1-like
jg10395.t1	IPR019188	Small nuclear RNA activating complex (SNAPc), subunit SNAP43
jg10396.t1	IPR001841	Zinc finger, RING-type
jg10396.t1	IPR013083	Zinc finger, RING/FYVE/PHD-type
jg10397.t1	IPR022091	TATA element modulatory factor 1, TATA binding
jg10397.t1	IPR022092	TATA element modulatory factor 1 DNA binding
jg10398.t1	IPR003663	Sugar/inositol transporter
jg10398.t1	IPR005828	Major facilitator, sugar transporter-like
jg10398.t1	IPR005829	Sugar transporter, conserved site
jg10398.t1	IPR020846	Major facilitator superfamily domain
jg10398.t1	IPR036259	MFS transporter superfamily
jg10399.t1	IPR001878	Zinc finger, CCHC-type
jg10399.t1	IPR002156	Ribonuclease H domain
jg10399.t1	IPR012337	Ribonuclease H-like superfamily
jg10399.t1	IPR025558	Domain of unknown function DUF4283
jg10399.t1	IPR036397	Ribonuclease H superfamily
jg10399.t1	IPR040256	Uncharacterized protein At4g02000-like
jg104.t1	IPR000225	Armadillo
jg104.t1	IPR000569	HECT domain
jg104.t1	IPR011989	Armadillo-like helical
jg104.t1	IPR016024	Armadillo-type fold
jg104.t1	IPR035983	HECT, E3 ligase catalytic domain
jg1040.t1	IPR004263	Exostosin-like
jg1040.t1	IPR040911	Exostosin, GT47 domain
jg10400.t1	IPR005616	CcmH/CycL/Ccl2/NrfF family
jg10400.t1	IPR038297	CcmH/CycL/Ccl2/NrfF domain superfamily
jg10401.t1	IPR002781	Transmembrane protein TauE-like
jg10402.t1	IPR008709	Neurochondrin
jg10405.t1	IPR000873	AMP-dependent synthetase/ligase
jg10405.t1	IPR020845	AMP-binding, conserved site
jg10405.t1	IPR025110	AMP-binding enzyme, C-terminal domain
jg10405.t1	IPR042099	AMP-dependent synthetase-like superfamily
jg10407.t1	IPR006683	Thioesterase domain
jg10407.t1	IPR029069	HotDog domain superfamily
jg10407.t1	IPR039298	Acyl-coenzyme A thioesterase 13
jg10408.t1	IPR001223	Glycoside hydrolase family 18, catalytic domain
jg10408.t1	IPR001579	Glycoside hydrolase, chitinase active site
jg10408.t1	IPR017853	Glycoside hydrolase superfamily
jg10409.t1	IPR001584	Integrase, catalytic core
jg10409.t1	IPR001878	Zinc finger, CCHC-type
jg10409.t1	IPR012337	Ribonuclease H-like superfamily
jg10409.t1	IPR013103	Reverse transcriptase, RNA-dependent DNA polymerase
jg10409.t1	IPR025724	GAG-pre-integrase domain
jg10409.t1	IPR036397	Ribonuclease H superfamily
jg10409.t1	IPR036875	Zinc finger, CCHC-type superfamily
jg10409.t1	IPR039537	Retrotransposon Ty1/copia-like
jg1041.t1	IPR002156	Ribonuclease H domain
jg1041.t1	IPR012337	Ribonuclease H-like superfamily
jg1041.t1	IPR026960	Reverse transcriptase zinc-binding domain
jg1041.t1	IPR036397	Ribonuclease H superfamily
jg10410.t1	IPR027728	Topless family
jg10412.t1	IPR029327	HAUS augmin-like complex subunit 4
jg10413.t1	IPR000868	Isochorismatase-like
jg10413.t1	IPR036380	Isochorismatase-like superfamily
jg10414.t1	IPR011990	Tetratricopeptide-like helical domain superfamily
jg10415.t1	IPR011598	Myc-type, basic helix-loop-helix (bHLH) domain
jg10415.t1	IPR036638	Helix-loop-helix DNA-binding domain superfamily
jg10415.t2	IPR011598	Myc-type, basic helix-loop-helix (bHLH) domain
jg10415.t2	IPR036638	Helix-loop-helix DNA-binding domain superfamily
jg10416.t1	IPR002156	Ribonuclease H domain
jg10416.t1	IPR012337	Ribonuclease H-like superfamily
jg10416.t1	IPR036397	Ribonuclease H superfamily
jg10417.t1	IPR001841	Zinc finger, RING-type
jg10417.t1	IPR006845	Pex, N-terminal
jg10417.t1	IPR013083	Zinc finger, RING/FYVE/PHD-type
jg10417.t1	IPR017907	Zinc finger, RING-type, conserved site
jg10418.t1	IPR011990	Tetratricopeptide-like helical domain superfamily
jg10419.t1	IPR000270	PB1 domain
jg10419.t1	IPR003311	AUX/IAA protein
jg10419.t1	IPR033389	AUX/IAA domain
jg1042.t1	IPR002781	Transmembrane protein TauE-like
jg10421.t1	IPR001680	WD40 repeat
jg10421.t1	IPR015943	WD40/YVTN repeat-like-containing domain superfamily
jg10421.t1	IPR017986	WD40-repeat-containing domain
jg10421.t1	IPR020472	G-protein beta WD-40 repeat
jg10421.t1	IPR036322	WD40-repeat-containing domain superfamily
jg10422.t1	IPR004087	K Homology domain
jg10422.t1	IPR004088	K Homology domain, type 1
jg10422.t1	IPR009097	Cyclic phosphodiesterase
jg10422.t1	IPR009210	Activating signal cointegrator 1 complex subunit 1
jg10422.t1	IPR019510	Protein kinase A anchor protein, nuclear localisation signal domain
jg10422.t1	IPR036612	K Homology domain, type 1 superfamily
jg10422.t2	IPR004087	K Homology domain
jg10422.t2	IPR004088	K Homology domain, type 1
jg10422.t2	IPR009097	Cyclic phosphodiesterase
jg10422.t2	IPR009210	Activating signal cointegrator 1 complex subunit 1
jg10422.t2	IPR019510	Protein kinase A anchor protein, nuclear localisation signal domain
jg10422.t2	IPR036612	K Homology domain, type 1 superfamily
jg10423.t1	IPR001680	WD40 repeat
jg10423.t1	IPR015943	WD40/YVTN repeat-like-containing domain superfamily
jg10423.t1	IPR017986	WD40-repeat-containing domain
jg10423.t1	IPR019775	WD40 repeat, conserved site
jg10423.t1	IPR036322	WD40-repeat-containing domain superfamily
jg10424.t1	IPR000425	Major intrinsic protein
jg10424.t1	IPR022357	Major intrinsic protein, conserved site
jg10424.t1	IPR023271	Aquaporin-like
jg10424.t1	IPR034294	Aquaporin transporter
jg10425.t1	IPR001041	2Fe-2S ferredoxin-type iron-sulfur binding domain
jg10425.t1	IPR012675	Beta-grasp domain superfamily
jg10425.t1	IPR036010	2Fe-2S ferredoxin-like superfamily
jg10426.t1	IPR013471	Ribonuclease Z/BN
jg10426.t1	IPR027794	tRNase Z endonuclease
jg10426.t1	IPR036866	Ribonuclease Z/Hydroxyacylglutathione hydrolase-like
jg10427.t1	IPR002014	VHS domain
jg10427.t1	IPR008942	ENTH/VHS
jg10427.t1	IPR013809	ENTH domain
jg10427.t1	IPR016024	Armadillo-type fold
jg10427.t1	IPR039273	AP-4 complex accessory subunit Tepsin
jg10427.t2	IPR002014	VHS domain
jg10427.t2	IPR008942	ENTH/VHS
jg10427.t2	IPR013809	ENTH domain
jg10427.t2	IPR016024	Armadillo-type fold
jg10427.t2	IPR039273	AP-4 complex accessory subunit Tepsin
jg10428.t1	IPR041118	Rx, N-terminal
jg10429.t1	IPR003593	AAA+ ATPase domain
jg10429.t1	IPR003959	ATPase, AAA-type, core
jg10429.t1	IPR003960	ATPase, AAA-type, conserved site
jg10429.t1	IPR027417	P-loop containing nucleoside triphosphate hydrolase
jg10429.t1	IPR041569	AAA ATPase, AAA+ lid domain
jg1043.t1	IPR000719	Protein kinase domain
jg1043.t1	IPR008271	Serine/threonine-protein kinase, active site
jg1043.t1	IPR011009	Protein kinase-like domain superfamily
jg1043.t1	IPR017441	Protein kinase, ATP binding site
jg10430.t1	IPR000477	Reverse transcriptase domain
jg10430.t1	IPR021109	Aspartic peptidase domain superfamily
jg10431.t1	IPR021109	Aspartic peptidase domain superfamily
jg10431.t2	IPR021109	Aspartic peptidase domain superfamily
jg10431.t3	IPR021109	Aspartic peptidase domain superfamily
jg10433.t1	IPR011685	LETM1-like
jg10434.t1	IPR009069	Cysteine alpha-hairpin motif superfamily
jg10434.t1	IPR010625	CHCH
jg10435.t1	IPR009637	Lung seven transmembrane receptor-like
jg10436.t1	IPR001471	AP2/ERF domain
jg10436.t1	IPR016177	DNA-binding domain superfamily
jg10436.t1	IPR036955	AP2/ERF domain superfamily
jg10437.t1	IPR002156	Ribonuclease H domain
jg10437.t1	IPR012337	Ribonuclease H-like superfamily
jg10437.t1	IPR036397	Ribonuclease H superfamily
jg10439.t1	IPR024752	Myb/SANT-like domain
jg10441.t1	IPR003593	AAA+ ATPase domain
jg10441.t1	IPR003959	ATPase, AAA-type, core
jg10441.t1	IPR003960	ATPase, AAA-type, conserved site
jg10441.t1	IPR027417	P-loop containing nucleoside triphosphate hydrolase
jg10441.t1	IPR041569	AAA ATPase, AAA+ lid domain
jg10442.t1	IPR032675	Leucine-rich repeat domain superfamily
jg10443.t1	IPR041118	Rx, N-terminal
jg10444.t1	IPR002100	Transcription factor, MADS-box
jg10444.t1	IPR036879	Transcription factor, MADS-box superfamily
jg10445.t1	IPR019083	IGR protein motif
jg10446.t1	IPR011043	Galactose oxidase/kelch, beta-propeller
jg10446.t1	IPR017972	Cytochrome P450, conserved site
jg10447.t1	IPR002110	Ankyrin repeat
jg10447.t1	IPR020683	Ankyrin repeat-containing domain
jg10447.t1	IPR026961	PGG domain
jg10447.t1	IPR036770	Ankyrin repeat-containing domain superfamily
jg10448.t1	IPR002110	Ankyrin repeat
jg10448.t1	IPR020683	Ankyrin repeat-containing domain
jg10448.t1	IPR026961	PGG domain
jg10448.t1	IPR036770	Ankyrin repeat-containing domain superfamily
jg10449.t1	IPR002182	NB-ARC
jg10449.t1	IPR027417	P-loop containing nucleoside triphosphate hydrolase
jg10449.t1	IPR032675	Leucine-rich repeat domain superfamily
jg10449.t1	IPR041118	Rx, N-terminal
jg10449.t2	IPR032675	Leucine-rich repeat domain superfamily
jg10449.t3	IPR041118	Rx, N-terminal
jg1045.t1	IPR000988	Ribosomal protein L24e-related
jg1045.t1	IPR011017	TRASH domain
jg1045.t1	IPR023442	Ribosomal protein L24e, conserved site
jg1045.t1	IPR038630	Ribosomal protein L24e/L24 superfamily
jg10450.t1	IPR002110	Ankyrin repeat
jg10450.t1	IPR020683	Ankyrin repeat-containing domain
jg10450.t1	IPR026961	PGG domain
jg10450.t1	IPR036770	Ankyrin repeat-containing domain superfamily
jg10451.t1	IPR001878	Zinc finger, CCHC-type
jg10451.t1	IPR005162	Retrotransposon gag domain
jg10451.t1	IPR036875	Zinc finger, CCHC-type superfamily
jg10452.t1	IPR000477	Reverse transcriptase domain
jg10452.t1	IPR001584	Integrase, catalytic core
jg10452.t1	IPR012337	Ribonuclease H-like superfamily
jg10452.t1	IPR021109	Aspartic peptidase domain superfamily
jg10452.t1	IPR036397	Ribonuclease H superfamily
jg10452.t1	IPR041577	Reverse transcriptase/retrotransposon-derived protein, RNase H-like domain
jg10452.t1	IPR041588	Integrase zinc-binding domain
jg10454.t1	IPR002110	Ankyrin repeat
jg10454.t1	IPR020683	Ankyrin repeat-containing domain
jg10454.t1	IPR036770	Ankyrin repeat-containing domain superfamily
jg10455.t1	IPR026961	PGG domain
jg10456.t1	IPR003245	Phytocyanin domain
jg10456.t1	IPR008972	Cupredoxin
jg10456.t1	IPR039391	Phytocyanin
jg10457.t1	IPR001619	Sec1-like protein
jg10457.t1	IPR027482	Sec1-like, domain 2
jg10457.t1	IPR036045	Sec1-like superfamily
jg10458.t1	IPR003593	AAA+ ATPase domain
jg10458.t1	IPR003959	ATPase, AAA-type, core
jg10458.t1	IPR006459	Casparian strip membrane protein
jg10458.t1	IPR006702	Casparian strip membrane protein domain
jg10458.t1	IPR027417	P-loop containing nucleoside triphosphate hydrolase
jg10458.t1	IPR037219	Peptidase M41-like
jg10458.t1	IPR041569	AAA ATPase, AAA+ lid domain
jg10459.t1	IPR007846	RNA-recognition motif (RRM) Nup35-type domain
jg10459.t1	IPR012677	Nucleotide-binding alpha-beta plait domain superfamily
jg10459.t1	IPR017389	Nucleoporin, NUP53
jg10459.t1	IPR035979	RNA-binding domain superfamily
jg1046.t1	IPR000047	Helix-turn-helix motif
jg1046.t1	IPR001356	Homeobox domain
jg1046.t1	IPR003106	Leucine zipper, homeobox-associated
jg1046.t1	IPR009057	Homeobox-like domain superfamily
jg1046.t1	IPR017970	Homeobox, conserved site
jg10461.t1	IPR000679	Zinc finger, GATA-type
jg10461.t1	IPR013088	Zinc finger, NHR/GATA-type
jg10461.t1	IPR016679	Transcription factor, GATA, plant
jg10462.t1	IPR001680	WD40 repeat
jg10462.t1	IPR015943	WD40/YVTN repeat-like-containing domain superfamily
jg10462.t1	IPR017986	WD40-repeat-containing domain
jg10462.t1	IPR020472	G-protein beta WD-40 repeat
jg10462.t1	IPR036322	WD40-repeat-containing domain superfamily
jg10462.t1	IPR037363	Sec13/Seh1 family
jg10463.t1	IPR001356	Homeobox domain
jg10463.t1	IPR002913	START domain
jg10463.t1	IPR009057	Homeobox-like domain superfamily
jg10463.t1	IPR013978	MEKHLA
jg10463.t1	IPR023393	START-like domain superfamily
jg10464.t1	IPR012876	Protein of unknown function DUF1677, plant
jg10465.t1	IPR008480	Protein of unknown function DUF761, plant
jg10468.t1	IPR000719	Protein kinase domain
jg10468.t1	IPR008271	Serine/threonine-protein kinase, active site
jg10468.t1	IPR011009	Protein kinase-like domain superfamily
jg10468.t1	IPR017441	Protein kinase, ATP binding site
jg10469.t1	IPR001356	Homeobox domain
jg10469.t1	IPR032001	SAWADEE domain
jg10469.t1	IPR039276	Protein SAWADEE HOMEODOMAIN HOMOLOG 1/2
jg1047.t1	IPR001810	F-box domain
jg1047.t1	IPR025886	Phloem protein 2-like
jg1047.t1	IPR036047	F-box-like domain superfamily
jg10470.t1	IPR032675	Leucine-rich repeat domain superfamily
jg10470.t1	IPR041118	Rx, N-terminal
jg10472.t1	IPR003593	AAA+ ATPase domain
jg10472.t1	IPR003959	ATPase, AAA-type, core
jg10472.t1	IPR027417	P-loop containing nucleoside triphosphate hydrolase
jg10473.t1	IPR005123	Oxoglutarate/iron-dependent dioxygenase
jg10473.t1	IPR026992	Non-haem dioxygenase N-terminal domain
jg10473.t1	IPR027443	Isopenicillin N synthase-like
jg10474.t1	IPR003439	ABC transporter-like
jg10474.t1	IPR003593	AAA+ ATPase domain
jg10474.t1	IPR013525	ABC-2 type transporter
jg10474.t1	IPR013581	Plant PDR ABC transporter associated
jg10474.t1	IPR027417	P-loop containing nucleoside triphosphate hydrolase
jg10474.t1	IPR029481	ABC-transporter N-terminal domain
jg10475.t1	IPR002083	MATH/TRAF domain
jg10475.t1	IPR008974	TRAF-like
jg10476.t1	IPR000743	Glycoside hydrolase, family 28
jg10476.t1	IPR006626	Parallel beta-helix repeat
jg10476.t1	IPR011050	Pectin lyase fold/virulence factor
jg10476.t1	IPR012334	Pectin lyase fold
jg10478.t1	IPR002083	MATH/TRAF domain
jg10478.t1	IPR008974	TRAF-like
jg10479.t1	IPR000743	Glycoside hydrolase, family 28
jg10479.t1	IPR006626	Parallel beta-helix repeat
jg10479.t1	IPR011050	Pectin lyase fold/virulence factor
jg10479.t1	IPR012334	Pectin lyase fold
jg10482.t1	IPR001891	Malic oxidoreductase
jg10482.t1	IPR012301	Malic enzyme, N-terminal domain
jg10482.t1	IPR012302	Malic enzyme, NAD-binding
jg10482.t1	IPR015884	Malic enzyme, conserved site
jg10482.t1	IPR036291	NAD(P)-binding domain superfamily
jg10482.t1	IPR037062	Malic enzyme, N-terminal domain superfamily
jg10483.t1	IPR032675	Leucine-rich repeat domain superfamily
jg10483.t1	IPR041118	Rx, N-terminal
jg10485.t1	IPR001005	SANT/Myb domain
jg10485.t1	IPR006447	Myb domain, plants
jg10485.t1	IPR009057	Homeobox-like domain superfamily
jg10485.t1	IPR017930	Myb domain
jg10488.t1	IPR001932	PPM-type phosphatase domain
jg10488.t1	IPR015655	Protein phosphatase 2C family
jg10488.t1	IPR036457	PPM-type phosphatase domain superfamily
jg10489.t1	IPR002156	Ribonuclease H domain
jg10489.t2	IPR002156	Ribonuclease H domain
jg1049.t1	IPR001697	Pyruvate kinase
jg1049.t1	IPR011037	Pyruvate kinase-like, insert domain superfamily
jg1049.t1	IPR015793	Pyruvate kinase, barrel
jg1049.t1	IPR015795	Pyruvate kinase, C-terminal
jg1049.t1	IPR015806	Pyruvate kinase, insert domain superfamily
jg1049.t1	IPR015813	Pyruvate/Phosphoenolpyruvate kinase-like domain superfamily
jg1049.t1	IPR036918	Pyruvate kinase, C-terminal domain superfamily
jg1049.t1	IPR040442	Pyruvate kinase-like domain superfamily
jg10490.t1	IPR008207	Signal transduction histidine kinase, phosphotransfer (Hpt) domain
jg10490.t1	IPR036641	HPT domain superfamily
jg10491.t1	IPR007133	RNA polymerase II associated factor Paf1
jg10492.t1	IPR011989	Armadillo-like helical
jg10492.t1	IPR016024	Armadillo-type fold
jg10492.t1	IPR024687	MMS19, C-terminal
jg10492.t1	IPR029240	MMS19, N-terminal
jg10492.t1	IPR039920	DNA repair/transcription protein MET18/MMS19
jg10494.t1	IPR003819	TauD/TfdA-like domain
jg10494.t1	IPR042098	Taurine dioxygenase TauD-like superfamily
jg10495.t1	IPR000719	Protein kinase domain
jg10495.t1	IPR008271	Serine/threonine-protein kinase, active site
jg10495.t1	IPR011009	Protein kinase-like domain superfamily
jg10495.t1	IPR017441	Protein kinase, ATP binding site
jg10495.t1	IPR018392	LysM domain
jg10495.t1	IPR036779	LysM domain superfamily
jg10496.t1	IPR001344	Chlorophyll A-B binding protein, plant
jg10496.t1	IPR022796	Chlorophyll A-B binding protein
jg10496.t1	IPR023329	Chlorophyll a/b binding domain superfamily
jg10497.t1	IPR000270	PB1 domain
jg10497.t1	IPR003311	AUX/IAA protein
jg10497.t1	IPR033389	AUX/IAA domain
jg10498.t1	IPR001312	Hexokinase
jg10498.t1	IPR019807	Hexokinase, binding site
jg10498.t1	IPR022672	Hexokinase, N-terminal
jg10498.t1	IPR022673	Hexokinase, C-terminal
jg10499.t1	IPR002934	Polymerase, nucleotidyl transferase domain
jg10499.t1	IPR007010	Poly(A) polymerase, RNA-binding domain
jg10499.t1	IPR007012	Poly(A) polymerase, central domain
jg10499.t1	IPR011068	Nucleotidyltransferase, class I-like, C-terminal
jg10499.t1	IPR014492	Poly(A) polymerase
jg1050.t1	IPR001048	Aspartate/glutamate/uridylate kinase
jg1050.t1	IPR011817	Uridylate kinase
jg1050.t1	IPR015963	Uridylate kinase, bacteria
jg1050.t1	IPR036393	Acetylglutamate kinase-like superfamily
jg10500.t1	IPR000048	IQ motif, EF-hand binding site
jg10500.t1	IPR025064	Domain of unknown function DUF4005
jg10502.t1	IPR000010	Cystatin domain
jg10503.t1	IPR000010	Cystatin domain
jg10504.t1	IPR000010	Cystatin domain
jg10505.t1	IPR000010	Cystatin domain
jg10507.t1	IPR005455	Profilin
jg10507.t1	IPR027310	Profilin conserved site
jg10507.t1	IPR036140	Profilin superfamily
jg10508.t1	IPR005519	Acid phosphatase, class B-like
jg10508.t1	IPR010028	Acid phosphatase, plant
jg10508.t1	IPR014403	Vegetative storage protein/acid phosphatase
jg10508.t1	IPR023214	HAD superfamily
jg10508.t1	IPR036412	HAD-like superfamily
jg10509.t1	IPR005519	Acid phosphatase, class B-like
jg10509.t1	IPR010028	Acid phosphatase, plant
jg10509.t1	IPR014403	Vegetative storage protein/acid phosphatase
jg10509.t1	IPR023214	HAD superfamily
jg10509.t1	IPR036412	HAD-like superfamily
jg1051.t1	IPR000719	Protein kinase domain
jg1051.t1	IPR003591	Leucine-rich repeat, typical subtype
jg1051.t1	IPR011009	Protein kinase-like domain superfamily
jg1051.t1	IPR013210	Leucine-rich repeat-containing N-terminal, plant-type
jg1051.t1	IPR032675	Leucine-rich repeat domain superfamily
jg10510.t1	IPR000754	Ribosomal protein S9
jg10510.t1	IPR014721	Ribosomal protein S5 domain 2-type fold, subgroup
jg10510.t1	IPR020568	Ribosomal protein S5 domain 2-type fold
jg10510.t1	IPR020574	Ribosomal protein S9, conserved site
jg10510.t1	IPR023035	Ribosomal protein S9, bacterial/plastid
jg10511.t1	IPR012337	Ribonuclease H-like superfamily
jg10511.t1	IPR025525	hAT-like transposase, RNase-H fold
jg10512.t1	IPR003656	Zinc finger, BED-type
jg10512.t1	IPR036236	Zinc finger C2H2 superfamily
jg10512.t1	IPR037220	Zinc finger BED domain
jg10514.t1	IPR005900	6-phosphogluconolactonase, DevB-type
jg10514.t1	IPR006148	Glucosamine/galactosamine-6-phosphate isomerase
jg10514.t1	IPR037171	NagB/RpiA transferase-like
jg10514.t1	IPR039104	6-Phosphogluconolactonase
jg10516.t1	IPR002885	Pentatricopeptide repeat
jg10516.t1	IPR011990	Tetratricopeptide-like helical domain superfamily
jg10518.t1	IPR001431	Peptidase M16, zinc-binding site
jg10518.t1	IPR007863	Peptidase M16, C-terminal
jg10518.t1	IPR011249	Metalloenzyme, LuxS/M16 peptidase-like
jg10518.t1	IPR011765	Peptidase M16, N-terminal
jg10518.t1	IPR037715	Mitochondrial-processing peptidase subunit alpha
jg10519.t1	IPR000023	Phosphofructokinase domain
jg10519.t1	IPR012004	Pyrophosphate-dependent phosphofructokinase TP0108-type
jg10519.t1	IPR022953	ATP-dependent 6-phosphofructokinase
jg10519.t1	IPR035966	Phosphofructokinase superfamily
jg1052.t1	IPR003676	Small auxin-up RNA
jg10520.t1	IPR003593	AAA+ ATPase domain
jg10520.t1	IPR004504	DNA repair protein RadA
jg10520.t1	IPR014721	Ribosomal protein S5 domain 2-type fold, subgroup
jg10520.t1	IPR020568	Ribosomal protein S5 domain 2-type fold
jg10520.t1	IPR020588	DNA recombination and repair protein RecA-like, ATP-binding domain
jg10520.t1	IPR027417	P-loop containing nucleoside triphosphate hydrolase
jg10520.t1	IPR041166	LapB, rubredoxin metal binding domain
jg10522.t1	IPR040265	Protein CHUP1-like
jg10523.t1	IPR001087	GDSL lipase/esterase
jg10523.t1	IPR036514	SGNH hydrolase superfamily
jg10524.t1	IPR000719	Protein kinase domain
jg10524.t1	IPR001245	Serine-threonine/tyrosine-protein kinase, catalytic domain
jg10524.t1	IPR001611	Leucine-rich repeat
jg10524.t1	IPR008271	Serine/threonine-protein kinase, active site
jg10524.t1	IPR011009	Protein kinase-like domain superfamily
jg10524.t1	IPR017441	Protein kinase, ATP binding site
jg10524.t1	IPR024788	Malectin-like domain
jg10524.t1	IPR032675	Leucine-rich repeat domain superfamily
jg10525.t1	IPR000719	Protein kinase domain
jg10525.t1	IPR001245	Serine-threonine/tyrosine-protein kinase, catalytic domain
jg10525.t1	IPR001611	Leucine-rich repeat
jg10525.t1	IPR011009	Protein kinase-like domain superfamily
jg10525.t1	IPR017441	Protein kinase, ATP binding site
jg10525.t1	IPR024788	Malectin-like domain
jg10525.t1	IPR032675	Leucine-rich repeat domain superfamily
jg10525.t2	IPR000719	Protein kinase domain
jg10525.t2	IPR001245	Serine-threonine/tyrosine-protein kinase, catalytic domain
jg10525.t2	IPR001611	Leucine-rich repeat
jg10525.t2	IPR008271	Serine/threonine-protein kinase, active site
jg10525.t2	IPR011009	Protein kinase-like domain superfamily
jg10525.t2	IPR017441	Protein kinase, ATP binding site
jg10525.t2	IPR024788	Malectin-like domain
jg10525.t2	IPR032675	Leucine-rich repeat domain superfamily
jg10525.t3	IPR001245	Serine-threonine/tyrosine-protein kinase, catalytic domain
jg10525.t3	IPR011009	Protein kinase-like domain superfamily
jg10525.t3	IPR038765	Papain-like cysteine peptidase superfamily
jg10526.t1	IPR000719	Protein kinase domain
jg10526.t1	IPR001245	Serine-threonine/tyrosine-protein kinase, catalytic domain
jg10526.t1	IPR001611	Leucine-rich repeat
jg10526.t1	IPR008271	Serine/threonine-protein kinase, active site
jg10526.t1	IPR011009	Protein kinase-like domain superfamily
jg10526.t1	IPR017441	Protein kinase, ATP binding site
jg10526.t1	IPR024788	Malectin-like domain
jg10526.t1	IPR032675	Leucine-rich repeat domain superfamily
jg10528.t1	IPR000477	Reverse transcriptase domain
jg10529.t1	IPR036691	Endonuclease/exonuclease/phosphatase superfamily
jg1053.t1	IPR007507	3-deoxy-D-manno-octulosonic-acid transferase, N-terminal
jg1053.t1	IPR038107	3-deoxy-D-manno-octulosonic-acid transferase, N-terminal domain superfamily
jg1053.t1	IPR039901	3-deoxy-D-manno-octulosonic acid transferase
jg10530.t1	IPR001878	Zinc finger, CCHC-type
jg10530.t1	IPR025558	Domain of unknown function DUF4283
jg10530.t1	IPR025836	Zinc knuckle CX2CX4HX4C
jg10530.t1	IPR040256	Uncharacterized protein At4g02000-like
jg10533.t1	IPR000719	Protein kinase domain
jg10533.t1	IPR001245	Serine-threonine/tyrosine-protein kinase, catalytic domain
jg10533.t1	IPR011009	Protein kinase-like domain superfamily
jg10534.t1	IPR003653	Ulp1 protease family, C-terminal catalytic domain
jg10534.t1	IPR038765	Papain-like cysteine peptidase superfamily
jg10535.t1	IPR001611	Leucine-rich repeat
jg10535.t1	IPR024788	Malectin-like domain
jg10535.t1	IPR032675	Leucine-rich repeat domain superfamily
jg10537.t1	IPR007828	Inositol oxygenase
jg10538.t1	IPR007018	Mediator complex, subunit Med6
jg10538.t1	IPR016820	Mediator complex, subunit Med6, metazoa/plant
jg10538.t1	IPR038566	Med6 core domain superfamily
jg10539.t1	IPR000719	Protein kinase domain
jg10539.t1	IPR001245	Serine-threonine/tyrosine-protein kinase, catalytic domain
jg10539.t1	IPR001611	Leucine-rich repeat
jg10539.t1	IPR008271	Serine/threonine-protein kinase, active site
jg10539.t1	IPR011009	Protein kinase-like domain superfamily
jg10539.t1	IPR017441	Protein kinase, ATP binding site
jg10539.t1	IPR024788	Malectin-like domain
jg10539.t1	IPR032675	Leucine-rich repeat domain superfamily
jg1054.t1	IPR001128	Cytochrome P450
jg1054.t1	IPR002401	Cytochrome P450, E-class, group I
jg1054.t1	IPR017972	Cytochrome P450, conserved site
jg1054.t1	IPR036396	Cytochrome P450 superfamily
jg10540.t1	IPR000719	Protein kinase domain
jg10540.t1	IPR001245	Serine-threonine/tyrosine-protein kinase, catalytic domain
jg10540.t1	IPR001611	Leucine-rich repeat
jg10540.t1	IPR008271	Serine/threonine-protein kinase, active site
jg10540.t1	IPR011009	Protein kinase-like domain superfamily
jg10540.t1	IPR017441	Protein kinase, ATP binding site
jg10540.t1	IPR024788	Malectin-like domain
jg10540.t1	IPR032675	Leucine-rich repeat domain superfamily
jg10541.t1	IPR000719	Protein kinase domain
jg10541.t1	IPR001611	Leucine-rich repeat
jg10541.t1	IPR008271	Serine/threonine-protein kinase, active site
jg10541.t1	IPR011009	Protein kinase-like domain superfamily
jg10541.t1	IPR017441	Protein kinase, ATP binding site
jg10541.t1	IPR024788	Malectin-like domain
jg10541.t1	IPR032675	Leucine-rich repeat domain superfamily
jg10542.t1	IPR000719	Protein kinase domain
jg10542.t1	IPR001245	Serine-threonine/tyrosine-protein kinase, catalytic domain
jg10542.t1	IPR001611	Leucine-rich repeat
jg10542.t1	IPR008271	Serine/threonine-protein kinase, active site
jg10542.t1	IPR011009	Protein kinase-like domain superfamily
jg10542.t1	IPR017441	Protein kinase, ATP binding site
jg10542.t1	IPR024788	Malectin-like domain
jg10542.t1	IPR032675	Leucine-rich repeat domain superfamily
jg10543.t1	IPR000719	Protein kinase domain
jg10543.t1	IPR001245	Serine-threonine/tyrosine-protein kinase, catalytic domain
jg10543.t1	IPR008271	Serine/threonine-protein kinase, active site
jg10543.t1	IPR011009	Protein kinase-like domain superfamily
jg10544.t1	IPR001611	Leucine-rich repeat
jg10544.t1	IPR011009	Protein kinase-like domain superfamily
jg10544.t1	IPR017441	Protein kinase, ATP binding site
jg10544.t1	IPR024788	Malectin-like domain
jg10544.t1	IPR032675	Leucine-rich repeat domain superfamily
jg10544.t2	IPR001611	Leucine-rich repeat
jg10544.t2	IPR011009	Protein kinase-like domain superfamily
jg10544.t2	IPR017441	Protein kinase, ATP binding site
jg10544.t2	IPR024788	Malectin-like domain
jg10544.t2	IPR032675	Leucine-rich repeat domain superfamily
jg10545.t1	IPR000719	Protein kinase domain
jg10545.t1	IPR001220	Legume lectin domain
jg10545.t1	IPR008271	Serine/threonine-protein kinase, active site
jg10545.t1	IPR011009	Protein kinase-like domain superfamily
jg10545.t1	IPR013320	Concanavalin A-like lectin/glucanase domain superfamily
jg10545.t1	IPR017441	Protein kinase, ATP binding site
jg10546.t1	IPR001611	Leucine-rich repeat
jg10546.t1	IPR025875	Leucine rich repeat 4
jg10546.t1	IPR032675	Leucine-rich repeat domain superfamily
jg10547.t1	IPR000719	Protein kinase domain
jg10547.t1	IPR001245	Serine-threonine/tyrosine-protein kinase, catalytic domain
jg10547.t1	IPR008271	Serine/threonine-protein kinase, active site
jg10547.t1	IPR011009	Protein kinase-like domain superfamily
jg10549.t1	IPR036638	Helix-loop-helix DNA-binding domain superfamily
jg1055.t1	IPR001128	Cytochrome P450
jg1055.t1	IPR002401	Cytochrome P450, E-class, group I
jg1055.t1	IPR017972	Cytochrome P450, conserved site
jg1055.t1	IPR036396	Cytochrome P450 superfamily
jg10551.t1	IPR039319	Protein EARLY FLOWERING 3-like
jg10552.t1	IPR004314	Neprosin
jg10552.t1	IPR025521	Neprosin activation peptide
jg10553.t1	IPR004314	Neprosin
jg10553.t1	IPR025521	Neprosin activation peptide
jg10555.t1	IPR004314	Neprosin
jg10555.t1	IPR025521	Neprosin activation peptide
jg10556.t1	IPR002792	TRAM domain
jg10556.t1	IPR010280	(Uracil-5)-methyltransferase family
jg10556.t1	IPR012340	Nucleic acid-binding, OB-fold
jg10556.t1	IPR029063	S-adenosyl-L-methionine-dependent methyltransferase
jg10556.t1	IPR030391	RNA methyltransferase TrmA, conserved site
jg10557.t1	IPR003406	Glycosyl transferase, family 14
jg10558.t1	IPR002933	Peptidase M20
jg10558.t1	IPR011650	Peptidase M20, dimerisation domain
jg10558.t1	IPR017439	Amidohydrolase
jg10558.t1	IPR036264	Bacterial exopeptidase dimerisation domain
jg10559.t1	IPR032675	Leucine-rich repeat domain superfamily
jg10559.t1	IPR036047	F-box-like domain superfamily
jg1056.t1	IPR002156	Ribonuclease H domain
jg1056.t1	IPR012337	Ribonuclease H-like superfamily
jg1056.t1	IPR036397	Ribonuclease H superfamily
jg10560.t1	IPR001848	Ribosomal protein S10
jg10560.t1	IPR036838	Ribosomal protein S10 domain superfamily
jg10561.t1	IPR021109	Aspartic peptidase domain superfamily
jg10563.t1	IPR000477	Reverse transcriptase domain
jg10563.t1	IPR012337	Ribonuclease H-like superfamily
jg10563.t1	IPR021109	Aspartic peptidase domain superfamily
jg10563.t1	IPR036397	Ribonuclease H superfamily
jg10563.t1	IPR041373	Reverse transcriptase, RNase H-like domain
jg10563.t1	IPR041588	Integrase zinc-binding domain
jg10564.t1	IPR005162	Retrotransposon gag domain
jg10567.t1	IPR000789	Cyclin-dependent kinase, regulatory subunit
jg10567.t1	IPR036858	Cyclin-dependent kinase, regulatory subunit superfamily
jg1057.t1	IPR001128	Cytochrome P450
jg1057.t1	IPR002401	Cytochrome P450, E-class, group I
jg1057.t1	IPR017972	Cytochrome P450, conserved site
jg1057.t1	IPR036396	Cytochrome P450 superfamily
jg10572.t1	IPR001229	Jacalin-like lectin domain
jg10572.t1	IPR036404	Jacalin-like lectin domain superfamily
jg10573.t1	IPR001229	Jacalin-like lectin domain
jg10573.t1	IPR036404	Jacalin-like lectin domain superfamily
jg10574.t1	IPR002156	Ribonuclease H domain
jg10574.t1	IPR026960	Reverse transcriptase zinc-binding domain
jg10575.t1	IPR000477	Reverse transcriptase domain
jg10576.t1	IPR005135	Endonuclease/exonuclease/phosphatase
jg10576.t1	IPR036691	Endonuclease/exonuclease/phosphatase superfamily
jg10577.t1	IPR001229	Jacalin-like lectin domain
jg10577.t1	IPR036404	Jacalin-like lectin domain superfamily
jg10578.t1	IPR005024	Snf7 family
jg10579.t1	IPR007632	Anoctamin
jg10579.t2	IPR007632	Anoctamin
jg1058.t1	IPR007052	CS domain
jg1058.t1	IPR008978	HSP20-like chaperone
jg1058.t1	IPR037898	NudC family
jg10581.t1	IPR001806	Small GTPase
jg10581.t1	IPR005225	Small GTP-binding protein domain
jg10581.t1	IPR016072	SKP1 component, dimerisation
jg10581.t1	IPR027417	P-loop containing nucleoside triphosphate hydrolase
jg10582.t1	IPR002672	Ribosomal protein L28e
jg10582.t1	IPR029004	Ribosomal L28e/Mak16
jg10583.t1	IPR002156	Ribonuclease H domain
jg10583.t1	IPR012337	Ribonuclease H-like superfamily
jg10583.t1	IPR036397	Ribonuclease H superfamily
jg10584.t1	IPR000313	PWWP domain
jg10584.t2	IPR000313	PWWP domain
jg10586.t1	IPR006575	RWD domain
jg10586.t1	IPR016135	Ubiquitin-conjugating enzyme/RWD-like
jg10586.t1	IPR040213	GIR2-like
jg10587.t1	IPR041118	Rx, N-terminal
jg10588.t1	IPR006095	Glutamate/phenylalanine/leucine/valine dehydrogenase
jg10588.t1	IPR006096	Glutamate/phenylalanine/leucine/valine dehydrogenase, C-terminal
jg10588.t1	IPR006097	Glutamate/phenylalanine/leucine/valine dehydrogenase, dimerisation domain
jg10588.t1	IPR036291	NAD(P)-binding domain superfamily
jg10588.t2	IPR006095	Glutamate/phenylalanine/leucine/valine dehydrogenase
jg10588.t2	IPR006096	Glutamate/phenylalanine/leucine/valine dehydrogenase, C-terminal
jg10588.t2	IPR006097	Glutamate/phenylalanine/leucine/valine dehydrogenase, dimerisation domain
jg10588.t2	IPR036291	NAD(P)-binding domain superfamily
jg10589.t1	IPR010844	Occludin homology domain
jg10589.t2	IPR010844	Occludin homology domain
jg1059.t1	IPR001128	Cytochrome P450
jg1059.t1	IPR002401	Cytochrome P450, E-class, group I
jg1059.t1	IPR017972	Cytochrome P450, conserved site
jg1059.t1	IPR036396	Cytochrome P450 superfamily
jg10590.t1	IPR000626	Ubiquitin domain
jg10590.t1	IPR001394	Peptidase C19, ubiquitin carboxyl-terminal hydrolase
jg10590.t1	IPR018200	Ubiquitin specific protease, conserved site
jg10590.t1	IPR019954	Ubiquitin conserved site
jg10590.t1	IPR028889	Ubiquitin specific protease domain
jg10590.t1	IPR029071	Ubiquitin-like domain superfamily
jg10590.t1	IPR038765	Papain-like cysteine peptidase superfamily
jg10590.t2	IPR000626	Ubiquitin domain
jg10590.t2	IPR001394	Peptidase C19, ubiquitin carboxyl-terminal hydrolase
jg10590.t2	IPR018200	Ubiquitin specific protease, conserved site
jg10590.t2	IPR019954	Ubiquitin conserved site
jg10590.t2	IPR028889	Ubiquitin specific protease domain
jg10590.t2	IPR029071	Ubiquitin-like domain superfamily
jg10590.t2	IPR038765	Papain-like cysteine peptidase superfamily
jg10591.t1	IPR003851	Zinc finger, Dof-type
jg10592.t1	IPR006808	ATP synthase, F0 complex, subunit G, mitochondrial
jg10595.t1	IPR001584	Integrase, catalytic core
jg10595.t1	IPR012337	Ribonuclease H-like superfamily
jg10595.t1	IPR036397	Ribonuclease H superfamily
jg10595.t1	IPR039537	Retrotransposon Ty1/copia-like
jg10595.t2	IPR001584	Integrase, catalytic core
jg10595.t2	IPR012337	Ribonuclease H-like superfamily
jg10595.t2	IPR013103	Reverse transcriptase, RNA-dependent DNA polymerase
jg10595.t2	IPR036397	Ribonuclease H superfamily
jg10595.t2	IPR039537	Retrotransposon Ty1/copia-like
jg10599.t1	IPR006577	UAS
jg10599.t1	IPR036249	Thioredoxin-like superfamily
jg10600.t1	IPR000009	Protein phosphatase 2A regulatory subunit PR55
jg10600.t1	IPR001680	WD40 repeat
jg10600.t1	IPR018067	Protein phosphatase 2A regulatory subunit PR55, conserved site
jg10600.t1	IPR019775	WD40 repeat, conserved site
jg10600.t1	IPR036322	WD40-repeat-containing domain superfamily
jg10600.t2	IPR000009	Protein phosphatase 2A regulatory subunit PR55
jg10600.t2	IPR001680	WD40 repeat
jg10600.t2	IPR018067	Protein phosphatase 2A regulatory subunit PR55, conserved site
jg10600.t2	IPR019775	WD40 repeat, conserved site
jg10600.t2	IPR036322	WD40-repeat-containing domain superfamily
jg10602.t1	IPR006384	Pyridoxal phosphate phosphatase-related
jg10602.t1	IPR016965	Phosphatase PHOSPHO-type
jg10602.t1	IPR023214	HAD superfamily
jg10602.t1	IPR036412	HAD-like superfamily
jg10604.t1	IPR001841	Zinc finger, RING-type
jg10604.t1	IPR013083	Zinc finger, RING/FYVE/PHD-type
jg10604.t1	IPR024766	Zinc finger, RING-H2-type
jg10606.t1	IPR003441	NAC domain
jg10606.t1	IPR036093	NAC domain superfamily
jg10607.t1	IPR003441	NAC domain
jg10607.t1	IPR036093	NAC domain superfamily
jg10608.t1	IPR024752	Myb/SANT-like domain
jg10609.t1	IPR027806	Harbinger transposase-derived nuclease domain
jg10609.t2	IPR027806	Harbinger transposase-derived nuclease domain
jg1061.t1	IPR001611	Leucine-rich repeat
jg1061.t1	IPR003591	Leucine-rich repeat, typical subtype
jg1061.t1	IPR013210	Leucine-rich repeat-containing N-terminal, plant-type
jg1061.t1	IPR032675	Leucine-rich repeat domain superfamily
jg10610.t1	IPR003439	ABC transporter-like
jg10610.t1	IPR011527	ABC transporter type 1, transmembrane domain
jg10610.t1	IPR027417	P-loop containing nucleoside triphosphate hydrolase
jg10610.t1	IPR036640	ABC transporter type 1, transmembrane domain superfamily
jg10611.t1	IPR003439	ABC transporter-like
jg10611.t1	IPR003593	AAA+ ATPase domain
jg10611.t1	IPR011527	ABC transporter type 1, transmembrane domain
jg10611.t1	IPR017871	ABC transporter, conserved site
jg10611.t1	IPR027417	P-loop containing nucleoside triphosphate hydrolase
jg10611.t1	IPR036640	ABC transporter type 1, transmembrane domain superfamily
jg10612.t1	IPR003439	ABC transporter-like
jg10612.t1	IPR003593	AAA+ ATPase domain
jg10612.t1	IPR011527	ABC transporter type 1, transmembrane domain
jg10612.t1	IPR017871	ABC transporter, conserved site
jg10612.t1	IPR027417	P-loop containing nucleoside triphosphate hydrolase
jg10612.t1	IPR036640	ABC transporter type 1, transmembrane domain superfamily
jg10613.t1	IPR003439	ABC transporter-like
jg10613.t1	IPR003593	AAA+ ATPase domain
jg10613.t1	IPR011527	ABC transporter type 1, transmembrane domain
jg10613.t1	IPR017871	ABC transporter, conserved site
jg10613.t1	IPR027417	P-loop containing nucleoside triphosphate hydrolase
jg10613.t1	IPR036640	ABC transporter type 1, transmembrane domain superfamily
jg10614.t1	IPR000504	RNA recognition motif domain
jg10614.t1	IPR012677	Nucleotide-binding alpha-beta plait domain superfamily
jg10614.t1	IPR035979	RNA-binding domain superfamily
jg10614.t2	IPR000504	RNA recognition motif domain
jg10614.t2	IPR012677	Nucleotide-binding alpha-beta plait domain superfamily
jg10614.t2	IPR035979	RNA-binding domain superfamily
jg10615.t1	IPR003439	ABC transporter-like
jg10615.t1	IPR003593	AAA+ ATPase domain
jg10615.t1	IPR011527	ABC transporter type 1, transmembrane domain
jg10615.t1	IPR017871	ABC transporter, conserved site
jg10615.t1	IPR027417	P-loop containing nucleoside triphosphate hydrolase
jg10615.t1	IPR036640	ABC transporter type 1, transmembrane domain superfamily
jg10616.t1	IPR000719	Protein kinase domain
jg10616.t1	IPR001245	Serine-threonine/tyrosine-protein kinase, catalytic domain
jg10616.t1	IPR008266	Tyrosine-protein kinase, active site
jg10616.t1	IPR011009	Protein kinase-like domain superfamily
jg10616.t1	IPR014729	Rossmann-like alpha/beta/alpha sandwich fold
jg10618.t1	IPR000504	RNA recognition motif domain
jg10618.t1	IPR012677	Nucleotide-binding alpha-beta plait domain superfamily
jg10618.t1	IPR035979	RNA-binding domain superfamily
jg10618.t2	IPR000504	RNA recognition motif domain
jg10618.t2	IPR012677	Nucleotide-binding alpha-beta plait domain superfamily
jg10618.t2	IPR035979	RNA-binding domain superfamily
jg10619.t1	IPR004895	Prenylated rab acceptor PRA1
jg1062.t1	IPR013187	F-box associated domain, type 3
jg1062.t1	IPR017451	F-box associated interaction domain
jg10620.t1	IPR000008	C2 domain
jg10620.t1	IPR001736	Phospholipase D/Transphosphatidylase
jg10620.t1	IPR011402	Phospholipase D, plant
jg10620.t1	IPR015679	Phospholipase D family
jg10620.t1	IPR024632	Phospholipase D, C-terminal
jg10621.t1	IPR002048	EF-hand domain
jg10621.t1	IPR011992	EF-hand domain pair
jg10621.t1	IPR018247	EF-Hand 1, calcium-binding site
jg10622.t1	IPR040353	FLC EXPRESSOR/FLX-like
jg10623.t1	IPR001128	Cytochrome P450
jg10623.t1	IPR002401	Cytochrome P450, E-class, group I
jg10623.t1	IPR017972	Cytochrome P450, conserved site
jg10623.t1	IPR036396	Cytochrome P450 superfamily
jg10625.t1	IPR000629	ATP-dependent RNA helicase DEAD-box, conserved site
jg10625.t1	IPR001650	Helicase, C-terminal
jg10625.t1	IPR011545	DEAD/DEAH box helicase domain
jg10625.t1	IPR014001	Helicase superfamily 1/2, ATP-binding domain
jg10625.t1	IPR014014	RNA helicase, DEAD-box type, Q motif
jg10625.t1	IPR027417	P-loop containing nucleoside triphosphate hydrolase
jg10626.t1	IPR029466	No apical meristem-associated, C-terminal domain
jg10628.t1	IPR038765	Papain-like cysteine peptidase superfamily
jg10629.t1	IPR013103	Reverse transcriptase, RNA-dependent DNA polymerase
jg10629.t1	IPR039537	Retrotransposon Ty1/copia-like
jg1063.t1	IPR001611	Leucine-rich repeat
jg1063.t1	IPR003591	Leucine-rich repeat, typical subtype
jg1063.t1	IPR013210	Leucine-rich repeat-containing N-terminal, plant-type
jg1063.t1	IPR032675	Leucine-rich repeat domain superfamily
jg10630.t1	IPR039537	Retrotransposon Ty1/copia-like
jg10632.t1	IPR001563	Peptidase S10, serine carboxypeptidase
jg10632.t1	IPR029058	Alpha/Beta hydrolase fold
jg10633.t1	IPR001563	Peptidase S10, serine carboxypeptidase
jg10633.t1	IPR029058	Alpha/Beta hydrolase fold
jg10635.t1	IPR003439	ABC transporter-like
jg10635.t1	IPR011527	ABC transporter type 1, transmembrane domain
jg10635.t1	IPR027417	P-loop containing nucleoside triphosphate hydrolase
jg10635.t1	IPR036640	ABC transporter type 1, transmembrane domain superfamily
jg10636.t1	IPR011527	ABC transporter type 1, transmembrane domain
jg10636.t1	IPR011545	DEAD/DEAH box helicase domain
jg10636.t1	IPR014001	Helicase superfamily 1/2, ATP-binding domain
jg10636.t1	IPR014014	RNA helicase, DEAD-box type, Q motif
jg10636.t1	IPR027417	P-loop containing nucleoside triphosphate hydrolase
jg10636.t1	IPR036640	ABC transporter type 1, transmembrane domain superfamily
jg10637.t1	IPR040346	GEX1/Brambleberry
jg10639.t1	IPR036875	Zinc finger, CCHC-type superfamily
jg10639.t1	IPR039537	Retrotransposon Ty1/copia-like
jg1064.t1	IPR000477	Reverse transcriptase domain
jg1064.t1	IPR026960	Reverse transcriptase zinc-binding domain
jg10640.t1	IPR001584	Integrase, catalytic core
jg10640.t1	IPR012337	Ribonuclease H-like superfamily
jg10640.t1	IPR025724	GAG-pre-integrase domain
jg10640.t1	IPR036397	Ribonuclease H superfamily
jg10640.t1	IPR039537	Retrotransposon Ty1/copia-like
jg10644.t1	IPR006918	COBRA, plant
jg10644.t1	IPR008930	Terpenoid cyclases/protein prenyltransferase alpha-alpha toroid
jg10644.t1	IPR032696	Squalene cyclase, C-terminal
jg10645.t1	IPR002156	Ribonuclease H domain
jg10645.t1	IPR012337	Ribonuclease H-like superfamily
jg10645.t1	IPR036397	Ribonuclease H superfamily
jg10646.t1	IPR000922	D-galactoside/L-rhamnose binding SUEL lectin domain
jg10646.t1	IPR001944	Glycoside hydrolase, family 35
jg10646.t1	IPR008979	Galactose-binding-like domain superfamily
jg10646.t1	IPR017853	Glycoside hydrolase superfamily
jg10646.t1	IPR019801	Glycoside hydrolase, family 35, conserved site
jg10646.t1	IPR031330	Glycoside hydrolase 35, catalytic domain
jg10646.t1	IPR041392	Beta-galactosidase, beta-sandwich domain
jg10648.t1	IPR000169	Cysteine peptidase, cysteine active site
jg10648.t1	IPR000668	Peptidase C1A, papain C-terminal
jg10648.t1	IPR013201	Cathepsin propeptide inhibitor domain (I29)
jg10648.t1	IPR025660	Cysteine peptidase, histidine active site
jg10648.t1	IPR025661	Cysteine peptidase, asparagine active site
jg10648.t1	IPR038765	Papain-like cysteine peptidase superfamily
jg10649.t1	IPR001680	WD40 repeat
jg10649.t1	IPR017986	WD40-repeat-containing domain
jg10649.t1	IPR022052	Histone-binding protein RBBP4, N-terminal
jg10649.t1	IPR036322	WD40-repeat-containing domain superfamily
jg10650.t1	IPR004240	Nonaspanin (TM9SF)
jg10650.t1	IPR036259	MFS transporter superfamily
jg10653.t1	IPR008803	RHD3/Sey1
jg10653.t1	IPR027417	P-loop containing nucleoside triphosphate hydrolase
jg10653.t1	IPR030386	GB1/RHD3-type guanine nucleotide-binding (G) domain
jg10654.t1	IPR000172	Glucose-methanol-choline oxidoreductase, N-terminal
jg10654.t1	IPR007867	Glucose-methanol-choline oxidoreductase, C-terminal
jg10654.t1	IPR012132	Glucose-methanol-choline oxidoreductase
jg10654.t1	IPR031206	Protein Hothead
jg10654.t1	IPR036188	FAD/NAD(P)-binding domain superfamily
jg10655.t1	IPR000719	Protein kinase domain
jg10655.t1	IPR001245	Serine-threonine/tyrosine-protein kinase, catalytic domain
jg10655.t1	IPR008271	Serine/threonine-protein kinase, active site
jg10655.t1	IPR011009	Protein kinase-like domain superfamily
jg10655.t1	IPR017441	Protein kinase, ATP binding site
jg10657.t1	IPR004864	Late embryogenesis abundant protein, LEA_2 subgroup
jg10658.t1	IPR001844	Chaperonin Cpn60
jg10658.t1	IPR002423	Chaperonin Cpn60/TCP-1 family
jg10658.t1	IPR027410	TCP-1-like chaperonin intermediate domain superfamily
jg10658.t1	IPR027413	GroEL-like equatorial domain superfamily
jg10659.t1	IPR001844	Chaperonin Cpn60
jg10659.t1	IPR002423	Chaperonin Cpn60/TCP-1 family
jg10659.t1	IPR018370	Chaperonin Cpn60, conserved site
jg10659.t1	IPR027409	GroEL-like apical domain superfamily
jg10659.t1	IPR027413	GroEL-like equatorial domain superfamily
jg1066.t1	IPR001611	Leucine-rich repeat
jg1066.t1	IPR003591	Leucine-rich repeat, typical subtype
jg1066.t1	IPR013210	Leucine-rich repeat-containing N-terminal, plant-type
jg1066.t1	IPR032675	Leucine-rich repeat domain superfamily
jg10660.t1	IPR032675	Leucine-rich repeat domain superfamily
jg10660.t1	IPR036047	F-box-like domain superfamily
jg10661.t1	IPR002963	Expansin
jg10661.t1	IPR007112	Expansin/pollen allergen, DPBB domain
jg10661.t1	IPR007117	Expansin, cellulose-binding-like domain
jg10661.t1	IPR007118	Expansin/Lol pI
jg10661.t1	IPR009009	RlpA-like protein, double-psi beta-barrel domain
jg10661.t1	IPR036749	Expansin, cellulose-binding-like domain superfamily
jg10661.t1	IPR036908	RlpA-like domain superfamily
jg10662.t1	IPR002963	Expansin
jg10662.t1	IPR007112	Expansin/pollen allergen, DPBB domain
jg10662.t1	IPR007117	Expansin, cellulose-binding-like domain
jg10662.t1	IPR007118	Expansin/Lol pI
jg10662.t1	IPR009009	RlpA-like protein, double-psi beta-barrel domain
jg10662.t1	IPR036749	Expansin, cellulose-binding-like domain superfamily
jg10662.t1	IPR036908	RlpA-like domain superfamily
jg10663.t1	IPR004883	Lateral organ boundaries, LOB
jg10664.t1	IPR038790	Mediator of RNA polymerase II transcription subunit 9, plant
jg10665.t1	IPR002885	Pentatricopeptide repeat
jg10665.t1	IPR011990	Tetratricopeptide-like helical domain superfamily
jg10666.t1	IPR001944	Glycoside hydrolase, family 35
jg10666.t1	IPR008979	Galactose-binding-like domain superfamily
jg10666.t1	IPR017853	Glycoside hydrolase superfamily
jg10666.t1	IPR019801	Glycoside hydrolase, family 35, conserved site
jg10666.t1	IPR026283	Beta-galactosidase 1-like
jg10666.t1	IPR031330	Glycoside hydrolase 35, catalytic domain
jg10668.t1	IPR013087	Zinc finger C2H2-type
jg10668.t1	IPR022755	Zinc finger, double-stranded RNA binding
jg10668.t1	IPR036236	Zinc finger C2H2 superfamily
jg1067.t1	IPR007700	Protein of unknown function DUF668
jg1067.t1	IPR021864	Protein of unknown function DUF3475
jg10671.t1	IPR001584	Integrase, catalytic core
jg10671.t1	IPR012337	Ribonuclease H-like superfamily
jg10671.t1	IPR013103	Reverse transcriptase, RNA-dependent DNA polymerase
jg10671.t1	IPR025724	GAG-pre-integrase domain
jg10671.t1	IPR036397	Ribonuclease H superfamily
jg10671.t1	IPR039537	Retrotransposon Ty1/copia-like
jg10673.t1	IPR002317	Serine-tRNA ligase, type1
jg10674.t1	IPR001279	Metallo-beta-lactamase
jg10674.t1	IPR036866	Ribonuclease Z/Hydroxyacylglutathione hydrolase-like
jg10674.t2	IPR001279	Metallo-beta-lactamase
jg10674.t2	IPR036866	Ribonuclease Z/Hydroxyacylglutathione hydrolase-like
jg10675.t1	IPR001362	Glycoside hydrolase, family 32
jg10675.t1	IPR013148	Glycosyl hydrolase family 32, N-terminal
jg10675.t1	IPR013189	Glycosyl hydrolase family 32, C-terminal
jg10675.t1	IPR013320	Concanavalin A-like lectin/glucanase domain superfamily
jg10675.t1	IPR018053	Glycoside hydrolase, family 32, active site
jg10675.t1	IPR023296	Glycosyl hydrolase, five-bladed beta-propellor domain superfamily
jg10676.t1	IPR013148	Glycosyl hydrolase family 32, N-terminal
jg10676.t1	IPR018053	Glycoside hydrolase, family 32, active site
jg10676.t1	IPR023296	Glycosyl hydrolase, five-bladed beta-propellor domain superfamily
jg10677.t1	IPR001362	Glycoside hydrolase, family 32
jg10677.t1	IPR013148	Glycosyl hydrolase family 32, N-terminal
jg10677.t1	IPR013189	Glycosyl hydrolase family 32, C-terminal
jg10677.t1	IPR013320	Concanavalin A-like lectin/glucanase domain superfamily
jg10677.t1	IPR023296	Glycosyl hydrolase, five-bladed beta-propellor domain superfamily
jg10678.t1	IPR000719	Protein kinase domain
jg10678.t1	IPR000858	S-locus glycoprotein domain
jg10678.t1	IPR001245	Serine-threonine/tyrosine-protein kinase, catalytic domain
jg10678.t1	IPR008271	Serine/threonine-protein kinase, active site
jg10678.t1	IPR011009	Protein kinase-like domain superfamily
jg10678.t2	IPR000719	Protein kinase domain
jg10678.t2	IPR000858	S-locus glycoprotein domain
jg10678.t2	IPR001245	Serine-threonine/tyrosine-protein kinase, catalytic domain
jg10678.t2	IPR008271	Serine/threonine-protein kinase, active site
jg10678.t2	IPR011009	Protein kinase-like domain superfamily
jg10679.t1	IPR001480	Bulb-type lectin domain
jg10679.t1	IPR036426	Bulb-type lectin domain superfamily
jg1068.t1	IPR005175	PPC domain
jg1068.t1	IPR017956	AT hook, DNA-binding motif
jg1068.t1	IPR039605	AT-hook motif nuclear-localized protein
jg1068.t2	IPR005175	PPC domain
jg1068.t2	IPR017956	AT hook, DNA-binding motif
jg1068.t2	IPR039605	AT-hook motif nuclear-localized protein
jg10680.t1	IPR001878	Zinc finger, CCHC-type
jg10680.t1	IPR036875	Zinc finger, CCHC-type superfamily
jg10680.t1	IPR040256	Uncharacterized protein At4g02000-like
jg10681.t1	IPR036691	Endonuclease/exonuclease/phosphatase superfamily
jg10682.t1	IPR000477	Reverse transcriptase domain
jg10683.t1	IPR002156	Ribonuclease H domain
jg10683.t1	IPR012337	Ribonuclease H-like superfamily
jg10683.t1	IPR026960	Reverse transcriptase zinc-binding domain
jg10683.t1	IPR036397	Ribonuclease H superfamily
jg10685.t1	IPR002164	Nucleosome assembly protein (NAP)
jg10685.t1	IPR037231	NAP-like superfamily
jg10686.t1	IPR002164	Nucleosome assembly protein (NAP)
jg10686.t1	IPR037231	NAP-like superfamily
jg10687.t1	IPR006115	6-phosphogluconate dehydrogenase, NADP-binding
jg10687.t1	IPR008927	6-phosphogluconate dehydrogenase-like, C-terminal domain superfamily
jg10687.t1	IPR013328	6-phosphogluconate dehydrogenase, domain 2
jg10687.t1	IPR029154	3-hydroxyisobutyrate dehydrogenase, NAD-binding domain
jg10687.t1	IPR036291	NAD(P)-binding domain superfamily
jg10688.t1	IPR000504	RNA recognition motif domain
jg10688.t1	IPR012677	Nucleotide-binding alpha-beta plait domain superfamily
jg10688.t1	IPR035979	RNA-binding domain superfamily
jg10688.t1	IPR037366	BOULE/DAZ family
[truncated: 92,959 more rows]

## Sheet: IPR_MJ
Query	Match	Description
jg1.t1	IPR001478	PDZ domain
jg1.t1	IPR001940	Peptidase S1C
jg1.t1	IPR009003	Peptidase S1, PA clan
jg1.t1	IPR036034	PDZ superfamily
jg1.t1	IPR041517	Protease Do-like, PDZ domain
jg10.t1	IPR001841	Zinc finger, RING-type
jg10.t1	IPR013083	Zinc finger, RING/FYVE/PHD-type
jg10.t1	IPR036465	von Willebrand factor A-like domain superfamily
jg100.t1	IPR005959	Fumarylacetoacetase
jg100.t1	IPR011234	Fumarylacetoacetase-like, C-terminal
jg100.t1	IPR015377	Fumarylacetoacetase, N-terminal
jg100.t1	IPR036462	Fumarylacetoacetase, N-terminal domain superfamily
jg100.t1	IPR036663	Fumarylacetoacetase-like, C-terminal domain superfamily
jg1000.t1	IPR002885	Pentatricopeptide repeat
jg1000.t1	IPR011990	Tetratricopeptide-like helical domain superfamily
jg10000.t1	IPR002925	Dienelactone hydrolase
jg10000.t1	IPR029058	Alpha/Beta hydrolase fold
jg10001.t1	IPR002925	Dienelactone hydrolase
jg10001.t1	IPR029058	Alpha/Beta hydrolase fold
jg10002.t1	IPR039638	Mediator of RNA polymerase II transcription subunit 33A/B
jg10004.t1	IPR012337	Ribonuclease H-like superfamily
jg10004.t1	IPR013087	Zinc finger C2H2-type
jg10004.t1	IPR013520	Exonuclease, RNase T/DNA polymerase III
jg10004.t1	IPR036397	Ribonuclease H superfamily
jg10007.t1	IPR001461	Aspartic peptidase A1 family
jg10007.t1	IPR021109	Aspartic peptidase domain superfamily
jg10007.t1	IPR032799	Xylanase inhibitor, C-terminal
jg10007.t1	IPR032861	Xylanase inhibitor, N-terminal
jg10007.t1	IPR033121	Peptidase family A1 domain
jg10008.t1	IPR000210	BTB/POZ domain
jg10008.t1	IPR002083	MATH/TRAF domain
jg10008.t1	IPR008974	TRAF-like
jg10008.t1	IPR011333	SKP1/BTB/POZ domain superfamily
jg1001.t1	IPR001279	Metallo-beta-lactamase
jg1001.t1	IPR036866	Ribonuclease Z/Hydroxyacylglutathione hydrolase-like
jg10011.t1	IPR001087	GDSL lipase/esterase
jg10011.t1	IPR036514	SGNH hydrolase superfamily
jg10012.t1	IPR000795	Transcription factor, GTP-binding domain
jg10012.t1	IPR004160	Translation elongation factor EFTu/EF1A, C-terminal
jg10012.t1	IPR004161	Translation elongation factor EFTu-like, domain 2
jg10012.t1	IPR004541	Translation elongation factor EFTu/EF1A, bacterial/organelle
jg10012.t1	IPR005225	Small GTP-binding protein domain
jg10012.t1	IPR009000	Translation protein, beta-barrel domain superfamily
jg10012.t1	IPR009001	Translation elongation factor EF1A/initiation factor IF2gamma, C-terminal
jg10012.t1	IPR027417	P-loop containing nucleoside triphosphate hydrolase
jg10012.t1	IPR031157	Tr-type G domain, conserved site
jg10013.t1	IPR001841	Zinc finger, RING-type
jg10013.t1	IPR013083	Zinc finger, RING/FYVE/PHD-type
jg10013.t1	IPR022170	E3 Ubiquitin ligase, GIDE-type
jg10015.t1	IPR001623	DnaJ domain
jg10015.t1	IPR002939	Chaperone DnaJ, C-terminal
jg10015.t1	IPR008971	HSP40/DnaJ peptide-binding
jg10015.t1	IPR018253	DnaJ domain, conserved site
jg10015.t1	IPR036869	Chaperone J-domain superfamily
jg10016.t1	IPR000916	Bet v I/Major latex protein
jg10016.t1	IPR023393	START-like domain superfamily
jg10017.t1	IPR000916	Bet v I/Major latex protein
jg10017.t1	IPR023393	START-like domain superfamily
jg10018.t1	IPR007955	Bystin
jg10019.t1	IPR005123	Oxoglutarate/iron-dependent dioxygenase
jg10019.t1	IPR037151	Alpha-ketoglutarate-dependent dioxygenase AlkB-like superfamily
jg10020.t2	IPR005607	BSD domain
jg10020.t2	IPR035925	BSD domain superfamily
jg10022.t1	IPR001810	F-box domain
jg10022.t1	IPR036047	F-box-like domain superfamily
jg10023.t1	IPR002495	Glycosyl transferase, family 8
jg10023.t1	IPR029044	Nucleotide-diphospho-sugar transferases
jg10024.t1	IPR004088	K Homology domain, type 1
jg10024.t1	IPR012340	Nucleic acid-binding, OB-fold
jg10024.t1	IPR022967	RNA-binding domain, S1
jg10024.t1	IPR026699	Exosome complex RNA-binding protein 1/RRP40/RRP4
jg10024.t1	IPR036612	K Homology domain, type 1 superfamily
jg10025.t1	IPR000526	Auxin-binding protein
jg10025.t1	IPR011051	RmlC-like cupin domain superfamily
jg10025.t1	IPR014710	RmlC-like jelly roll fold
jg10026.t1	IPR003690	Transcription termination factor, mitochondrial/chloroplastic
jg10026.t1	IPR038538	MTERF superfamily, mitochondrial/chloroplastic
jg10028.t1	IPR031334	Piezo non-specific cation channel, R-Ras-binding domain
jg10029.t1	IPR001739	Methyl-CpG DNA binding
jg10029.t1	IPR011124	Zinc finger, CW-type
jg10029.t1	IPR016177	DNA-binding domain superfamily
jg1003.t1	IPR005516	Remorin, C-terminal
jg10032.t1	IPR026960	Reverse transcriptase zinc-binding domain
jg10033.t1	IPR005174	Domain unknown function DUF295
jg10033.t2	IPR005174	Domain unknown function DUF295
jg10034.t1	IPR003690	Transcription termination factor, mitochondrial/chloroplastic
jg10034.t1	IPR038538	MTERF superfamily, mitochondrial/chloroplastic
jg10036.t1	IPR031334	Piezo non-specific cation channel, R-Ras-binding domain
jg10037.t1	IPR001739	Methyl-CpG DNA binding
jg10037.t1	IPR011124	Zinc finger, CW-type
jg10037.t1	IPR016177	DNA-binding domain superfamily
jg1004.t1	IPR000270	PB1 domain
jg1004.t1	IPR003340	B3 DNA binding domain
jg1004.t1	IPR010525	Auxin response factor
jg1004.t1	IPR015300	DNA-binding pseudobarrel domain superfamily
jg1004.t1	IPR033389	AUX/IAA domain
jg10040.t1	IPR026960	Reverse transcriptase zinc-binding domain
jg10041.t1	IPR005174	Domain unknown function DUF295
jg10042.t1	IPR005174	Domain unknown function DUF295
jg10043.t1	IPR001841	Zinc finger, RING-type
jg10043.t1	IPR013083	Zinc finger, RING/FYVE/PHD-type
jg10044.t1	IPR005135	Endonuclease/exonuclease/phosphatase
jg10044.t1	IPR036691	Endonuclease/exonuclease/phosphatase superfamily
jg10046.t1	IPR004993	GH3 family
jg10047.t1	IPR003663	Sugar/inositol transporter
jg10047.t1	IPR005828	Major facilitator, sugar transporter-like
jg10047.t1	IPR005829	Sugar transporter, conserved site
jg10047.t1	IPR020846	Major facilitator superfamily domain
jg10047.t1	IPR036259	MFS transporter superfamily
jg10048.t1	IPR003663	Sugar/inositol transporter
jg10048.t1	IPR005828	Major facilitator, sugar transporter-like
jg10048.t1	IPR005829	Sugar transporter, conserved site
jg10048.t1	IPR020846	Major facilitator superfamily domain
jg10048.t1	IPR036259	MFS transporter superfamily
jg10049.t1	IPR003663	Sugar/inositol transporter
jg10049.t1	IPR005828	Major facilitator, sugar transporter-like
jg10049.t1	IPR020846	Major facilitator superfamily domain
jg10049.t1	IPR036259	MFS transporter superfamily
jg1005.t1	IPR034581	Protein PLASTID TRANSCRIPTIONALLY ACTIVE 12
jg1005.t2	IPR034581	Protein PLASTID TRANSCRIPTIONALLY ACTIVE 12
jg10050.t1	IPR000719	Protein kinase domain
jg10050.t1	IPR008271	Serine/threonine-protein kinase, active site
jg10050.t1	IPR011009	Protein kinase-like domain superfamily
jg10050.t1	IPR017441	Protein kinase, ATP binding site
jg10051.t1	IPR000719	Protein kinase domain
jg10051.t1	IPR008271	Serine/threonine-protein kinase, active site
jg10051.t1	IPR011009	Protein kinase-like domain superfamily
jg10051.t1	IPR017441	Protein kinase, ATP binding site
jg10052.t1	IPR001680	WD40 repeat
jg10052.t1	IPR015943	WD40/YVTN repeat-like-containing domain superfamily
jg10052.t1	IPR022175	BCAS3 domain
jg10052.t1	IPR036322	WD40-repeat-containing domain superfamily
jg10053.t1	IPR008207	Signal transduction histidine kinase, phosphotransfer (Hpt) domain
jg10053.t1	IPR036641	HPT domain superfamily
jg10054.t1	IPR001611	Leucine-rich repeat
jg10054.t1	IPR013210	Leucine-rich repeat-containing N-terminal, plant-type
jg10054.t1	IPR032675	Leucine-rich repeat domain superfamily
jg10055.t1	IPR001680	WD40 repeat
jg10055.t1	IPR015943	WD40/YVTN repeat-like-containing domain superfamily
jg10055.t1	IPR017399	WD repeat protein DCAF11/LEC14B
jg10055.t1	IPR017986	WD40-repeat-containing domain
jg10055.t1	IPR020472	G-protein beta WD-40 repeat
jg10055.t1	IPR036322	WD40-repeat-containing domain superfamily
jg10056.t1	IPR002885	Pentatricopeptide repeat
jg10056.t1	IPR011990	Tetratricopeptide-like helical domain superfamily
jg10057.t1	IPR002168	Lipase, GDXG, putative histidine active site
jg10057.t1	IPR013094	Alpha/beta hydrolase fold-3
jg10057.t1	IPR029058	Alpha/Beta hydrolase fold
jg10057.t1	IPR033140	Lipase, GDXG, putative serine active site
jg10058.t1	IPR000535	Major sperm protein (MSP) domain
jg10058.t1	IPR002110	Ankyrin repeat
jg10058.t1	IPR008962	PapD-like superfamily
jg10058.t1	IPR020683	Ankyrin repeat-containing domain
jg10058.t1	IPR036770	Ankyrin repeat-containing domain superfamily
jg10059.t1	IPR002119	Histone H2A
jg10059.t1	IPR007125	Histone H2A/H2B/H3
jg10059.t1	IPR009072	Histone-fold
jg10059.t1	IPR032454	Histone H2A, C-terminal domain
jg10059.t1	IPR032458	Histone H2A conserved site
jg1006.t1	IPR001079	Galectin, carbohydrate recognition domain
jg1006.t1	IPR002659	Glycosyl transferase, family 31
jg1006.t1	IPR013320	Concanavalin A-like lectin/glucanase domain superfamily
jg10060.t1	IPR002119	Histone H2A
jg10060.t1	IPR007125	Histone H2A/H2B/H3
jg10060.t1	IPR009072	Histone-fold
jg10060.t1	IPR032454	Histone H2A, C-terminal domain
jg10060.t1	IPR032458	Histone H2A conserved site
jg10061.t1	IPR020471	Aldo/keto reductase
jg10061.t1	IPR023210	NADP-dependent oxidoreductase domain
jg10061.t1	IPR036812	NADP-dependent oxidoreductase domain superfamily
jg10062.t1	IPR004843	Calcineurin-like phosphoesterase domain, ApaH type
jg10062.t1	IPR006186	Serine/threonine-specific protein phosphatase/bis(5-nucleosyl)-tetraphosphatase
jg10062.t1	IPR012391	Serine/threonine protein phosphatase, BSU1
jg10062.t1	IPR015915	Kelch-type beta propeller
jg10062.t1	IPR029052	Metallo-dependent phosphatase-like
jg10063.t1	IPR012340	Nucleic acid-binding, OB-fold
jg10065.t1	IPR004813	Oligopeptide transporter, OPT superfamily
jg10066.t1	IPR001356	Homeobox domain
jg10066.t1	IPR039325	Nodulin homeobox protein
jg10067.t1	IPR002885	Pentatricopeptide repeat
jg10067.t1	IPR011990	Tetratricopeptide-like helical domain superfamily
jg10068.t1	IPR001680	WD40 repeat
jg10068.t1	IPR015943	WD40/YVTN repeat-like-containing domain superfamily
jg10068.t1	IPR017986	WD40-repeat-containing domain
jg10068.t1	IPR018983	U3 small nucleolar RNA-associated protein 15, C-terminal
jg10068.t1	IPR020472	G-protein beta WD-40 repeat
jg10068.t1	IPR036322	WD40-repeat-containing domain superfamily
jg10069.t1	IPR011989	Armadillo-like helical
jg10069.t1	IPR013721	STAG
jg10069.t1	IPR016024	Armadillo-type fold
jg10069.t1	IPR020839	Stromalin conservative domain
jg10069.t1	IPR039662	Cohesin subunit Scc3/SA
jg1007.t1	IPR003864	Calcium-dependent channel, 7TM region, putative phosphate
jg1007.t1	IPR027815	10TM putative phosphate transporter, cytosolic domain
jg1007.t1	IPR032880	Calcium permeable stress-gated cation channel 1, N-terminal transmembrane domain
jg10070.t1	IPR007717	Nuclear pore localisation protein NPL4, C-terminal
jg10070.t1	IPR024682	Nuclear pore localisation protein Npl4, ubiquitin-like domain
jg10070.t1	IPR029071	Ubiquitin-like domain superfamily
jg10070.t1	IPR037518	MPN domain
jg10071.t1	IPR000640	Elongation factor EFG, domain V-like
jg10071.t1	IPR000795	Transcription factor, GTP-binding domain
jg10071.t1	IPR004161	Translation elongation factor EFTu-like, domain 2
jg10071.t1	IPR005225	Small GTP-binding protein domain
jg10071.t1	IPR005517	Translation elongation factor EFG/EF2, domain IV
jg10071.t1	IPR009000	Translation protein, beta-barrel domain superfamily
jg10071.t1	IPR014721	Ribosomal protein S5 domain 2-type fold, subgroup
jg10071.t1	IPR020568	Ribosomal protein S5 domain 2-type fold
jg10071.t1	IPR027417	P-loop containing nucleoside triphosphate hydrolase
jg10071.t1	IPR031950	116kDa U5 small nuclear ribonucleoprotein component, N-terminal
jg10071.t1	IPR035647	EF-G domain III/V-like
jg10071.t1	IPR041095	Elongation Factor G, domain II
jg10072.t1	IPR000823	Plant peroxidase
jg10072.t1	IPR002016	Haem peroxidase
jg10072.t1	IPR010255	Haem peroxidase superfamily
jg10072.t1	IPR019793	Peroxidases heam-ligand binding site
jg10073.t1	IPR000095	CRIB domain
jg10073.t1	IPR000198	Rho GTPase-activating protein domain
jg10073.t1	IPR008936	Rho GTPase activation protein
jg10073.t1	IPR036936	CRIB domain superfamily
jg10075.t1	IPR000095	CRIB domain
jg10075.t1	IPR000198	Rho GTPase-activating protein domain
jg10075.t1	IPR008936	Rho GTPase activation protein
jg10075.t1	IPR036936	CRIB domain superfamily
jg10076.t1	IPR000504	RNA recognition motif domain
jg10076.t1	IPR002343	Paraneoplastic encephalomyelitis antigen
jg10076.t1	IPR012677	Nucleotide-binding alpha-beta plait domain superfamily
jg10076.t1	IPR035979	RNA-binding domain superfamily
jg10077.t1	IPR001841	Zinc finger, RING-type
jg10077.t1	IPR013083	Zinc finger, RING/FYVE/PHD-type
jg10077.t1	IPR024766	Zinc finger, RING-H2-type
jg10078.t1	IPR002156	Ribonuclease H domain
jg10078.t1	IPR012337	Ribonuclease H-like superfamily
jg10078.t1	IPR036397	Ribonuclease H superfamily
jg10079.t1	IPR001841	Zinc finger, RING-type
jg10079.t1	IPR013083	Zinc finger, RING/FYVE/PHD-type
jg10079.t1	IPR024766	Zinc finger, RING-H2-type
jg10080.t1	IPR029058	Alpha/Beta hydrolase fold
jg10081.t1	IPR002067	Mitochondrial carrier protein
jg10081.t1	IPR018108	Mitochondrial substrate/solute carrier
jg10081.t1	IPR023395	Mitochondrial carrier domain superfamily
jg10082.t1	IPR000690	Matrin/U1-C, C2H2-type zinc finger
jg10082.t1	IPR003604	Matrin/U1-C-like, C2H2-type zinc finger
jg10082.t1	IPR013085	U1-C, C2H2-type zinc finger
jg10082.t1	IPR017340	U1 small nuclear ribonucleoprotein C
jg10082.t1	IPR036236	Zinc finger C2H2 superfamily
jg10083.t1	IPR001357	BRCT domain
jg10083.t1	IPR036420	BRCT domain superfamily
jg10084.t1	IPR000743	Glycoside hydrolase, family 28
jg10084.t1	IPR006626	Parallel beta-helix repeat
jg10084.t1	IPR011050	Pectin lyase fold/virulence factor
jg10084.t1	IPR012334	Pectin lyase fold
jg10085.t1	IPR001810	F-box domain
jg10085.t1	IPR036047	F-box-like domain superfamily
jg10086.t1	IPR002347	Short-chain dehydrogenase/reductase SDR
jg10086.t1	IPR036291	NAD(P)-binding domain superfamily
jg10088.t1	IPR000270	PB1 domain
jg10088.t1	IPR003340	B3 DNA binding domain
jg10088.t1	IPR010525	Auxin response factor
jg10088.t1	IPR015300	DNA-binding pseudobarrel domain superfamily
jg10088.t1	IPR033389	AUX/IAA domain
jg10088.t2	IPR000270	PB1 domain
jg10088.t2	IPR003340	B3 DNA binding domain
jg10088.t2	IPR010525	Auxin response factor
jg10088.t2	IPR015300	DNA-binding pseudobarrel domain superfamily
jg10088.t2	IPR033389	AUX/IAA domain
jg10089.t1	IPR001940	Peptidase S1C
jg10089.t1	IPR009003	Peptidase S1, PA clan
jg10089.t1	IPR036034	PDZ superfamily
jg10089.t1	IPR041517	Protease Do-like, PDZ domain
jg1009.t1	IPR019049	Nucleoporin protein Ndc1-Nup
jg10090.t1	IPR000960	Flavin monooxygenase FMO
jg10090.t1	IPR036188	FAD/NAD(P)-binding domain superfamily
jg10091.t1	IPR039346	Classical arabinogalactan protein 25/26
jg10092.t1	IPR011684	Protein Networked (NET), actin-binding (NAB) domain
jg10093.t1	IPR000007	Tubby, C-terminal
jg10093.t1	IPR001810	F-box domain
jg10093.t1	IPR018066	Tubby, C-terminal, conserved site
jg10093.t1	IPR025659	Tubby-like, C-terminal
jg10093.t1	IPR036047	F-box-like domain superfamily
jg10094.t1	IPR004709	Na+/H+ exchanger
jg10094.t1	IPR006153	Cation/H+ exchanger
jg10094.t1	IPR018422	Cation/H+ exchanger, CPA1 family
jg10094.t1	IPR038770	Sodium/solute symporter superfamily
jg10096.t1	IPR007374	ASCH domain
jg10096.t1	IPR015947	PUA-like superfamily
jg10097.t1	IPR001810	F-box domain
jg10097.t1	IPR006553	Leucine-rich repeat, cysteine-containing subtype
jg10097.t1	IPR032675	Leucine-rich repeat domain superfamily
jg10097.t1	IPR036047	F-box-like domain superfamily
jg10097.t1	IPR041101	Transport inhibitor response 1 domain
jg10097.t1	IPR041567	COI1, F-box
jg10098.t1	IPR013730	Fyv7/TAP26
jg10099.t1	IPR006214	Bax inhibitor 1-related
jg101.t1	IPR008851	Transcription initiation factor IIF, alpha subunit
jg101.t1	IPR036390	Winged helix DNA-binding domain superfamily
jg101.t2	IPR008851	Transcription initiation factor IIF, alpha subunit
jg101.t2	IPR036390	Winged helix DNA-binding domain superfamily
jg1010.t1	IPR002921	Fungal lipase-like domain
jg1010.t1	IPR029058	Alpha/Beta hydrolase fold
jg10100.t1	IPR006214	Bax inhibitor 1-related
jg10101.t1	IPR027925	MCM N-terminal domain
jg10103.t1	IPR004316	SWEET sugar transporter
jg10105.t1	IPR004316	SWEET sugar transporter
jg10106.t1	IPR004316	SWEET sugar transporter
jg10107.t1	IPR000315	B-box-type zinc finger
jg10107.t1	IPR010402	CCT domain
jg10108.t1	IPR001841	Zinc finger, RING-type
jg10108.t1	IPR008913	Zinc finger, CHY-type
jg10108.t1	IPR013083	Zinc finger, RING/FYVE/PHD-type
jg10108.t1	IPR017921	Zinc finger, CTCHY-type
jg10108.t1	IPR018957	Zinc finger, C3HC4 RING-type
jg10108.t1	IPR031109	Ring finger and CHY zinc finger domain-containing protein, plant
jg10108.t1	IPR037274	Zinc finger, CHY-type superfamily
jg10108.t1	IPR037275	Zinc finger, CTCHY-type superfamily
jg10108.t1	IPR039512	RCHY1, zinc-ribbon
jg10109.t1	IPR029071	Ubiquitin-like domain superfamily
jg10109.t1	IPR039540	UBL3-like, ubiquitin domain
jg10109.t1	IPR040015	UBL3-like
jg1011.t1	IPR004883	Lateral organ boundaries, LOB
jg10110.t1	IPR002109	Glutaredoxin
jg10110.t1	IPR011905	Glutaredoxin-like, plant II
jg10110.t1	IPR036249	Thioredoxin-like superfamily
jg10111.t1	IPR002109	Glutaredoxin
jg10111.t1	IPR011905	Glutaredoxin-like, plant II
jg10111.t1	IPR014025	Glutaredoxin subgroup
jg10111.t1	IPR036249	Thioredoxin-like superfamily
jg10112.t1	IPR002109	Glutaredoxin
jg10112.t1	IPR011905	Glutaredoxin-like, plant II
jg10112.t1	IPR014025	Glutaredoxin subgroup
jg10112.t1	IPR036249	Thioredoxin-like superfamily
jg10113.t1	IPR002109	Glutaredoxin
jg10113.t1	IPR011905	Glutaredoxin-like, plant II
jg10113.t1	IPR014025	Glutaredoxin subgroup
jg10113.t1	IPR036249	Thioredoxin-like superfamily
jg10115.t1	IPR000210	BTB/POZ domain
jg10115.t1	IPR011333	SKP1/BTB/POZ domain superfamily
jg10115.t1	IPR027356	NPH3 domain
jg10116.t1	IPR000571	Zinc finger, CCCH-type
jg10116.t1	IPR036855	Zinc finger, CCCH-type superfamily
jg10117.t1	IPR000352	Peptide chain release factor class I
jg10117.t1	IPR004373	Peptide chain release factor 1
jg10117.t1	IPR005139	Peptide chain release factor
jg1012.t1	IPR002129	Pyridoxal phosphate-dependent decarboxylase
jg1012.t1	IPR015422	Pyridoxal phosphate-dependent transferase domain 1
jg1012.t1	IPR015424	Pyridoxal phosphate-dependent transferase
jg10120.t1	IPR004879	Domain of unknown function DUF255
jg10120.t1	IPR008928	Six-hairpin glycosidase superfamily
jg10120.t1	IPR012341	Six-hairpin glycosidase-like superfamily
jg10120.t1	IPR024705	Spermatogenesis-associated protein 20
jg10120.t1	IPR036249	Thioredoxin-like superfamily
jg10121.t1	IPR003690	Transcription termination factor, mitochondrial/chloroplastic
jg10121.t1	IPR038538	MTERF superfamily, mitochondrial/chloroplastic
jg10123.t1	IPR003593	AAA+ ATPase domain
jg10123.t1	IPR003959	ATPase, AAA-type, core
jg10123.t1	IPR003960	ATPase, AAA-type, conserved site
jg10123.t1	IPR027417	P-loop containing nucleoside triphosphate hydrolase
jg10123.t2	IPR003593	AAA+ ATPase domain
jg10123.t2	IPR003959	ATPase, AAA-type, core
jg10123.t2	IPR003960	ATPase, AAA-type, conserved site
jg10123.t2	IPR027417	P-loop containing nucleoside triphosphate hydrolase
jg10124.t1	IPR011124	Zinc finger, CW-type
jg10127.t1	IPR001373	Cullin, N-terminal
jg10127.t1	IPR016157	Cullin, conserved site
jg10127.t1	IPR016158	Cullin homology domain
jg10127.t1	IPR016159	Cullin repeat-like-containing domain superfamily
jg10127.t1	IPR019559	Cullin protein, neddylation domain
jg10127.t1	IPR036317	Cullin homology domain superfamily
jg10127.t1	IPR036388	Winged helix-like DNA-binding domain superfamily
jg10127.t1	IPR036390	Winged helix DNA-binding domain superfamily
jg10127.t2	IPR001373	Cullin, N-terminal
jg10127.t2	IPR016157	Cullin, conserved site
jg10127.t2	IPR016158	Cullin homology domain
jg10127.t2	IPR016159	Cullin repeat-like-containing domain superfamily
jg10127.t2	IPR019559	Cullin protein, neddylation domain
jg10127.t2	IPR036317	Cullin homology domain superfamily
jg10127.t2	IPR036388	Winged helix-like DNA-binding domain superfamily
jg10127.t2	IPR036390	Winged helix DNA-binding domain superfamily
jg10128.t1	IPR001356	Homeobox domain
jg10128.t1	IPR009057	Homeobox-like domain superfamily
jg10128.t1	IPR035441	TFIIS/LEDGF domain superfamily
jg10129.t1	IPR002524	Cation efflux protein
jg10129.t1	IPR027469	Cation efflux transmembrane domain superfamily
jg10129.t1	IPR027470	Cation efflux protein, cytoplasmic domain
jg10129.t1	IPR036837	Cation efflux protein, cytoplasmic domain superfamily
jg1013.t1	IPR002129	Pyridoxal phosphate-dependent decarboxylase
jg1013.t1	IPR010977	Aromatic-L-amino-acid decarboxylase
jg1013.t1	IPR015421	Pyridoxal phosphate-dependent transferase, major domain
jg1013.t1	IPR015422	Pyridoxal phosphate-dependent transferase domain 1
jg1013.t1	IPR015424	Pyridoxal phosphate-dependent transferase
jg1013.t1	IPR021115	Pyridoxal-phosphate binding site
jg1013.t2	IPR015422	Pyridoxal phosphate-dependent transferase domain 1
jg10130.t1	IPR013087	Zinc finger C2H2-type
jg10130.t1	IPR036236	Zinc finger C2H2 superfamily
jg10131.t1	IPR009057	Homeobox-like domain superfamily
jg10133.t1	IPR003956	Transcription factor, NFYB/HAP3, conserved site
jg10133.t1	IPR003958	Transcription factor CBF/NF-Y/archaeal histone domain
jg10133.t1	IPR009072	Histone-fold
jg10134.t1	IPR003855	Potassium transporter
jg10135.t1	IPR000719	Protein kinase domain
jg10135.t1	IPR008271	Serine/threonine-protein kinase, active site
jg10135.t1	IPR011009	Protein kinase-like domain superfamily
jg10135.t1	IPR017441	Protein kinase, ATP binding site
jg10138.t1	IPR001680	WD40 repeat
jg10138.t1	IPR015943	WD40/YVTN repeat-like-containing domain superfamily
jg10138.t1	IPR036322	WD40-repeat-containing domain superfamily
jg10139.t1	IPR004045	Glutathione S-transferase, N-terminal
jg10139.t1	IPR004046	Glutathione S-transferase, C-terminal
jg10139.t1	IPR010987	Glutathione S-transferase, C-terminal-like
jg10139.t1	IPR036249	Thioredoxin-like superfamily
jg10139.t1	IPR036282	Glutathione S-transferase, C-terminal domain superfamily
jg10140.t1	IPR004045	Glutathione S-transferase, N-terminal
jg10140.t1	IPR004046	Glutathione S-transferase, C-terminal
jg10140.t1	IPR010987	Glutathione S-transferase, C-terminal-like
jg10140.t1	IPR036249	Thioredoxin-like superfamily
jg10140.t1	IPR036282	Glutathione S-transferase, C-terminal domain superfamily
jg10141.t1	IPR002885	Pentatricopeptide repeat
jg10141.t1	IPR011990	Tetratricopeptide-like helical domain superfamily
jg10142.t1	IPR001977	Dephospho-CoA kinase
jg10142.t1	IPR027417	P-loop containing nucleoside triphosphate hydrolase
jg10143.t1	IPR006121	Heavy metal-associated domain, HMA
jg10143.t1	IPR036163	Heavy metal-associated domain superfamily
jg10145.t1	IPR004326	Mlo-related protein
jg10146.t1	IPR000672	Tetrahydrofolate dehydrogenase/cyclohydrolase
jg10146.t1	IPR020630	Tetrahydrofolate dehydrogenase/cyclohydrolase, catalytic domain
jg10146.t1	IPR020631	Tetrahydrofolate dehydrogenase/cyclohydrolase, NAD(P)-binding domain
jg10146.t1	IPR020867	Tetrahydrofolate dehydrogenase/cyclohydrolase, conserved site
jg10146.t1	IPR036291	NAD(P)-binding domain superfamily
jg10149.t1	IPR004993	GH3 family
jg1015.t1	IPR002129	Pyridoxal phosphate-dependent decarboxylase
jg1015.t1	IPR010977	Aromatic-L-amino-acid decarboxylase
jg1015.t1	IPR015421	Pyridoxal phosphate-dependent transferase, major domain
jg1015.t1	IPR015422	Pyridoxal phosphate-dependent transferase domain 1
jg1015.t1	IPR015424	Pyridoxal phosphate-dependent transferase
jg1015.t1	IPR021115	Pyridoxal-phosphate binding site
jg10150.t1	IPR011990	Tetratricopeptide-like helical domain superfamily
jg10150.t1	IPR013026	Tetratricopeptide repeat-containing domain
jg10150.t1	IPR019734	Tetratricopeptide repeat
jg10150.t1	IPR021883	Protein LOW PSII ACCUMULATION 1-like
jg10151.t1	IPR008801	Rapid ALkalinization Factor
jg10152.t1	IPR009643	Heat shock factor binding 1
jg10153.t1	IPR002495	Glycosyl transferase, family 8
jg10153.t1	IPR029044	Nucleotide-diphospho-sugar transferases
jg10153.t1	IPR030515	Galactinol synthase
jg10154.t1	IPR007873	Glycosyltransferase, ALG3
jg10155.t1	IPR000073	Alpha/beta hydrolase fold-1
jg10155.t1	IPR000639	Epoxide hydrolase-like
jg10155.t1	IPR029058	Alpha/Beta hydrolase fold
jg10156.t1	IPR004307	TspO/MBR-related protein
jg10156.t1	IPR038330	TspO/MBR-related superfamily
jg10157.t1	IPR008630	Glycosyltransferase 34
jg10157.t1	IPR029044	Nucleotide-diphospho-sugar transferases
jg10158.t1	IPR005123	Oxoglutarate/iron-dependent dioxygenase
jg10158.t1	IPR027450	Alpha-ketoglutarate-dependent dioxygenase AlkB-like
jg10158.t1	IPR037151	Alpha-ketoglutarate-dependent dioxygenase AlkB-like superfamily
jg10159.t1	IPR008802	Rubber elongation factor
jg1016.t1	IPR002129	Pyridoxal phosphate-dependent decarboxylase
jg1016.t1	IPR010977	Aromatic-L-amino-acid decarboxylase
jg1016.t1	IPR015421	Pyridoxal phosphate-dependent transferase, major domain
jg1016.t1	IPR015422	Pyridoxal phosphate-dependent transferase domain 1
jg1016.t1	IPR015424	Pyridoxal phosphate-dependent transferase
jg1016.t1	IPR021115	Pyridoxal-phosphate binding site
jg10160.t1	IPR005690	Chloroplast protein import component Toc86/159
jg10160.t1	IPR006703	AIG1-type guanine nucleotide-binding (G) domain
jg10160.t1	IPR024283	Translocase of chloroplast 159/132, membrane anchor domain
jg10160.t1	IPR027417	P-loop containing nucleoside triphosphate hydrolase
jg10161.t1	IPR003593	AAA+ ATPase domain
jg10161.t1	IPR003959	ATPase, AAA-type, core
jg10161.t1	IPR003960	ATPase, AAA-type, conserved site
jg10161.t1	IPR008984	SMAD/FHA domain superfamily
jg10161.t1	IPR027417	P-loop containing nucleoside triphosphate hydrolase
jg10161.t1	IPR041569	AAA ATPase, AAA+ lid domain
jg10162.t1	IPR006282	Thiamin pyrophosphokinase
jg10162.t1	IPR007371	Thiamin pyrophosphokinase, catalytic domain
jg10162.t1	IPR007373	Thiamin pyrophosphokinase, thiamin-binding domain
jg10162.t1	IPR016966	Thiamin pyrophosphokinase, eukaryotic
jg10162.t1	IPR036371	Thiamin pyrophosphokinase, thiamin-binding domain superfamily
jg10162.t1	IPR036759	Thiamin pyrophosphokinase, catalytic domain superfamily
jg10163.t1	IPR002099	DNA mismatch repair protein family, N-terminal
jg10163.t1	IPR013507	DNA mismatch repair protein, S5 domain 2-like
jg10163.t1	IPR014721	Ribosomal protein S5 domain 2-type fold, subgroup
jg10163.t1	IPR014762	DNA mismatch repair, conserved site
jg10163.t1	IPR014790	MutL, C-terminal, dimerisation
jg10163.t1	IPR020568	Ribosomal protein S5 domain 2-type fold
jg10163.t1	IPR036890	Histidine kinase/HSP90-like ATPase superfamily
jg10163.t1	IPR037198	MutL, C-terminal domain superfamily
jg10163.t1	IPR038973	DNA mismatch repair protein MutL/Mlh/Pms
jg10163.t1	IPR042120	MutL, C-terminal domain, dimerisation subdomain
jg10163.t1	IPR042121	MutL, C-terminal domain, regulatory subdomain
jg10163.t2	IPR002099	DNA mismatch repair protein family, N-terminal
jg10163.t2	IPR013507	DNA mismatch repair protein, S5 domain 2-like
jg10163.t2	IPR014721	Ribosomal protein S5 domain 2-type fold, subgroup
jg10163.t2	IPR014762	DNA mismatch repair, conserved site
jg10163.t2	IPR014790	MutL, C-terminal, dimerisation
jg10163.t2	IPR020568	Ribosomal protein S5 domain 2-type fold
jg10163.t2	IPR036890	Histidine kinase/HSP90-like ATPase superfamily
jg10163.t2	IPR037198	MutL, C-terminal domain superfamily
jg10163.t2	IPR038973	DNA mismatch repair protein MutL/Mlh/Pms
jg10163.t2	IPR042120	MutL, C-terminal domain, dimerisation subdomain
jg10163.t2	IPR042121	MutL, C-terminal domain, regulatory subdomain
jg10164.t1	IPR010920	LSM domain superfamily
jg10164.t1	IPR027141	Like-Sm (LSM) domain containing protein, LSm4/SmD1/SmD3
jg10165.t1	IPR001680	WD40 repeat
jg10165.t1	IPR015943	WD40/YVTN repeat-like-containing domain superfamily
jg10165.t1	IPR017986	WD40-repeat-containing domain
jg10165.t1	IPR036322	WD40-repeat-containing domain superfamily
jg10165.t1	IPR039328	WD repeat-containing protein 89
jg10166.t1	IPR002100	Transcription factor, MADS-box
jg10166.t1	IPR036879	Transcription factor, MADS-box superfamily
jg10167.t1	IPR002100	Transcription factor, MADS-box
jg10167.t1	IPR036879	Transcription factor, MADS-box superfamily
jg10168.t1	IPR007052	CS domain
jg10168.t1	IPR008978	HSP20-like chaperone
jg10168.t2	IPR007052	CS domain
jg10168.t2	IPR008978	HSP20-like chaperone
jg10168.t3	IPR007052	CS domain
jg10168.t3	IPR008978	HSP20-like chaperone
jg10169.t1	IPR007052	CS domain
jg10169.t1	IPR008978	HSP20-like chaperone
jg10169.t2	IPR007052	CS domain
jg10169.t2	IPR008978	HSP20-like chaperone
jg10169.t3	IPR007052	CS domain
jg10169.t3	IPR008978	HSP20-like chaperone
jg1017.t1	IPR002129	Pyridoxal phosphate-dependent decarboxylase
jg1017.t1	IPR010977	Aromatic-L-amino-acid decarboxylase
jg1017.t1	IPR015424	Pyridoxal phosphate-dependent transferase
jg10170.t1	IPR003439	ABC transporter-like
jg10170.t1	IPR003593	AAA+ ATPase domain
jg10170.t1	IPR011527	ABC transporter type 1, transmembrane domain
jg10170.t1	IPR017871	ABC transporter, conserved site
jg10170.t1	IPR027417	P-loop containing nucleoside triphosphate hydrolase
jg10170.t1	IPR036640	ABC transporter type 1, transmembrane domain superfamily
jg10171.t1	IPR019002	Ribosome biogenesis protein Nop16
jg10172.t1	IPR022783	GC-rich sequence DNA-binding factor-like domain
jg10173.t1	IPR000467	G-patch domain
jg10175.t1	IPR001841	Zinc finger, RING-type
jg10175.t1	IPR004331	SPX domain
jg10175.t1	IPR013083	Zinc finger, RING/FYVE/PHD-type
jg10175.t1	IPR017907	Zinc finger, RING-type, conserved site
jg10175.t1	IPR027370	RING-type zinc-finger, LisH dimerisation motif
jg10175.t1	IPR033326	E3 ubiquitin-protein ligase BAH1
jg10176.t1	IPR006015	Universal stress protein A family
jg10176.t1	IPR006016	UspA
jg10176.t1	IPR014729	Rossmann-like alpha/beta/alpha sandwich fold
jg10177.t1	IPR011990	Tetratricopeptide-like helical domain superfamily
jg10177.t1	IPR013026	Tetratricopeptide repeat-containing domain
jg10177.t1	IPR019734	Tetratricopeptide repeat
jg10177.t1	IPR026000	Anaphase-promoting complex subunit 5 domain
jg10177.t1	IPR039340	Transcription factor Tfc4/TFIIIC-102/Sfc4
jg10177.t2	IPR002088	Protein prenyltransferase, alpha subunit
jg10177.t2	IPR011990	Tetratricopeptide-like helical domain superfamily
jg10177.t2	IPR013026	Tetratricopeptide repeat-containing domain
jg10177.t2	IPR019734	Tetratricopeptide repeat
jg10177.t2	IPR039340	Transcription factor Tfc4/TFIIIC-102/Sfc4
jg10178.t1	IPR036047	F-box-like domain superfamily
jg10178.t1	IPR040267	F-box protein EID1-like
jg10179.t1	IPR000504	RNA recognition motif domain
jg10179.t1	IPR012677	Nucleotide-binding alpha-beta plait domain superfamily
jg10179.t1	IPR035979	RNA-binding domain superfamily
jg1018.t1	IPR019403	Mediator complex, subunit Med19, metazoa
jg10180.t1	IPR019342	NADH:ubiquinone oxidoreductase, iron-sulphur subunit 5
jg10181.t1	IPR000571	Zinc finger, CCCH-type
jg10181.t1	IPR001650	Helicase, C-terminal
jg10181.t1	IPR011545	DEAD/DEAH box helicase domain
jg10181.t1	IPR014001	Helicase superfamily 1/2, ATP-binding domain
jg10181.t1	IPR027417	P-loop containing nucleoside triphosphate hydrolase
jg10181.t1	IPR036855	Zinc finger, CCCH-type superfamily
jg10183.t1	IPR008011	Complex 1 LYR protein
jg10184.t1	IPR007109	Brix domain
jg10185.t1	IPR006501	Pectinesterase inhibitor domain
jg10185.t1	IPR035513	Invertase/pectin methylesterase inhibitor domain superfamily
jg10186.t1	IPR016040	NAD(P)-binding domain
jg10186.t1	IPR036291	NAD(P)-binding domain superfamily
jg10186.t2	IPR016040	NAD(P)-binding domain
jg10186.t2	IPR036291	NAD(P)-binding domain superfamily
jg10187.t1	IPR000073	Alpha/beta hydrolase fold-1
jg10187.t1	IPR022742	Serine aminopeptidase, S33
jg10187.t1	IPR029058	Alpha/Beta hydrolase fold
jg10188.t1	IPR039175	Mitochondrial import inner membrane translocase subunit TIM22
jg10189.t1	IPR002671	Ribosomal protein L22e
jg10189.t1	IPR038526	Ribosomal protein L22e superfamily
jg1019.t1	IPR002129	Pyridoxal phosphate-dependent decarboxylase
jg1019.t1	IPR010977	Aromatic-L-amino-acid decarboxylase
jg1019.t1	IPR015421	Pyridoxal phosphate-dependent transferase, major domain
jg1019.t1	IPR015422	Pyridoxal phosphate-dependent transferase domain 1
jg1019.t1	IPR015424	Pyridoxal phosphate-dependent transferase
jg1019.t1	IPR021115	Pyridoxal-phosphate binding site
jg10190.t1	IPR002885	Pentatricopeptide repeat
jg10190.t1	IPR011990	Tetratricopeptide-like helical domain superfamily
jg10190.t1	IPR032867	DYW domain
jg10191.t1	IPR004837	Sodium/calcium exchanger membrane region
jg10192.t1	IPR006050	DNA photolyase, N-terminal
jg10192.t1	IPR014729	Rossmann-like alpha/beta/alpha sandwich fold
jg10192.t1	IPR036134	Cryptochrome/DNA photolyase, FAD-binding domain-like superfamily
jg10192.t1	IPR036155	Cryptochrome/photolyase, N-terminal domain superfamily
jg10193.t1	IPR007213	Methyltransferase Ppm1/Ppm2/Tcmp
jg10193.t1	IPR011610	S-adenosyl-L-methionine-dependent methyltransferase, putative
jg10193.t1	IPR029063	S-adenosyl-L-methionine-dependent methyltransferase
jg10194.t1	IPR007259	Gamma-tubulin complex component protein
jg10194.t1	IPR040457	Gamma tubulin complex component, C-terminal
jg10194.t1	IPR041470	Gamma tubulin complex component protein, N-terminal
jg10194.t1	IPR042241	Gamma-tubulin complex, C-terminal domain superfamily
jg10195.t1	IPR006709	Small-subunit processome, Utp14
jg10196.t1	IPR003034	SAP domain
jg10196.t1	IPR004102	Poly(ADP-ribose) polymerase, regulatory domain
jg10196.t1	IPR008893	WGR domain
jg10196.t1	IPR012317	Poly(ADP-ribose) polymerase, catalytic domain
jg10196.t1	IPR036361	SAP domain superfamily
jg10196.t1	IPR036616	Poly(ADP-ribose) polymerase, regulatory domain superfamily
jg10196.t1	IPR036930	WGR domain superfamily
jg10197.t1	IPR000504	RNA recognition motif domain
jg10197.t1	IPR012677	Nucleotide-binding alpha-beta plait domain superfamily
jg10197.t1	IPR035979	RNA-binding domain superfamily
jg10198.t1	IPR013103	Reverse transcriptase, RNA-dependent DNA polymerase
jg10198.t1	IPR039537	Retrotransposon Ty1/copia-like
jg10199.t1	IPR004926	Late embryogenesis abundant protein, LEA_3 subgroup
jg1020.t1	IPR000626	Ubiquitin domain
jg1020.t1	IPR003103	BAG domain
jg1020.t1	IPR029071	Ubiquitin-like domain superfamily
jg1020.t1	IPR036533	BAG domain superfamily
jg1020.t1	IPR039773	Molecular chaperone regulator BAG
jg10200.t1	IPR007493	Protein of unknown function DUF538
jg10200.t1	IPR036758	At5g01610-like superfamily
jg10201.t1	IPR007493	Protein of unknown function DUF538
jg10201.t1	IPR036758	At5g01610-like superfamily
jg10202.t1	IPR007493	Protein of unknown function DUF538
jg10202.t1	IPR036758	At5g01610-like superfamily
jg10203.t1	IPR007225	Exocyst complex component EXOC6/Sec15
jg10203.t1	IPR042044	Exocyst complex component EXOC6/Sec15, C-terminal, domain 2
jg10203.t1	IPR042045	Exocyst complex component EXOC6/Sec15, C-terminal, domain 1
jg10204.t1	IPR000039	Ribosomal protein L18e
jg10204.t1	IPR021131	Ribosomal protein L18e/L15P
jg10204.t1	IPR036227	Ribosomal L18e/L15P superfamily
jg10204.t2	IPR000039	Ribosomal protein L18e
jg10204.t2	IPR021131	Ribosomal protein L18e/L15P
jg10204.t2	IPR036227	Ribosomal L18e/L15P superfamily
jg10205.t1	IPR000073	Alpha/beta hydrolase fold-1
jg10205.t1	IPR000639	Epoxide hydrolase-like
jg10205.t1	IPR029058	Alpha/Beta hydrolase fold
jg10206.t1	IPR001841	Zinc finger, RING-type
jg10206.t1	IPR013083	Zinc finger, RING/FYVE/PHD-type
jg10207.t1	IPR006501	Pectinesterase inhibitor domain
jg10207.t1	IPR035513	Invertase/pectin methylesterase inhibitor domain superfamily
jg10208.t1	IPR000070	Pectinesterase, catalytic
jg10208.t1	IPR006501	Pectinesterase inhibitor domain
jg10208.t1	IPR011050	Pectin lyase fold/virulence factor
jg10208.t1	IPR012334	Pectin lyase fold
jg10208.t1	IPR033131	Pectinesterase, Asp active site
jg10208.t1	IPR035513	Invertase/pectin methylesterase inhibitor domain superfamily
jg10209.t1	IPR000070	Pectinesterase, catalytic
jg10209.t1	IPR006501	Pectinesterase inhibitor domain
jg10209.t1	IPR011050	Pectin lyase fold/virulence factor
jg10209.t1	IPR012334	Pectin lyase fold
jg10209.t1	IPR033131	Pectinesterase, Asp active site
jg10209.t1	IPR035513	Invertase/pectin methylesterase inhibitor domain superfamily
jg1021.t1	IPR002885	Pentatricopeptide repeat
jg1021.t1	IPR011990	Tetratricopeptide-like helical domain superfamily
jg1021.t1	IPR032867	DYW domain
jg10210.t1	IPR000070	Pectinesterase, catalytic
jg10210.t1	IPR006501	Pectinesterase inhibitor domain
jg10210.t1	IPR011050	Pectin lyase fold/virulence factor
jg10210.t1	IPR012334	Pectin lyase fold
jg10210.t1	IPR033131	Pectinesterase, Asp active site
jg10210.t1	IPR035513	Invertase/pectin methylesterase inhibitor domain superfamily
jg10211.t1	IPR001701	Glycoside hydrolase family 9
jg10211.t1	IPR008928	Six-hairpin glycosidase superfamily
jg10211.t1	IPR012341	Six-hairpin glycosidase-like superfamily
jg10211.t1	IPR018221	Glycoside hydrolase family 9, His active site
jg10211.t1	IPR033126	Glycosyl hydrolases family 9, Asp/Glu active sites
jg10212.t1	IPR000368	Sucrose synthase
jg10212.t1	IPR001296	Glycosyl transferase, family 1
jg10212.t1	IPR012820	Sucrose synthase, plant/cyanobacteria
jg10213.t1	IPR000743	Glycoside hydrolase, family 28
jg10213.t1	IPR006626	Parallel beta-helix repeat
jg10213.t1	IPR011050	Pectin lyase fold/virulence factor
jg10213.t1	IPR012334	Pectin lyase fold
jg10214.t1	IPR000719	Protein kinase domain
jg10214.t1	IPR001245	Serine-threonine/tyrosine-protein kinase, catalytic domain
jg10214.t1	IPR011009	Protein kinase-like domain superfamily
jg10215.t1	IPR003607	HD/PDEase domain
jg10215.t1	IPR004095	TGS
jg10215.t1	IPR007685	RelA/SpoT
jg10215.t1	IPR012675	Beta-grasp domain superfamily
jg10215.t1	IPR012676	TGS-like
jg10216.t1	IPR023342	APO domain
jg10218.t1	IPR002035	von Willebrand factor, type A
jg10218.t1	IPR003903	Ubiquitin interacting motif
jg10218.t1	IPR036465	von Willebrand factor A-like domain superfamily
jg1022.t1	IPR001357	BRCT domain
jg1022.t1	IPR001841	Zinc finger, RING-type
jg1022.t1	IPR011364	Breast cancer type 1 susceptibility protein (BRCA1)
jg1022.t1	IPR013083	Zinc finger, RING/FYVE/PHD-type
jg1022.t1	IPR017907	Zinc finger, RING-type, conserved site
jg1022.t1	IPR031099	BRCA1-associated
jg1022.t1	IPR034732	Extended PHD (ePHD) domain
jg1022.t1	IPR036420	BRCT domain superfamily
jg10220.t1	IPR001471	AP2/ERF domain
jg10220.t1	IPR016177	DNA-binding domain superfamily
jg10220.t1	IPR036955	AP2/ERF domain superfamily
jg10221.t1	IPR004265	Dirigent protein
jg10221.t1	IPR034871	Allene oxide cyclase superfamily
jg10222.t1	IPR000544	Octanoyltransferase
jg10222.t1	IPR004143	Biotinyl protein ligase (BPL) and lipoyl protein ligase (LPL), catalytic domain
jg10222.t1	IPR020605	Octanoyltransferase, conserved site
jg10225.t1	IPR000196	Ribosomal protein L19/L19e
jg10225.t1	IPR015972	Ribosomal protein L19/L19e, domain 1
jg10225.t1	IPR023638	Ribosomal protein L19/L19e conserved site
jg10225.t1	IPR035970	Ribosomal protein L19/L19e superfamily
jg10225.t1	IPR039547	60S ribosomal protein L19
jg10226.t1	IPR003018	GAF domain
jg10226.t1	IPR003594	Histidine kinase/HSP90-like ATPase
jg10226.t1	IPR003661	Signal transduction histidine kinase, dimerisation/phosphoacceptor domain
jg10226.t1	IPR004358	Signal transduction histidine kinase-related protein, C-terminal
jg10226.t1	IPR005467	Histidine kinase domain
jg10226.t1	IPR029016	GAF-like domain superfamily
jg10226.t1	IPR036097	Signal transduction histidine kinase, dimerisation/phosphoacceptor domain superfamily
jg10226.t1	IPR036890	Histidine kinase/HSP90-like ATPase superfamily
jg10227.t1	IPR000362	Fumarate lyase family
jg10227.t1	IPR005677	Fumarate hydratase, class II
jg10227.t1	IPR008948	L-Aspartase-like
jg10227.t1	IPR018951	Fumarase C, C-terminal
jg10227.t1	IPR020557	Fumarate lyase, conserved site
jg10227.t1	IPR022761	Fumarate lyase, N-terminal
jg10227.t1	IPR024083	Fumarase/histidase, N-terminal
jg10228.t1	IPR000362	Fumarate lyase family
jg10228.t1	IPR005677	Fumarate hydratase, class II
jg10228.t1	IPR008948	L-Aspartase-like
jg10228.t1	IPR018951	Fumarase C, C-terminal
jg10228.t1	IPR020557	Fumarate lyase, conserved site
jg10228.t1	IPR022761	Fumarate lyase, N-terminal
jg10228.t1	IPR024083	Fumarase/histidase, N-terminal
jg10228.t2	IPR000362	Fumarate lyase family
jg10228.t2	IPR005677	Fumarate hydratase, class II
jg10228.t2	IPR008948	L-Aspartase-like
jg10228.t2	IPR018951	Fumarase C, C-terminal
jg10228.t2	IPR020557	Fumarate lyase, conserved site
jg10228.t2	IPR022761	Fumarate lyase, N-terminal
jg10228.t2	IPR024083	Fumarase/histidase, N-terminal
jg10230.t1	IPR000743	Glycoside hydrolase, family 28
jg10230.t1	IPR006626	Parallel beta-helix repeat
jg10230.t1	IPR011050	Pectin lyase fold/virulence factor
jg10230.t1	IPR012334	Pectin lyase fold
jg10230.t2	IPR000743	Glycoside hydrolase, family 28
jg10230.t2	IPR006626	Parallel beta-helix repeat
jg10230.t2	IPR011050	Pectin lyase fold/virulence factor
jg10230.t2	IPR012334	Pectin lyase fold
jg10231.t1	IPR000916	Bet v I/Major latex protein
jg10231.t1	IPR023393	START-like domain superfamily
jg10231.t1	IPR024949	Bet v I type allergen
jg10232.t1	IPR001715	Calponin homology domain
jg10232.t1	IPR001752	Kinesin motor domain
jg10232.t1	IPR027417	P-loop containing nucleoside triphosphate hydrolase
jg10232.t1	IPR027640	Kinesin-like protein
jg10232.t1	IPR036872	CH domain superfamily
jg10232.t1	IPR036961	Kinesin motor domain superfamily
jg10233.t1	IPR012337	Ribonuclease H-like superfamily
jg10233.t1	IPR036397	Ribonuclease H superfamily
jg10233.t1	IPR039537	Retrotransposon Ty1/copia-like
jg10234.t1	IPR006694	Fatty acid hydroxylase
jg10235.t1	IPR001892	Ribosomal protein S13
jg10235.t1	IPR010979	Ribosomal protein S13-like, H2TH
jg10235.t1	IPR027437	30s ribosomal protein S13, C-terminal
jg10236.t1	IPR001892	Ribosomal protein S13
jg10236.t1	IPR010979	Ribosomal protein S13-like, H2TH
jg10236.t1	IPR018269	Ribosomal protein S13, conserved site
jg10236.t1	IPR019980	Ribosomal protein S13, bacterial-type
jg10236.t1	IPR027437	30s ribosomal protein S13, C-terminal
jg10237.t1	IPR007201	Mei2/Mei2-like, C-terminal RNA recognition motif
jg10237.t1	IPR035979	RNA-binding domain superfamily
jg10238.t1	IPR007201	Mei2/Mei2-like, C-terminal RNA recognition motif
jg10238.t1	IPR035979	RNA-binding domain superfamily
jg10239.t1	IPR007201	Mei2/Mei2-like, C-terminal RNA recognition motif
jg10239.t1	IPR012677	Nucleotide-binding alpha-beta plait domain superfamily
jg10239.t1	IPR035979	RNA-binding domain superfamily
jg10241.t1	IPR024661	DNA-directed RNA polymerase III, subunit Rpc31
jg10242.t1	IPR005455	Profilin
jg10242.t1	IPR027310	Profilin conserved site
jg10242.t1	IPR036140	Profilin superfamily
jg10243.t1	IPR002498	Phosphatidylinositol-4-phosphate 5-kinase, core
jg10243.t1	IPR003409	MORN motif
jg10243.t1	IPR017163	Phosphatidylinositol-4-phosphate 5-kinase, plant
jg10243.t1	IPR023610	Phosphatidylinositol-4-phosphate 5-kinase
jg10243.t1	IPR027483	Phosphatidylinositol-4-phosphate 5-kinase, C-terminal
jg10243.t1	IPR027484	Phosphatidylinositol-4-phosphate 5-kinase, N-terminal
jg10244.t1	IPR000648	Oxysterol-binding protein
jg10244.t1	IPR001849	Pleckstrin homology domain
jg10244.t1	IPR037239	Oxysterol-binding protein superfamily
jg10245.t1	IPR003142	Biotin protein ligase, C-terminal
jg10245.t1	IPR004143	Biotinyl protein ligase (BPL) and lipoyl protein ligase (LPL), catalytic domain
jg10245.t1	IPR004408	Biotin--acetyl-CoA-carboxylase ligase
jg10246.t1	IPR001214	SET domain
jg10246.t1	IPR002893	Zinc finger, MYND-type
jg10246.t1	IPR011990	Tetratricopeptide-like helical domain superfamily
jg10247.t1	IPR001810	F-box domain
jg10247.t1	IPR006527	F-box associated domain, type 1
jg10247.t1	IPR011043	Galactose oxidase/kelch, beta-propeller
jg10247.t1	IPR017451	F-box associated interaction domain
jg10247.t1	IPR036047	F-box-like domain superfamily
jg10248.t1	IPR000719	Protein kinase domain
jg10248.t1	IPR008271	Serine/threonine-protein kinase, active site
jg10248.t1	IPR011009	Protein kinase-like domain superfamily
jg10248.t1	IPR017441	Protein kinase, ATP binding site
jg10248.t2	IPR000719	Protein kinase domain
jg10248.t2	IPR008271	Serine/threonine-protein kinase, active site
jg10248.t2	IPR011009	Protein kinase-like domain superfamily
jg10248.t2	IPR017441	Protein kinase, ATP binding site
jg10250.t1	IPR013087	Zinc finger C2H2-type
jg10251.t1	IPR002885	Pentatricopeptide repeat
jg10251.t1	IPR011990	Tetratricopeptide-like helical domain superfamily
jg10252.t1	IPR019378	GDP-fucose protein O-fucosyltransferase
jg10252.t1	IPR024709	Putative O-fucosyltransferase, plant
jg10254.t1	IPR005375	Ubiquitin-fold modifier 1
jg10254.t1	IPR029071	Ubiquitin-like domain superfamily
jg10255.t1	IPR001938	Thaumatin family
jg10255.t1	IPR037176	Osmotin/thaumatin-like superfamily
jg10256.t1	IPR013057	Amino acid transporter, transmembrane domain
jg10257.t1	IPR002156	Ribonuclease H domain
jg10257.t1	IPR012337	Ribonuclease H-like superfamily
jg10257.t1	IPR036397	Ribonuclease H superfamily
jg10258.t1	IPR002059	Cold-shock protein, DNA-binding
jg10258.t1	IPR011129	Cold shock domain
jg10258.t1	IPR012340	Nucleic acid-binding, OB-fold
jg10258.t1	IPR019844	Cold-shock (CSD) domain
jg10259.t1	IPR003691	Putative fluoride ion transporter CrcB
jg10260.t1	IPR005123	Oxoglutarate/iron-dependent dioxygenase
jg10260.t1	IPR026992	Non-haem dioxygenase N-terminal domain
jg10260.t1	IPR027443	Isopenicillin N synthase-like
jg10261.t1	IPR002156	Ribonuclease H domain
jg10261.t1	IPR036397	Ribonuclease H superfamily
jg10262.t1	IPR024491	Selenoprotein SelK/SelG
jg10263.t1	IPR005123	Oxoglutarate/iron-dependent dioxygenase
jg10263.t1	IPR026992	Non-haem dioxygenase N-terminal domain
jg10263.t1	IPR027443	Isopenicillin N synthase-like
jg10264.t1	IPR001264	Glycosyl transferase, family 51
jg10264.t1	IPR023346	Lysozyme-like domain superfamily
jg10264.t1	IPR036950	Penicillin binding protein transglycosylase domain
jg10265.t1	IPR000719	Protein kinase domain
jg10265.t1	IPR001480	Bulb-type lectin domain
jg10265.t1	IPR008271	Serine/threonine-protein kinase, active site
jg10265.t1	IPR011009	Protein kinase-like domain superfamily
jg10265.t1	IPR017441	Protein kinase, ATP binding site
jg10265.t1	IPR024171	S-receptor-like serine/threonine-protein kinase
jg10265.t1	IPR036426	Bulb-type lectin domain superfamily
jg10266.t1	IPR001264	Glycosyl transferase, family 51
jg10266.t1	IPR023346	Lysozyme-like domain superfamily
jg10266.t1	IPR036950	Penicillin binding protein transglycosylase domain
jg10267.t1	IPR000235	Ribosomal protein S5/S7
jg10267.t1	IPR005716	Ribosomal protein S5/S7, eukaryotic/archaeal
jg10267.t1	IPR020606	Ribosomal protein S7, conserved site
jg10267.t1	IPR023798	Ribosomal protein S7 domain
jg10267.t1	IPR036823	Ribosomal protein S7 domain superfamily
jg10268.t1	IPR001900	Ribonuclease II/R
jg10268.t1	IPR012340	Nucleic acid-binding, OB-fold
jg10268.t1	IPR022966	Ribonuclease II/R, conserved site
jg10268.t1	IPR028591	DIS3-like exonuclease 2
jg10268.t1	IPR041505	Dis3-like cold-shock domain 2
jg10268.t2	IPR001900	Ribonuclease II/R
jg10268.t2	IPR012340	Nucleic acid-binding, OB-fold
jg10268.t2	IPR022966	Ribonuclease II/R, conserved site
jg10268.t2	IPR028591	DIS3-like exonuclease 2
jg10268.t2	IPR041505	Dis3-like cold-shock domain 2
jg10269.t1	IPR012340	Nucleic acid-binding, OB-fold
jg1027.t1	IPR001611	Leucine-rich repeat
jg1027.t1	IPR001810	F-box domain
jg1027.t1	IPR032675	Leucine-rich repeat domain superfamily
jg1027.t2	IPR001611	Leucine-rich repeat
jg1027.t2	IPR001810	F-box domain
jg1027.t2	IPR032675	Leucine-rich repeat domain superfamily
jg1027.t2	IPR036047	F-box-like domain superfamily
jg10272.t1	IPR005202	Transcription factor GRAS
jg10272.t1	IPR030028	Scarecrow-like protein 26/nodulation signalling pathway 2
jg10273.t1	IPR004839	Aminotransferase, class I/classII
jg10273.t1	IPR015421	Pyridoxal phosphate-dependent transferase, major domain
jg10273.t1	IPR015422	Pyridoxal phosphate-dependent transferase domain 1
jg10273.t1	IPR015424	Pyridoxal phosphate-dependent transferase
jg10274.t1	IPR004738	Phosphate permease
jg10274.t1	IPR005828	Major facilitator, sugar transporter-like
jg10274.t1	IPR020846	Major facilitator superfamily domain
jg10274.t1	IPR036259	MFS transporter superfamily
jg10275.t1	IPR003409	MORN motif
jg10277.t1	IPR001841	Zinc finger, RING-type
jg10277.t1	IPR013083	Zinc finger, RING/FYVE/PHD-type
jg10277.t1	IPR039525	E3 ubiquitin-protein ligase RNF126-like, zinc-ribbon
jg10278.t1	IPR007214	YbaK/aminoacyl-tRNA synthetase-associated domain
jg10278.t1	IPR036754	YbaK/aminoacyl-tRNA synthetase-associated domain superfamily
jg10278.t1	IPR040285	Prolyl-tRNA editing protein ProX/PRXD1
jg10279.t1	IPR000719	Protein kinase domain
jg10279.t1	IPR011009	Protein kinase-like domain superfamily
jg10279.t1	IPR017441	Protein kinase, ATP binding site
jg1028.t1	IPR001810	F-box domain
jg1028.t1	IPR032675	Leucine-rich repeat domain superfamily
jg1028.t1	IPR036047	F-box-like domain superfamily
jg10281.t1	IPR001810	F-box domain
jg10281.t1	IPR036047	F-box-like domain superfamily
jg10282.t1	IPR000823	Plant peroxidase
jg10282.t1	IPR002016	Haem peroxidase
jg10282.t1	IPR010255	Haem peroxidase superfamily
jg10282.t1	IPR019793	Peroxidases heam-ligand binding site
jg10282.t1	IPR019794	Peroxidase, active site
jg10283.t1	IPR001471	AP2/ERF domain
jg10283.t1	IPR016177	DNA-binding domain superfamily
jg10283.t1	IPR036955	AP2/ERF domain superfamily
jg10284.t1	IPR002933	Peptidase M20
jg10284.t1	IPR010159	N-acyl-L-amino-acid amidohydrolase
jg10284.t1	IPR011650	Peptidase M20, dimerisation domain
jg10284.t1	IPR036264	Bacterial exopeptidase dimerisation domain
jg10285.t1	IPR008554	Glutaredoxin-like
jg10285.t1	IPR036249	Thioredoxin-like superfamily
jg10286.t1	IPR000620	EamA domain
jg10286.t1	IPR030184	WAT1-related protein
jg10287.t1	IPR000620	EamA domain
jg10287.t1	IPR030184	WAT1-related protein
jg10288.t1	IPR000620	EamA domain
jg10288.t1	IPR030184	WAT1-related protein
jg10289.t1	IPR006840	Glutathione-specific gamma-glutamylcyclotransferase
jg10289.t1	IPR036568	Gamma-glutamyl cyclotransferase-like superfamily
jg1029.t1	IPR001611	Leucine-rich repeat
jg1029.t1	IPR001810	F-box domain
jg1029.t1	IPR006553	Leucine-rich repeat, cysteine-containing subtype
jg1029.t1	IPR032675	Leucine-rich repeat domain superfamily
jg1029.t1	IPR036047	F-box-like domain superfamily
jg10290.t1	IPR019098	Histone chaperone domain CHZ
jg10290.t1	IPR037647	HIRA-interacting protein 3
jg10292.t1	IPR004600	TFIIH subunit Tfb4/GTF2H3
jg10292.t1	IPR036465	von Willebrand factor A-like domain superfamily
jg10293.t1	IPR018392	LysM domain
jg10293.t1	IPR036779	LysM domain superfamily
jg10294.t1	IPR004582	Checkpoint protein Rad17/Rad24
jg10294.t1	IPR027417	P-loop containing nucleoside triphosphate hydrolase
jg10295.t1	IPR006016	UspA
jg10295.t1	IPR014729	Rossmann-like alpha/beta/alpha sandwich fold
jg10296.t1	IPR004853	Sugar phosphate transporter domain
jg10298.t1	IPR011989	Armadillo-like helical
jg10298.t1	IPR016024	Armadillo-type fold
jg10298.t1	IPR039776	Sister chromatid cohesion protein Pds5
jg10299.t1	IPR001841	Zinc finger, RING-type
jg10299.t1	IPR013083	Zinc finger, RING/FYVE/PHD-type
jg10299.t1	IPR024766	Zinc finger, RING-H2-type
jg103.t1	IPR016720	Phosphatidate cytidylyltransferase, eukaryota
jg10300.t1	IPR001440	Tetratricopeptide repeat 1
jg10300.t1	IPR011990	Tetratricopeptide-like helical domain superfamily
jg10300.t1	IPR013026	Tetratricopeptide repeat-containing domain
jg10300.t1	IPR013105	Tetratricopeptide repeat 2
jg10300.t1	IPR019734	Tetratricopeptide repeat
jg10300.t1	IPR032374	SGTA, homodimerisation domain
jg10301.t1	IPR000873	AMP-dependent synthetase/ligase
jg10301.t1	IPR020845	AMP-binding, conserved site
jg10301.t1	IPR042099	AMP-dependent synthetase-like superfamily
jg10302.t1	IPR008004	Protein OCTOPUS-like
jg10303.t1	IPR019448	NT-type C2 domain
jg10303.t1	IPR033343	PLASTID MOVEMENT IMPAIRED1
jg10303.t1	IPR039614	Protein PLASTID MOVEMENT IMPAIRED 1-like
jg10304.t1	IPR001087	GDSL lipase/esterase
jg10304.t1	IPR036514	SGNH hydrolase superfamily
jg10305.t1	IPR001087	GDSL lipase/esterase
jg10305.t1	IPR036514	SGNH hydrolase superfamily
jg10306.t1	IPR001087	GDSL lipase/esterase
jg10306.t1	IPR036514	SGNH hydrolase superfamily
jg10307.t1	IPR001087	GDSL lipase/esterase
jg10307.t1	IPR036514	SGNH hydrolase superfamily
jg10309.t1	IPR022796	Chlorophyll A-B binding protein
jg10309.t1	IPR023329	Chlorophyll a/b binding domain superfamily
jg1031.t1	IPR000719	Protein kinase domain
jg1031.t1	IPR000858	S-locus glycoprotein domain
jg1031.t1	IPR001245	Serine-threonine/tyrosine-protein kinase, catalytic domain
jg1031.t1	IPR001480	Bulb-type lectin domain
jg1031.t1	IPR003609	PAN/Apple domain
jg1031.t1	IPR008271	Serine/threonine-protein kinase, active site
jg1031.t1	IPR011009	Protein kinase-like domain superfamily
jg1031.t1	IPR017441	Protein kinase, ATP binding site
jg1031.t1	IPR024171	S-receptor-like serine/threonine-protein kinase
jg1031.t1	IPR036426	Bulb-type lectin domain superfamily
jg1031.t2	IPR000719	Protein kinase domain
jg1031.t2	IPR000858	S-locus glycoprotein domain
jg1031.t2	IPR001245	Serine-threonine/tyrosine-protein kinase, catalytic domain
jg1031.t2	IPR001480	Bulb-type lectin domain
jg1031.t2	IPR003609	PAN/Apple domain
jg1031.t2	IPR008271	Serine/threonine-protein kinase, active site
jg1031.t2	IPR011009	Protein kinase-like domain superfamily
jg1031.t2	IPR017441	Protein kinase, ATP binding site
jg1031.t2	IPR024171	S-receptor-like serine/threonine-protein kinase
jg1031.t2	IPR036426	Bulb-type lectin domain superfamily
jg10310.t1	IPR001810	F-box domain
jg10310.t1	IPR032675	Leucine-rich repeat domain superfamily
jg10310.t1	IPR036047	F-box-like domain superfamily
jg10311.t1	IPR002156	Ribonuclease H domain
jg10311.t1	IPR012337	Ribonuclease H-like superfamily
jg10311.t1	IPR036397	Ribonuclease H superfamily
jg10312.t1	IPR006566	FBD domain
jg10315.t1	IPR000477	Reverse transcriptase domain
jg10315.t1	IPR002156	Ribonuclease H domain
jg10315.t1	IPR012337	Ribonuclease H-like superfamily
jg10315.t1	IPR036397	Ribonuclease H superfamily
jg10315.t1	IPR041577	Reverse transcriptase/retrotransposon-derived protein, RNase H-like domain
jg10315.t1	IPR041588	Integrase zinc-binding domain
jg10316.t1	IPR006566	FBD domain
jg10316.t1	IPR032675	Leucine-rich repeat domain superfamily
jg10316.t1	IPR036047	F-box-like domain superfamily
jg10317.t1	IPR008587	Filament-like plant protein
jg10317.t2	IPR008587	Filament-like plant protein
jg10318.t1	IPR006634	TRAM/LAG1/CLN8 homology domain
jg10319.t1	IPR013626	Pheophorbide a oxygenase
jg10319.t1	IPR017941	Rieske [2Fe-2S] iron-sulphur domain
jg10319.t1	IPR036922	Rieske [2Fe-2S] iron-sulphur domain superfamily
jg10320.t1	IPR031493	Zinc-ribbon 15
jg10321.t1	IPR001841	Zinc finger, RING-type
jg10321.t1	IPR013083	Zinc finger, RING/FYVE/PHD-type
jg10322.t1	IPR000210	BTB/POZ domain
jg10322.t1	IPR011333	SKP1/BTB/POZ domain superfamily
jg10323.t1	IPR000245	V-ATPase proteolipid subunit
jg10323.t1	IPR002379	V-ATPase proteolipid subunit C-like domain
jg10323.t1	IPR011555	V-ATPase proteolipid subunit C, eukaryotic
jg10323.t1	IPR035921	F/V-ATP synthase subunit C superfamily
jg10324.t1	IPR016181	Acyl-CoA N-acyltransferase
jg10324.t1	IPR031165	Yjdj-type Gcn5-related N-acetyltransferase
jg10325.t1	IPR001810	F-box domain
jg10325.t1	IPR036047	F-box-like domain superfamily
jg10326.t1	IPR032675	Leucine-rich repeat domain superfamily
jg10327.t1	IPR001810	F-box domain
jg10327.t1	IPR032675	Leucine-rich repeat domain superfamily
jg10327.t1	IPR036047	F-box-like domain superfamily
jg10328.t1	IPR001077	O-methyltransferase domain
jg10328.t1	IPR012967	Plant methyltransferase dimerisation
jg10328.t1	IPR016461	O-methyltransferase COMT-type
jg10328.t1	IPR029063	S-adenosyl-L-methionine-dependent methyltransferase
jg10328.t1	IPR036388	Winged helix-like DNA-binding domain superfamily
jg10328.t1	IPR036390	Winged helix DNA-binding domain superfamily
jg10329.t1	IPR002933	Peptidase M20
jg10329.t1	IPR017439	Amidohydrolase
jg10329.t1	IPR036264	Bacterial exopeptidase dimerisation domain
jg1033.t1	IPR000719	Protein kinase domain
jg1033.t1	IPR000858	S-locus glycoprotein domain
jg1033.t1	IPR001245	Serine-threonine/tyrosine-protein kinase, catalytic domain
jg1033.t1	IPR001480	Bulb-type lectin domain
jg1033.t1	IPR008271	Serine/threonine-protein kinase, active site
jg1033.t1	IPR011009	Protein kinase-like domain superfamily
jg1033.t1	IPR017441	Protein kinase, ATP binding site
jg1033.t1	IPR024171	S-receptor-like serine/threonine-protein kinase
jg1033.t1	IPR036426	Bulb-type lectin domain superfamily
jg10330.t1	IPR001731	Delta-aminolevulinic acid dehydratase
jg10330.t1	IPR013785	Aldolase-type TIM barrel
jg10330.t1	IPR030656	Delta-aminolevulinic acid dehydratase, active site
jg10331.t1	IPR001789	Signal transduction response regulator, receiver domain
jg10331.t1	IPR011006	CheY-like superfamily
jg10331.t2	IPR001789	Signal transduction response regulator, receiver domain
jg10331.t2	IPR011006	CheY-like superfamily
jg10332.t1	IPR005788	Disulphide isomerase
jg10332.t1	IPR005792	Protein disulphide isomerase
jg10332.t1	IPR013766	Thioredoxin domain
jg10332.t1	IPR017937	Thioredoxin, conserved site
jg10332.t1	IPR036249	Thioredoxin-like superfamily
jg10333.t1	IPR006867	Domain of unknown function DUF632
jg10333.t1	IPR006868	Domain of unknown function DUF630
jg10333.t1	IPR039950	Nitrate regulatory gene2 protein
jg10334.t1	IPR008808	Powdery mildew resistance protein, RPW8 domain
jg10335.t1	IPR008808	Powdery mildew resistance protein, RPW8 domain
jg10336.t1	IPR001619	Sec1-like protein
jg10336.t1	IPR027482	Sec1-like, domain 2
jg10336.t1	IPR036045	Sec1-like superfamily
jg10337.t1	IPR008808	Powdery mildew resistance protein, RPW8 domain
jg10338.t1	IPR008808	Powdery mildew resistance protein, RPW8 domain
jg10339.t1	IPR002016	Haem peroxidase
jg10339.t1	IPR002207	Class I peroxidase
jg10339.t1	IPR010255	Haem peroxidase superfamily
jg10339.t1	IPR019793	Peroxidases heam-ligand binding site
jg1034.t1	IPR001810	F-box domain
jg1034.t1	IPR032675	Leucine-rich repeat domain superfamily
jg1034.t1	IPR036047	F-box-like domain superfamily
jg10340.t1	IPR016161	Aldehyde/histidinol dehydrogenase
jg10340.t1	IPR016162	Aldehyde dehydrogenase, N-terminal
jg10341.t1	IPR012394	Aldehyde dehydrogenase NAD(P)-dependent
jg10341.t1	IPR015590	Aldehyde dehydrogenase domain
jg10341.t1	IPR016161	Aldehyde/histidinol dehydrogenase
jg10341.t1	IPR016162	Aldehyde dehydrogenase, N-terminal
jg10341.t1	IPR016163	Aldehyde dehydrogenase, C-terminal
jg10341.t1	IPR029510	Aldehyde dehydrogenase, glutamic acid active site
jg10341.t2	IPR012394	Aldehyde dehydrogenase NAD(P)-dependent
jg10341.t2	IPR015590	Aldehyde dehydrogenase domain
jg10341.t2	IPR016161	Aldehyde/histidinol dehydrogenase
jg10341.t2	IPR016162	Aldehyde dehydrogenase, N-terminal
jg10341.t2	IPR016163	Aldehyde dehydrogenase, C-terminal
jg10341.t2	IPR029510	Aldehyde dehydrogenase, glutamic acid active site
jg10342.t1	IPR002939	Chaperone DnaJ, C-terminal
jg10342.t1	IPR008971	HSP40/DnaJ peptide-binding
jg10343.t1	IPR000157	Toll/interleukin-1 receptor homology (TIR) domain
jg10343.t1	IPR002182	NB-ARC
jg10343.t1	IPR027417	P-loop containing nucleoside triphosphate hydrolase
jg10343.t1	IPR032675	Leucine-rich repeat domain superfamily
jg10343.t1	IPR035897	Toll/interleukin-1 receptor homology (TIR) domain superfamily
jg10343.t1	IPR036390	Winged helix DNA-binding domain superfamily
jg10344.t1	IPR002156	Ribonuclease H domain
jg10344.t1	IPR012337	Ribonuclease H-like superfamily
jg10344.t1	IPR036397	Ribonuclease H superfamily
jg10345.t1	IPR001461	Aspartic peptidase A1 family
jg10345.t1	IPR001969	Aspartic peptidase, active site
jg10345.t1	IPR021109	Aspartic peptidase domain superfamily
jg10345.t1	IPR032799	Xylanase inhibitor, C-terminal
jg10345.t1	IPR032861	Xylanase inhibitor, N-terminal
jg10345.t1	IPR033121	Peptidase family A1 domain
jg10346.t1	IPR001752	Kinesin motor domain
jg10346.t1	IPR019821	Kinesin motor domain, conserved site
jg10346.t1	IPR027417	P-loop containing nucleoside triphosphate hydrolase
jg10346.t1	IPR027640	Kinesin-like protein
jg10346.t1	IPR036961	Kinesin motor domain superfamily
jg10347.t1	IPR003340	B3 DNA binding domain
jg10347.t1	IPR015300	DNA-binding pseudobarrel domain superfamily
jg10348.t1	IPR003593	AAA+ ATPase domain
jg10348.t1	IPR003959	ATPase, AAA-type, core
jg10348.t1	IPR008921	DNA polymerase III, clamp loader complex, gamma/delta/delta subunit, C-terminal
jg10348.t1	IPR013748	Replication factor C, C-terminal
jg10348.t1	IPR027417	P-loop containing nucleoside triphosphate hydrolase
jg10349.t1	IPR000008	C2 domain
jg10349.t1	IPR000225	Armadillo
jg10349.t1	IPR011989	Armadillo-like helical
jg10349.t1	IPR016024	Armadillo-type fold
jg10349.t1	IPR035892	C2 domain superfamily
jg1035.t1	IPR032675	Leucine-rich repeat domain superfamily
jg10351.t1	IPR003441	NAC domain
jg10351.t1	IPR036093	NAC domain superfamily
jg10352.t1	IPR001841	Zinc finger, RING-type
jg10352.t1	IPR013083	Zinc finger, RING/FYVE/PHD-type
jg10353.t1	IPR001353	Proteasome, subunit alpha/beta
jg10353.t1	IPR016050	Proteasome beta-type subunit, conserved site
jg10353.t1	IPR023333	Proteasome B-type subunit
jg10353.t1	IPR029055	Nucleophile aminohydrolases, N-terminal
jg10354.t1	IPR000922	D-galactoside/L-rhamnose binding SUEL lectin domain
jg10354.t1	IPR001944	Glycoside hydrolase, family 35
jg10354.t1	IPR008979	Galactose-binding-like domain superfamily
jg10354.t1	IPR017853	Glycoside hydrolase superfamily
jg10354.t1	IPR019801	Glycoside hydrolase, family 35, conserved site
jg10354.t1	IPR025300	Beta-galactosidase jelly roll domain
jg10354.t1	IPR031330	Glycoside hydrolase 35, catalytic domain
jg10354.t1	IPR041392	Beta-galactosidase, beta-sandwich domain
jg10355.t1	IPR003265	HhH-GPD domain
jg10355.t1	IPR011257	DNA glycosylase
jg10355.t1	IPR012904	8-oxoguanine DNA glycosylase, N-terminal
jg10355.t1	IPR023170	Helix-turn-helix, base-excision DNA repair, C-terminal
jg10356.t1	IPR001005	SANT/Myb domain
jg10356.t1	IPR007526	SWIRM domain
jg10356.t1	IPR009057	Homeobox-like domain superfamily
jg10356.t1	IPR017884	SANT domain
jg10356.t1	IPR032451	SMARCC, C-terminal
jg10356.t1	IPR036388	Winged helix-like DNA-binding domain superfamily
jg10357.t1	IPR002100	Transcription factor, MADS-box
jg10357.t1	IPR036879	Transcription factor, MADS-box superfamily
jg10358.t1	IPR001046	NRAMP family
jg1036.t1	IPR001611	Leucine-rich repeat
jg1036.t1	IPR001810	F-box domain
jg1036.t1	IPR006553	Leucine-rich repeat, cysteine-containing subtype
jg1036.t1	IPR036047	F-box-like domain superfamily
jg10360.t1	IPR002885	Pentatricopeptide repeat
jg10360.t1	IPR011990	Tetratricopeptide-like helical domain superfamily
jg10361.t1	IPR007789	Protein of unknown function DUF688
jg10362.t1	IPR003593	AAA+ ATPase domain
jg10362.t1	IPR003959	ATPase, AAA-type, core
jg10362.t1	IPR008921	DNA polymerase III, clamp loader complex, gamma/delta/delta subunit, C-terminal
jg10362.t1	IPR013748	Replication factor C, C-terminal
jg10362.t1	IPR027417	P-loop containing nucleoside triphosphate hydrolase
jg10362.t2	IPR003593	AAA+ ATPase domain
jg10362.t2	IPR003959	ATPase, AAA-type, core
jg10362.t2	IPR008921	DNA polymerase III, clamp loader complex, gamma/delta/delta subunit, C-terminal
jg10362.t2	IPR013748	Replication factor C, C-terminal
jg10362.t2	IPR027417	P-loop containing nucleoside triphosphate hydrolase
jg10363.t1	IPR004367	Cyclin, C-terminal domain
jg10363.t1	IPR006671	Cyclin, N-terminal
jg10363.t1	IPR013763	Cyclin-like
jg10363.t1	IPR036915	Cyclin-like superfamily
jg10363.t1	IPR039361	Cyclin
jg10364.t1	IPR004367	Cyclin, C-terminal domain
jg10364.t1	IPR006671	Cyclin, N-terminal
jg10364.t1	IPR013763	Cyclin-like
jg10364.t1	IPR036915	Cyclin-like superfamily
jg10364.t1	IPR039361	Cyclin
jg10365.t1	IPR011042	Six-bladed beta-propeller, TolB-like
jg10365.t1	IPR011659	WD40-like Beta Propeller
jg10366.t1	IPR002100	Transcription factor, MADS-box
jg10366.t1	IPR036879	Transcription factor, MADS-box superfamily
jg10367.t1	IPR000223	Peptidase S26A, signal peptidase I
jg10367.t1	IPR015927	Peptidase S24/S26A/S26B/S26C
jg10367.t1	IPR019756	Peptidase S26A, signal peptidase I, serine active site
jg10367.t1	IPR019758	Peptidase S26A, signal peptidase I, conserved site
jg10367.t1	IPR036286	LexA/Signal peptidase-like superfamily
jg10368.t1	IPR013057	Amino acid transporter, transmembrane domain
jg10369.t1	IPR013057	Amino acid transporter, transmembrane domain
jg10369.t2	IPR013057	Amino acid transporter, transmembrane domain
jg1037.t1	IPR001611	Leucine-rich repeat
jg1037.t1	IPR001810	F-box domain
jg1037.t1	IPR006553	Leucine-rich repeat, cysteine-containing subtype
jg1037.t1	IPR032675	Leucine-rich repeat domain superfamily
jg1037.t1	IPR036047	F-box-like domain superfamily
jg10370.t1	IPR013057	Amino acid transporter, transmembrane domain
jg10371.t1	IPR036869	Chaperone J-domain superfamily
jg10372.t1	IPR000719	Protein kinase domain
jg10372.t1	IPR008271	Serine/threonine-protein kinase, active site
jg10372.t1	IPR011009	Protein kinase-like domain superfamily
jg10372.t1	IPR017441	Protein kinase, ATP binding site
jg10373.t1	IPR001680	WD40 repeat
jg10373.t1	IPR015943	WD40/YVTN repeat-like-containing domain superfamily
jg10373.t1	IPR017986	WD40-repeat-containing domain
jg10373.t1	IPR036322	WD40-repeat-containing domain superfamily
jg10374.t1	IPR000157	Toll/interleukin-1 receptor homology (TIR) domain
jg10374.t1	IPR002182	NB-ARC
jg10374.t1	IPR011713	Leucine-rich repeat 3
jg10374.t1	IPR027417	P-loop containing nucleoside triphosphate hydrolase
jg10374.t1	IPR032675	Leucine-rich repeat domain superfamily
jg10374.t1	IPR035897	Toll/interleukin-1 receptor homology (TIR) domain superfamily
jg10374.t1	IPR036390	Winged helix DNA-binding domain superfamily
jg10375.t1	IPR018614	Keratinocyte-associated protein 2
jg10376.t1	IPR000719	Protein kinase domain
jg10376.t1	IPR001680	WD40 repeat
jg10376.t1	IPR001841	Zinc finger, RING-type
jg10376.t1	IPR011009	Protein kinase-like domain superfamily
jg10376.t1	IPR013083	Zinc finger, RING/FYVE/PHD-type
jg10376.t1	IPR015943	WD40/YVTN repeat-like-containing domain superfamily
jg10376.t1	IPR017986	WD40-repeat-containing domain
jg10376.t1	IPR020472	G-protein beta WD-40 repeat
jg10376.t1	IPR027370	RING-type zinc-finger, LisH dimerisation motif
jg10376.t1	IPR036322	WD40-repeat-containing domain superfamily
jg10377.t1	IPR000185	Protein translocase subunit SecA
jg10377.t1	IPR011115	SecA DEAD-like, N-terminal
jg10377.t1	IPR011116	SecA Wing/Scaffold
jg10377.t1	IPR011130	SecA, preprotein cross-linking domain
jg10377.t1	IPR014018	SecA motor DEAD
jg10377.t1	IPR027417	P-loop containing nucleoside triphosphate hydrolase
jg10377.t1	IPR036266	SecA, Wing/Scaffold superfamily
jg10377.t1	IPR036670	SecA, preprotein cross-linking domain superfamily
jg10378.t1	IPR002293	Amino acid/polyamine transporter I
jg10378.t1	IPR004840	Amino acid permease, conserved site
jg10379.t1	IPR002293	Amino acid/polyamine transporter I
jg10379.t1	IPR004840	Amino acid permease, conserved site
jg1038.t1	IPR032675	Leucine-rich repeat domain superfamily
jg10380.t1	IPR005123	Oxoglutarate/iron-dependent dioxygenase
jg10380.t1	IPR026992	Non-haem dioxygenase N-terminal domain
jg10380.t1	IPR027443	Isopenicillin N synthase-like
jg10381.t1	IPR032675	Leucine-rich repeat domain superfamily
jg10382.t1	IPR002504	NAD kinase
jg10382.t1	IPR016064	NAD kinase/diacylglycerol kinase-like domain superfamily
jg10382.t1	IPR017437	ATP-NAD kinase, PpnK-type, C-terminal
jg10382.t1	IPR017438	Inorganic polyphosphate/ATP-NAD kinase, N-terminal
jg10382.t1	IPR029021	Protein-tyrosine phosphatase-like
jg10383.t1	IPR001357	BRCT domain
jg10383.t1	IPR036420	BRCT domain superfamily
jg10384.t1	IPR014840	Hpc2-related domain
jg10384.t2	IPR014840	Hpc2-related domain
jg10386.t1	IPR002100	Transcription factor, MADS-box
jg10386.t1	IPR002487	Transcription factor, K-box
jg10386.t1	IPR036879	Transcription factor, MADS-box superfamily
jg10387.t1	IPR002100	Transcription factor, MADS-box
jg10387.t1	IPR002487	Transcription factor, K-box
jg10387.t1	IPR036879	Transcription factor, MADS-box superfamily
jg10389.t1	IPR001214	SET domain
jg10389.t1	IPR003616	Post-SET domain
jg10389.t1	IPR006560	AWS domain
jg10389.t1	IPR011124	Zinc finger, CW-type
jg1039.t1	IPR001611	Leucine-rich repeat
jg1039.t1	IPR001810	F-box domain
jg1039.t1	IPR006553	Leucine-rich repeat, cysteine-containing subtype
jg1039.t1	IPR032675	Leucine-rich repeat domain superfamily
jg1039.t1	IPR036047	F-box-like domain superfamily
jg10391.t1	IPR004045	Glutathione S-transferase, N-terminal
jg10391.t1	IPR010987	Glutathione S-transferase, C-terminal-like
jg10391.t1	IPR036249	Thioredoxin-like superfamily
jg10391.t1	IPR036282	Glutathione S-transferase, C-terminal domain superfamily
jg10392.t1	IPR000719	Protein kinase domain
jg10392.t1	IPR008271	Serine/threonine-protein kinase, active site
jg10392.t1	IPR011009	Protein kinase-like domain superfamily
jg10392.t1	IPR014729	Rossmann-like alpha/beta/alpha sandwich fold
jg10392.t1	IPR017441	Protein kinase, ATP binding site
jg10392.t2	IPR000719	Protein kinase domain
jg10392.t2	IPR006016	UspA
jg10392.t2	IPR008271	Serine/threonine-protein kinase, active site
jg10392.t2	IPR011009	Protein kinase-like domain superfamily
jg10392.t2	IPR017441	Protein kinase, ATP binding site
jg10393.t1	IPR000571	Zinc finger, CCCH-type
jg10393.t2	IPR000571	Zinc finger, CCCH-type
jg10394.t1	IPR018922	NAD(P)H-quinone oxidoreductase subunit M
jg10398.t1	IPR002618	UDPGP family
jg10398.t1	IPR029044	Nucleotide-diphospho-sugar transferases
jg10398.t1	IPR039741	UDP-sugar pyrophosphorylase
jg10398.t2	IPR002618	UDPGP family
jg10398.t2	IPR029044	Nucleotide-diphospho-sugar transferases
jg10398.t2	IPR039741	UDP-sugar pyrophosphorylase
jg10399.t1	IPR002048	EF-hand domain
jg10399.t1	IPR011992	EF-hand domain pair
jg10399.t1	IPR018247	EF-Hand 1, calcium-binding site
jg10399.t1	IPR039647	EF-hand domain pair protein CML-like
jg104.t1	IPR016720	Phosphatidate cytidylyltransferase, eukaryota
jg1040.t1	IPR001810	F-box domain
jg1040.t1	IPR006553	Leucine-rich repeat, cysteine-containing subtype
jg1040.t1	IPR032675	Leucine-rich repeat domain superfamily
jg1040.t1	IPR036047	F-box-like domain superfamily
jg10400.t1	IPR004159	Putative S-adenosyl-L-methionine-dependent methyltransferase
jg10400.t1	IPR029063	S-adenosyl-L-methionine-dependent methyltransferase
jg10401.t1	IPR000210	BTB/POZ domain
jg10401.t1	IPR011333	SKP1/BTB/POZ domain superfamily
jg10402.t1	IPR001965	Zinc finger, PHD-type
jg10402.t1	IPR011011	Zinc finger, FYVE/PHD-type
jg10402.t1	IPR013083	Zinc finger, RING/FYVE/PHD-type
jg10402.t1	IPR019786	Zinc finger, PHD-type, conserved site
jg10402.t1	IPR019787	Zinc finger, PHD-finger
jg10403.t1	IPR001099	Chalcone/stilbene synthase, N-terminal
jg10403.t1	IPR011141	Polyketide synthase, type III
jg10403.t1	IPR012328	Chalcone/stilbene synthase, C-terminal
jg10403.t1	IPR016039	Thiolase-like
jg10403.t1	IPR018088	Chalcone/stilbene synthase, active site
jg10404.t1	IPR001099	Chalcone/stilbene synthase, N-terminal
jg10404.t1	IPR011141	Polyketide synthase, type III
jg10404.t1	IPR012328	Chalcone/stilbene synthase, C-terminal
jg10404.t1	IPR016039	Thiolase-like
jg10404.t1	IPR018088	Chalcone/stilbene synthase, active site
jg10406.t1	IPR000873	AMP-dependent synthetase/ligase
jg10406.t1	IPR020845	AMP-binding, conserved site
jg10406.t1	IPR042099	AMP-dependent synthetase-like superfamily
jg10407.t1	IPR025110	AMP-binding enzyme, C-terminal domain
jg10408.t1	IPR011990	Tetratricopeptide-like helical domain superfamily
jg10408.t1	IPR013026	Tetratricopeptide repeat-containing domain
jg10408.t1	IPR019734	Tetratricopeptide repeat
jg1041.t1	IPR000719	Protein kinase domain
jg1041.t1	IPR008271	Serine/threonine-protein kinase, active site
jg1041.t1	IPR011009	Protein kinase-like domain superfamily
jg10413.t1	IPR011990	Tetratricopeptide-like helical domain superfamily
jg10413.t1	IPR013026	Tetratricopeptide repeat-containing domain
jg1042.t1	IPR000210	BTB/POZ domain
jg1042.t1	IPR001646	Pentapeptide repeat
jg1042.t1	IPR003131	Potassium channel tetramerisation-type BTB domain
jg1042.t1	IPR011333	SKP1/BTB/POZ domain superfamily
jg10420.t1	IPR005174	Domain unknown function DUF295
jg10421.t1	IPR019516	Glomulin/ALF4
jg10423.t1	IPR005174	Domain unknown function DUF295
jg10426.t1	IPR000719	Protein kinase domain
jg10426.t1	IPR008271	Serine/threonine-protein kinase, active site
jg10426.t1	IPR011009	Protein kinase-like domain superfamily
jg10426.t1	IPR017441	Protein kinase, ATP binding site
jg10429.t1	IPR013877	YAP-binding/ALF4/Glomulin
jg10429.t1	IPR019516	Glomulin/ALF4
jg1043.t1	IPR012946	X8 domain
jg10430.t1	IPR013935	TRAPP II complex, Trs120
jg10431.t1	IPR001356	Homeobox domain
jg10431.t1	IPR005539	ELK domain
jg10431.t1	IPR005540	KNOX1
jg10431.t1	IPR005541	KNOX2
jg10431.t1	IPR008422	Homeobox KN domain
jg10431.t1	IPR009057	Homeobox-like domain superfamily
jg10434.t1	IPR008709	Neurochondrin
jg10434.t1	IPR016024	Armadillo-type fold
jg10436.t1	IPR001107	Band 7 domain
jg10436.t1	IPR027705	Flotillin family
jg10436.t1	IPR036013	Band 7/SPFH domain superfamily
jg10436.t2	IPR001107	Band 7 domain
jg10436.t2	IPR027705	Flotillin family
jg10436.t2	IPR036013	Band 7/SPFH domain superfamily
jg10437.t1	IPR001214	SET domain
jg10437.t1	IPR001965	Zinc finger, PHD-type
jg10437.t1	IPR003616	Post-SET domain
jg10437.t1	IPR011011	Zinc finger, FYVE/PHD-type
jg10437.t1	IPR013083	Zinc finger, RING/FYVE/PHD-type
jg10437.t1	IPR019787	Zinc finger, PHD-finger
jg10437.t1	IPR032308	Jas TPL-binding domain
jg10437.t1	IPR034732	Extended PHD (ePHD) domain
jg10437.t2	IPR001214	SET domain
jg10437.t2	IPR001965	Zinc finger, PHD-type
jg10437.t2	IPR003616	Post-SET domain
jg10437.t2	IPR011011	Zinc finger, FYVE/PHD-type
jg10437.t2	IPR013083	Zinc finger, RING/FYVE/PHD-type
jg10437.t2	IPR019787	Zinc finger, PHD-finger
jg10437.t2	IPR032308	Jas TPL-binding domain
jg10437.t2	IPR034732	Extended PHD (ePHD) domain
jg10438.t1	IPR001107	Band 7 domain
jg10438.t1	IPR027705	Flotillin family
jg10438.t1	IPR036013	Band 7/SPFH domain superfamily
jg10439.t1	IPR001107	Band 7 domain
jg10439.t1	IPR027705	Flotillin family
jg10439.t1	IPR036013	Band 7/SPFH domain superfamily
jg1044.t1	IPR000549	Photosystem I PsaG/PsaK protein
jg1044.t1	IPR016370	Photosystem I PsaG/PsaK, plant
jg1044.t1	IPR017493	Photosystem I reaction centre subunit psaK, chloroplastic
jg1044.t1	IPR023618	Photosystem I PsaG/PsaK domain, chloroplastic
jg1044.t1	IPR035982	Photosystem I reaction centre subunit PsaK superfamily
jg10440.t1	IPR000266	Ribosomal protein S17/S11
jg10440.t1	IPR012340	Nucleic acid-binding, OB-fold
jg10440.t1	IPR019979	Ribosomal protein S17, conserved site
jg10440.t1	IPR028333	Ribosomal protein S17, archaeal/eukaryotic
jg10440.t1	IPR032440	40S ribosomal protein S11, N-terminal
jg10441.t1	IPR040283	Transmembrane protein DDB_G0292058-like
jg10445.t1	IPR002048	EF-hand domain
jg10445.t1	IPR011992	EF-hand domain pair
jg10445.t1	IPR018247	EF-Hand 1, calcium-binding site
jg10445.t1	IPR039800	Calcium uptake protein 1/2/3
jg10446.t1	IPR000270	PB1 domain
jg10446.t1	IPR011990	Tetratricopeptide-like helical domain superfamily
jg10446.t1	IPR013026	Tetratricopeptide repeat-containing domain
jg10446.t1	IPR019734	Tetratricopeptide repeat
jg10447.t1	IPR002737	MEMO1 family
jg10448.t1	IPR001680	WD40 repeat
jg10448.t1	IPR006594	LIS1 homology motif
jg10448.t1	IPR015943	WD40/YVTN repeat-like-containing domain superfamily
jg10448.t1	IPR017986	WD40-repeat-containing domain
jg10448.t1	IPR019775	WD40 repeat, conserved site
jg10448.t1	IPR027728	Topless family
jg10448.t1	IPR036322	WD40-repeat-containing domain superfamily
jg10448.t2	IPR001680	WD40 repeat
jg10448.t2	IPR006594	LIS1 homology motif
jg10448.t2	IPR015943	WD40/YVTN repeat-like-containing domain superfamily
jg10448.t2	IPR017986	WD40-repeat-containing domain
jg10448.t2	IPR019775	WD40 repeat, conserved site
jg10448.t2	IPR027728	Topless family
jg10448.t2	IPR036322	WD40-repeat-containing domain superfamily
jg10449.t1	IPR006594	LIS1 homology motif
jg10449.t1	IPR027728	Topless family
jg1045.t1	IPR004871	Cleavage/polyadenylation specificity factor, A subunit, C-terminal
jg1045.t1	IPR015943	WD40/YVTN repeat-like-containing domain superfamily
jg1045.t1	IPR036322	WD40-repeat-containing domain superfamily
jg10450.t1	IPR006595	CTLH, C-terminal LisH motif
jg10450.t1	IPR027728	Topless family
jg10451.t1	IPR001680	WD40 repeat
jg10451.t1	IPR006594	LIS1 homology motif
jg10451.t1	IPR006595	CTLH, C-terminal LisH motif
jg10451.t1	IPR015943	WD40/YVTN repeat-like-containing domain superfamily
jg10451.t1	IPR017986	WD40-repeat-containing domain
jg10451.t1	IPR019775	WD40 repeat, conserved site
jg10451.t1	IPR027728	Topless family
jg10451.t1	IPR036322	WD40-repeat-containing domain superfamily
jg10453.t1	IPR040361	Tapetum determinant 1
jg10454.t1	IPR040361	Tapetum determinant 1
jg10455.t1	IPR040361	Tapetum determinant 1
jg10456.t1	IPR002999	Tudor domain
jg10456.t1	IPR016071	Staphylococcal nuclease (SNase-like), OB-fold
jg10456.t1	IPR016685	RNA-induced silencing complex, nuclease component Tudor-SN
jg10456.t1	IPR035437	SNase-like, OB-fold superfamily
jg10457.t1	IPR040361	Tapetum determinant 1
jg10458.t1	IPR040361	Tapetum determinant 1
jg10459.t1	IPR040361	Tapetum determinant 1
jg1046.t1	IPR009772	Cell division cycle protein 123
jg10460.t1	IPR005199	Glycoside hydrolase, family 79
jg10460.t1	IPR017853	Glycoside hydrolase superfamily
jg10461.t1	IPR009080	Aminoacyl-tRNA synthetase, class Ia, anticodon-binding
jg10461.t1	IPR014729	Rossmann-like alpha/beta/alpha sandwich fold
jg10461.t1	IPR015803	Cysteine-tRNA ligase
jg10461.t1	IPR024909	Cysteinyl-tRNA synthetase/mycothiol ligase
jg10461.t1	IPR032678	tRNA synthetases class I, catalytic domain
jg10462.t1	IPR002659	Glycosyl transferase, family 31
jg10462.t1	IPR025298	Domain of unknown function DUF4094
jg10463.t1	IPR013784	Carbohydrate-binding-like fold
jg10463.t1	IPR019008	Domain of unknown function DUF2012
jg10463.t1	IPR039163	ER membrane protein complex subunit 7
jg10464.t1	IPR000620	EamA domain
jg10465.t1	IPR016024	Armadillo-type fold
jg10466.t1	IPR000008	C2 domain
jg10466.t1	IPR031468	Synaptotagmin-like mitochondrial-lipid-binding domain
jg10466.t1	IPR035892	C2 domain superfamily
jg10466.t1	IPR039010	Synaptotagmin, SMP domain
jg10468.t1	IPR000368	Sucrose synthase
jg10468.t1	IPR001296	Glycosyl transferase, family 1
jg10468.t1	IPR006380	Sucrose-phosphatase-like, N-terminal
jg10468.t1	IPR012819	Sucrose phosphate synthase, plant
jg10468.t1	IPR023214	HAD superfamily
jg10469.t1	IPR004263	Exostosin-like
jg10469.t1	IPR040911	Exostosin, GT47 domain
jg1047.t1	IPR032867	DYW domain
jg10470.t1	IPR004263	Exostosin-like
jg10470.t1	IPR040911	Exostosin, GT47 domain
jg10471.t1	IPR002912	ACT domain
jg10471.t1	IPR040217	ACT domain-containing protein ACR1-12
jg10472.t1	IPR002083	MATH/TRAF domain
jg10472.t1	IPR008974	TRAF-like
jg10472.t1	IPR016024	Armadillo-type fold
jg10474.t1	IPR004330	FAR1 DNA binding domain
jg10474.t1	IPR006564	Zinc finger, PMZ-type
jg10474.t1	IPR007527	Zinc finger, SWIM-type
jg10474.t1	IPR018289	MULE transposase domain
jg10474.t1	IPR031052	FHY3/FAR1 family
jg10475.t1	IPR001388	Synaptobrevin
jg10475.t1	IPR010908	Longin domain
jg10475.t1	IPR011012	Longin-like domain superfamily
jg10476.t1	IPR018357	Hexapeptide transferase, conserved site
jg10477.t1	IPR016140	Bifunctional inhibitor/plant lipid transfer protein/seed storage helical domain
jg10477.t1	IPR027923	Hydrophobic seed protein domain
jg10477.t1	IPR036312	Bifunctional inhibitor/plant lipid transfer protein/seed storage helical domain superfamily
jg10478.t1	IPR001683	Phox homologous domain
jg10478.t1	IPR036871	PX domain superfamily
jg10479.t1	IPR000836	Phosphoribosyltransferase domain
jg10479.t1	IPR005764	Adenine phosphoribosyl transferase
jg10479.t1	IPR029057	Phosphoribosyltransferase-like
jg1048.t1	IPR002885	Pentatricopeptide repeat
jg1048.t1	IPR011990	Tetratricopeptide-like helical domain superfamily
jg10481.t1	IPR000719	Protein kinase domain
jg10481.t1	IPR001245	Serine-threonine/tyrosine-protein kinase, catalytic domain
jg10481.t1	IPR011009	Protein kinase-like domain superfamily
jg10482.t1	IPR002146	ATP synthase, F0 complex, subunit b/b', bacterial/chloroplast
jg10482.t1	IPR034679	ATP synthase, F0 complex, subunit b'
jg10483.t1	IPR013103	Reverse transcriptase, RNA-dependent DNA polymerase
jg10483.t1	IPR039537	Retrotransposon Ty1/copia-like
jg10484.t1	IPR002016	Haem peroxidase
jg10484.t1	IPR010255	Haem peroxidase superfamily
jg10485.t1	IPR000626	Ubiquitin domain
jg10485.t1	IPR029071	Ubiquitin-like domain superfamily
jg10485.t1	IPR039690	U11/U12 small nuclear ribonucleoprotein 25kDa protein
jg10485.t1	IPR040610	SNRNP25, ubiquitin-like domain
jg10486.t1	IPR004853	Sugar phosphate transporter domain
jg10487.t1	IPR000270	PB1 domain
jg10487.t1	IPR003311	AUX/IAA protein
jg10487.t1	IPR033389	AUX/IAA domain
jg10488.t1	IPR001611	Leucine-rich repeat
jg10488.t1	IPR021720	Malectin domain
jg10488.t1	IPR032675	Leucine-rich repeat domain superfamily
jg10489.t1	IPR008942	ENTH/VHS
jg10489.t1	IPR011417	AP180 N-terminal homology (ANTH) domain
jg10489.t1	IPR013809	ENTH domain
jg10489.t1	IPR014712	Phosphoinositide-binding clathrin adaptor, domain 2
jg1049.t1	IPR002885	Pentatricopeptide repeat
jg1049.t1	IPR011990	Tetratricopeptide-like helical domain superfamily
jg10490.t1	IPR003406	Glycosyl transferase, family 14
jg10492.t1	IPR019448	NT-type C2 domain
jg10493.t1	IPR000719	Protein kinase domain
jg10493.t1	IPR001480	Bulb-type lectin domain
jg10493.t1	IPR003609	PAN/Apple domain
jg10493.t1	IPR008271	Serine/threonine-protein kinase, active site
jg10493.t1	IPR011009	Protein kinase-like domain superfamily
jg10493.t1	IPR017441	Protein kinase, ATP binding site
jg10493.t1	IPR024171	S-receptor-like serine/threonine-protein kinase
jg10493.t1	IPR036426	Bulb-type lectin domain superfamily
jg10494.t1	IPR001480	Bulb-type lectin domain
jg10494.t1	IPR036426	Bulb-type lectin domain superfamily
jg10495.t1	IPR000719	Protein kinase domain
jg10495.t1	IPR001480	Bulb-type lectin domain
jg10495.t1	IPR008271	Serine/threonine-protein kinase, active site
jg10495.t1	IPR011009	Protein kinase-like domain superfamily
jg10495.t1	IPR017441	Protein kinase, ATP binding site
jg10495.t1	IPR024171	S-receptor-like serine/threonine-protein kinase
jg10495.t1	IPR036426	Bulb-type lectin domain superfamily
jg10496.t1	IPR002016	Haem peroxidase
jg10496.t1	IPR002207	Class I peroxidase
jg10496.t1	IPR010255	Haem peroxidase superfamily
jg10496.t1	IPR019793	Peroxidases heam-ligand binding site
jg10496.t1	IPR019794	Peroxidase, active site
jg10498.t1	IPR027329	TPX2, C-terminal
jg10498.t2	IPR027329	TPX2, C-terminal
jg10499.t1	IPR001611	Leucine-rich repeat
jg10499.t1	IPR001810	F-box domain
jg10499.t1	IPR006553	Leucine-rich repeat, cysteine-containing subtype
jg10499.t1	IPR032675	Leucine-rich repeat domain superfamily
jg10499.t1	IPR036047	F-box-like domain superfamily
jg105.t1	IPR008851	Transcription initiation factor IIF, alpha subunit
jg105.t1	IPR011039	Transcription Factor IIF, Rap30/Rap74, interaction
jg105.t1	IPR036388	Winged helix-like DNA-binding domain superfamily
jg105.t1	IPR036390	Winged helix DNA-binding domain superfamily
jg1050.t1	IPR003439	ABC transporter-like
jg1050.t1	IPR003593	AAA+ ATPase domain
jg1050.t1	IPR011527	ABC transporter type 1, transmembrane domain
jg1050.t1	IPR017871	ABC transporter, conserved site
jg1050.t1	IPR027417	P-loop containing nucleoside triphosphate hydrolase
jg1050.t1	IPR036640	ABC transporter type 1, transmembrane domain superfamily
jg10500.t1	IPR025124	Domain of unknown function DUF4050
jg10500.t2	IPR025124	Domain of unknown function DUF4050
jg10501.t1	IPR000008	C2 domain
jg10501.t1	IPR001736	Phospholipase D/Transphosphatidylase
jg10501.t1	IPR011402	Phospholipase D, plant
jg10501.t1	IPR015679	Phospholipase D family
jg10501.t1	IPR024632	Phospholipase D, C-terminal
jg10501.t1	IPR035892	C2 domain superfamily
jg10502.t1	IPR001471	AP2/ERF domain
jg10502.t1	IPR016177	DNA-binding domain superfamily
jg10502.t1	IPR036955	AP2/ERF domain superfamily
jg10503.t1	IPR007855	RNA-dependent RNA polymerase, eukaryotic-type
jg10504.t1	IPR000504	RNA recognition motif domain
jg10504.t1	IPR007855	RNA-dependent RNA polymerase, eukaryotic-type
jg10504.t1	IPR035979	RNA-binding domain superfamily
jg10505.t1	IPR004331	SPX domain
jg10505.t1	IPR031142	SPX domain-containing protein
jg10506.t1	IPR013094	Alpha/beta hydrolase fold-3
jg10506.t1	IPR029058	Alpha/Beta hydrolase fold
jg10506.t1	IPR033140	Lipase, GDXG, putative serine active site
jg10507.t1	IPR036410	Heat shock protein DnaJ, cysteine-rich domain superfamily
jg10508.t1	IPR001650	Helicase, C-terminal
jg10508.t1	IPR011545	DEAD/DEAH box helicase domain
jg10508.t1	IPR014001	Helicase superfamily 1/2, ATP-binding domain
jg10508.t1	IPR014014	RNA helicase, DEAD-box type, Q motif
jg10508.t1	IPR027417	P-loop containing nucleoside triphosphate hydrolase
jg10509.t1	IPR000743	Glycoside hydrolase, family 28
jg10509.t1	IPR006626	Parallel beta-helix repeat
jg10509.t1	IPR011050	Pectin lyase fold/virulence factor
jg10509.t1	IPR012334	Pectin lyase fold
jg1051.t1	IPR003439	ABC transporter-like
jg1051.t1	IPR003593	AAA+ ATPase domain
jg1051.t1	IPR011527	ABC transporter type 1, transmembrane domain
jg1051.t1	IPR017871	ABC transporter, conserved site
jg1051.t1	IPR027417	P-loop containing nucleoside triphosphate hydrolase
jg1051.t1	IPR036640	ABC transporter type 1, transmembrane domain superfamily
jg10510.t1	IPR000743	Glycoside hydrolase, family 28
jg10510.t1	IPR011050	Pectin lyase fold/virulence factor
jg10510.t1	IPR012334	Pectin lyase fold
jg10512.t1	IPR000719	Protein kinase domain
jg10512.t1	IPR001220	Legume lectin domain
jg10512.t1	IPR008271	Serine/threonine-protein kinase, active site
jg10512.t1	IPR011009	Protein kinase-like domain superfamily
jg10512.t1	IPR013320	Concanavalin A-like lectin/glucanase domain superfamily
jg10512.t1	IPR017441	Protein kinase, ATP binding site
jg10513.t1	IPR004853	Sugar phosphate transporter domain
jg10513.t1	IPR040189	Probable sugar phosphate/phosphate translocator
jg10514.t1	IPR004158	Protein of unknown function DUF247, plant
jg10515.t1	IPR004158	Protein of unknown function DUF247, plant
jg10517.t1	IPR015421	Pyridoxal phosphate-dependent transferase, major domain
jg10517.t1	IPR015424	Pyridoxal phosphate-dependent transferase
jg10518.t1	IPR029472	Retrotransposon Copia-like, N-terminal
jg10518.t2	IPR029472	Retrotransposon Copia-like, N-terminal
jg10518.t3	IPR039537	Retrotransposon Ty1/copia-like
jg10518.t4	IPR029472	Retrotransposon Copia-like, N-terminal
jg10519.t1	IPR039537	Retrotransposon Ty1/copia-like
jg1052.t1	IPR000215	Serpin family
jg1052.t1	IPR023795	Serpin, conserved site
jg1052.t1	IPR023796	Serpin domain
jg1052.t1	IPR036186	Serpin superfamily
jg1052.t1	IPR042185	Serpin superfamily, domain 2
jg10520.t1	IPR005814	Aminotransferase class-III
jg10520.t1	IPR015422	Pyridoxal phosphate-dependent transferase domain 1
jg10520.t1	IPR015424	Pyridoxal phosphate-dependent transferase
jg10521.t1	IPR004158	Protein of unknown function DUF247, plant
jg10522.t1	IPR004158	Protein of unknown function DUF247, plant
jg10523.t1	IPR013103	Reverse transcriptase, RNA-dependent DNA polymerase
jg10523.t1	IPR039537	Retrotransposon Ty1/copia-like
jg10524.t1	IPR004158	Protein of unknown function DUF247, plant
jg10525.t1	IPR004158	Protein of unknown function DUF247, plant
jg10526.t1	IPR004158	Protein of unknown function DUF247, plant
jg10527.t1	IPR004158	Protein of unknown function DUF247, plant
jg10528.t1	IPR004158	Protein of unknown function DUF247, plant
jg10529.t1	IPR004158	Protein of unknown function DUF247, plant
jg1053.t1	IPR006867	Domain of unknown function DUF632
jg1053.t1	IPR006868	Domain of unknown function DUF630
jg1053.t1	IPR039950	Nitrate regulatory gene2 protein
jg10530.t1	IPR004158	Protein of unknown function DUF247, plant
jg10532.t1	IPR001876	Zinc finger, RanBP2-type
jg10532.t1	IPR036443	Zinc finger, RanBP2-type superfamily
jg10533.t1	IPR000719	Protein kinase domain
jg10533.t1	IPR001245	Serine-threonine/tyrosine-protein kinase, catalytic domain
jg10533.t1	IPR008271	Serine/threonine-protein kinase, active site
jg10533.t1	IPR011009	Protein kinase-like domain superfamily
jg10533.t1	IPR021820	S-locus receptor kinase, C-terminal
jg10534.t1	IPR001480	Bulb-type lectin domain
jg10534.t1	IPR003609	PAN/Apple domain
jg10534.t1	IPR036426	Bulb-type lectin domain superfamily
jg10535.t1	IPR025724	GAG-pre-integrase domain
jg10536.t1	IPR000719	Protein kinase domain
jg10536.t1	IPR001245	Serine-threonine/tyrosine-protein kinase, catalytic domain
jg10536.t1	IPR001480	Bulb-type lectin domain
jg10536.t1	IPR003609	PAN/Apple domain
jg10536.t1	IPR008271	Serine/threonine-protein kinase, active site
jg10536.t1	IPR011009	Protein kinase-like domain superfamily
jg10536.t1	IPR036426	Bulb-type lectin domain superfamily
jg10537.t1	IPR000719	Protein kinase domain
jg10537.t1	IPR001245	Serine-threonine/tyrosine-protein kinase, catalytic domain
jg10537.t1	IPR001480	Bulb-type lectin domain
jg10537.t1	IPR003609	PAN/Apple domain
jg10537.t1	IPR008271	Serine/threonine-protein kinase, active site
jg10537.t1	IPR011009	Protein kinase-like domain superfamily
jg10537.t1	IPR024171	S-receptor-like serine/threonine-protein kinase
jg10537.t1	IPR036426	Bulb-type lectin domain superfamily
jg10538.t1	IPR000719	Protein kinase domain
jg10538.t1	IPR001245	Serine-threonine/tyrosine-protein kinase, catalytic domain
jg10538.t1	IPR001480	Bulb-type lectin domain
jg10538.t1	IPR008271	Serine/threonine-protein kinase, active site
jg10538.t1	IPR011009	Protein kinase-like domain superfamily
jg10538.t1	IPR021820	S-locus receptor kinase, C-terminal
jg10538.t1	IPR024171	S-receptor-like serine/threonine-protein kinase
jg10538.t1	IPR036426	Bulb-type lectin domain superfamily
jg10539.t1	IPR000719	Protein kinase domain
jg10539.t1	IPR001245	Serine-threonine/tyrosine-protein kinase, catalytic domain
jg10539.t1	IPR001480	Bulb-type lectin domain
jg10539.t1	IPR003609	PAN/Apple domain
jg10539.t1	IPR008271	Serine/threonine-protein kinase, active site
jg10539.t1	IPR011009	Protein kinase-like domain superfamily
jg10539.t1	IPR024171	S-receptor-like serine/threonine-protein kinase
jg10539.t1	IPR036426	Bulb-type lectin domain superfamily
jg1054.t1	IPR001810	F-box domain
jg1054.t1	IPR032675	Leucine-rich repeat domain superfamily
jg1054.t1	IPR036047	F-box-like domain superfamily
jg10540.t1	IPR005172	CRC domain
jg10540.t1	IPR033467	Tesmin/TSO1-like CXC domain
jg10541.t1	IPR000477	Reverse transcriptase domain
jg10541.t1	IPR002156	Ribonuclease H domain
jg10541.t1	IPR012337	Ribonuclease H-like superfamily
jg10541.t1	IPR026960	Reverse transcriptase zinc-binding domain
jg10541.t1	IPR036397	Ribonuclease H superfamily
jg10542.t1	IPR003140	Phospholipase/carboxylesterase/thioesterase
jg10542.t1	IPR029058	Alpha/Beta hydrolase fold
jg10543.t1	IPR001905	Ammonium transporter
jg10543.t1	IPR002229	Blood group Rhesus C/E/D polypeptide
jg10543.t1	IPR018047	Ammonium transporter, conserved site
jg10543.t1	IPR024041	Ammonium transporter AmtB-like domain
jg10543.t1	IPR029020	Ammonium/urea transporter
jg10544.t1	IPR011989	Armadillo-like helical
jg10544.t1	IPR016024	Armadillo-type fold
jg10545.t1	IPR002124	Cytochrome c oxidase, subunit Vb
jg10545.t1	IPR036972	Cytochrome c oxidase, subunit Vb superfamily
jg10546.t1	IPR002130	Cyclophilin-type peptidyl-prolyl cis-trans isomerase domain
jg10546.t1	IPR029000	Cyclophilin-like domain superfamily
jg10546.t2	IPR002130	Cyclophilin-type peptidyl-prolyl cis-trans isomerase domain
jg10546.t2	IPR029000	Cyclophilin-like domain superfamily
jg10548.t1	IPR005491	ENT domain
jg10548.t1	IPR008395	Agenet-like domain
jg10548.t1	IPR014002	Agenet domain, plant type
jg10548.t1	IPR036142	ENT domain-like superfamily
jg10549.t1	IPR001806	Small GTPase
jg10549.t1	IPR002041	Ran GTPase
jg10549.t1	IPR005225	Small GTP-binding protein domain
jg10549.t1	IPR027417	P-loop containing nucleoside triphosphate hydrolase
jg1055.t1	IPR006566	FBD domain
jg10550.t1	IPR001806	Small GTPase
jg10550.t1	IPR002041	Ran GTPase
jg10550.t1	IPR005225	Small GTP-binding protein domain
jg10550.t1	IPR027417	P-loop containing nucleoside triphosphate hydrolase
jg10551.t1	IPR006946	Domain of unknown function DUF642
jg10551.t1	IPR008979	Galactose-binding-like domain superfamily
jg10552.t1	IPR000595	Cyclic nucleotide-binding domain
jg10552.t1	IPR002110	Ankyrin repeat
jg10552.t1	IPR003938	Potassium channel, voltage-dependent, EAG/ELK/ERG
jg10552.t1	IPR005821	Ion transport domain
jg10552.t1	IPR014710	RmlC-like jelly roll fold
jg10552.t1	IPR018490	Cyclic nucleotide-binding-like
jg10552.t1	IPR020683	Ankyrin repeat-containing domain
jg10552.t1	IPR021789	KHA domain
jg10552.t1	IPR036770	Ankyrin repeat-containing domain superfamily
jg10555.t1	IPR004864	Late embryogenesis abundant protein, LEA_2 subgroup
jg10557.t1	IPR003020	Bicarbonate transporter, eukaryotic
jg10557.t1	IPR011531	Bicarbonate transporter, C-terminal
jg10558.t1	IPR005475	Transketolase-like, pyrimidine-binding domain
jg10558.t1	IPR005477	Deoxyxylulose-5-phosphate synthase
jg10558.t1	IPR009014	Transketolase C-terminal/Pyruvate-ferredoxin oxidoreductase domain II
jg10558.t1	IPR029061	Thiamin diphosphate-binding fold
jg10558.t1	IPR033248	Transketolase, C-terminal domain
jg10559.t1	IPR007112	Expansin/pollen allergen, DPBB domain
jg10559.t1	IPR009009	RlpA-like protein, double-psi beta-barrel domain
jg10559.t1	IPR036908	RlpA-like domain superfamily
jg1056.t1	IPR000210	BTB/POZ domain
jg1056.t1	IPR011333	SKP1/BTB/POZ domain superfamily
jg1056.t1	IPR027356	NPH3 domain
jg10560.t1	IPR002119	Histone H2A
jg10560.t1	IPR007125	Histone H2A/H2B/H3
jg10560.t1	IPR009072	Histone-fold
jg10560.t1	IPR032454	Histone H2A, C-terminal domain
jg10560.t1	IPR032458	Histone H2A conserved site
jg10561.t1	IPR012392	Very-long-chain 3-ketoacyl-CoA synthase
jg10561.t1	IPR013601	FAE1/Type III polyketide synthase-like protein
jg10561.t1	IPR013747	3-Oxoacyl-[acyl-carrier-protein (ACP)] synthase III, C-terminal
jg10561.t1	IPR016039	Thiolase-like
jg10563.t1	IPR005135	Endonuclease/exonuclease/phosphatase
jg10563.t1	IPR036691	Endonuclease/exonuclease/phosphatase superfamily
jg10565.t1	IPR000182	GNAT domain
jg10565.t1	IPR016181	Acyl-CoA N-acyltransferase
jg10566.t1	IPR002938	FAD-binding domain
jg10566.t1	IPR036188	FAD/NAD(P)-binding domain superfamily
jg10567.t1	IPR000245	V-ATPase proteolipid subunit
jg10567.t1	IPR002379	V-ATPase proteolipid subunit C-like domain
jg10567.t1	IPR035921	F/V-ATP synthase subunit C superfamily
jg1057.t1	IPR004841	Amino acid permease/ SLC12A domain
jg1057.t1	IPR018491	SLC12A transporter, C-terminal
jg10570.t1	IPR003439	ABC transporter-like
jg10570.t1	IPR003593	AAA+ ATPase domain
jg10570.t1	IPR013525	ABC-2 type transporter
jg10570.t1	IPR013581	Plant PDR ABC transporter associated
jg10570.t1	IPR027417	P-loop containing nucleoside triphosphate hydrolase
jg10570.t1	IPR029481	ABC-transporter N-terminal domain
jg10570.t2	IPR003439	ABC transporter-like
jg10570.t2	IPR003593	AAA+ ATPase domain
jg10570.t2	IPR013525	ABC-2 type transporter
jg10570.t2	IPR013581	Plant PDR ABC transporter associated
jg10570.t2	IPR027417	P-loop containing nucleoside triphosphate hydrolase
jg10570.t2	IPR029481	ABC-transporter N-terminal domain
jg10571.t1	IPR003439	ABC transporter-like
jg10571.t1	IPR003593	AAA+ ATPase domain
jg10571.t1	IPR013525	ABC-2 type transporter
jg10571.t1	IPR013581	Plant PDR ABC transporter associated
jg10571.t1	IPR027417	P-loop containing nucleoside triphosphate hydrolase
jg10571.t1	IPR029481	ABC-transporter N-terminal domain
jg10571.t2	IPR003439	ABC transporter-like
jg10571.t2	IPR003593	AAA+ ATPase domain
jg10571.t2	IPR013525	ABC-2 type transporter
jg10571.t2	IPR013581	Plant PDR ABC transporter associated
jg10571.t2	IPR027417	P-loop containing nucleoside triphosphate hydrolase
jg10571.t2	IPR029481	ABC-transporter N-terminal domain
jg10572.t1	IPR004864	Late embryogenesis abundant protein, LEA_2 subgroup
jg10573.t1	IPR003439	ABC transporter-like
jg10573.t1	IPR003593	AAA+ ATPase domain
jg10573.t1	IPR013525	ABC-2 type transporter
jg10573.t1	IPR013581	Plant PDR ABC transporter associated
jg10573.t1	IPR027417	P-loop containing nucleoside triphosphate hydrolase
jg10573.t1	IPR029481	ABC-transporter N-terminal domain
jg10575.t1	IPR013525	ABC-2 type transporter
jg10576.t1	IPR003439	ABC transporter-like
jg10576.t1	IPR003593	AAA+ ATPase domain
jg10576.t1	IPR013525	ABC-2 type transporter
jg10576.t1	IPR013581	Plant PDR ABC transporter associated
jg10576.t1	IPR017871	ABC transporter, conserved site
jg10576.t1	IPR027417	P-loop containing nucleoside triphosphate hydrolase
jg10576.t1	IPR029481	ABC-transporter N-terminal domain
jg10577.t1	IPR000222	PPM-type phosphatase, divalent cation binding
jg10577.t1	IPR001932	PPM-type phosphatase domain
jg10577.t1	IPR015655	Protein phosphatase 2C family
jg10577.t1	IPR036457	PPM-type phosphatase domain superfamily
jg10577.t2	IPR000222	PPM-type phosphatase, divalent cation binding
jg10577.t2	IPR001932	PPM-type phosphatase domain
jg10577.t2	IPR015655	Protein phosphatase 2C family
jg10577.t2	IPR036457	PPM-type phosphatase domain superfamily
jg10579.t1	IPR011009	Protein kinase-like domain superfamily
jg1058.t1	IPR002293	Amino acid/polyamine transporter I
jg1058.t1	IPR029485	Cationic amino acid transporter, C-terminal
jg10580.t1	IPR000719	Protein kinase domain
jg10580.t1	IPR001245	Serine-threonine/tyrosine-protein kinase, catalytic domain
jg10580.t1	IPR002902	Gnk2-homologous domain
jg10580.t1	IPR008271	Serine/threonine-protein kinase, active site
jg10580.t1	IPR011009	Protein kinase-like domain superfamily
jg10580.t1	IPR017441	Protein kinase, ATP binding site
jg10580.t1	IPR024171	S-receptor-like serine/threonine-protein kinase
jg10580.t1	IPR038408	Gnk2-homologous domain superfamily
jg10581.t1	IPR000719	Protein kinase domain
jg10581.t1	IPR002902	Gnk2-homologous domain
jg10581.t1	IPR008271	Serine/threonine-protein kinase, active site
jg10581.t1	IPR011009	Protein kinase-like domain superfamily
jg10581.t1	IPR017441	Protein kinase, ATP binding site
jg10581.t1	IPR038408	Gnk2-homologous domain superfamily
jg10581.t2	IPR000719	Protein kinase domain
jg10581.t2	IPR002902	Gnk2-homologous domain
jg10581.t2	IPR008271	Serine/threonine-protein kinase, active site
jg10581.t2	IPR011009	Protein kinase-like domain superfamily
jg10581.t2	IPR017441	Protein kinase, ATP binding site
jg10581.t2	IPR038408	Gnk2-homologous domain superfamily
jg10582.t1	IPR026960	Reverse transcriptase zinc-binding domain
jg10583.t1	IPR002902	Gnk2-homologous domain
jg10583.t1	IPR038408	Gnk2-homologous domain superfamily
jg10584.t1	IPR000719	Protein kinase domain
jg10584.t1	IPR002902	Gnk2-homologous domain
jg10584.t1	IPR008271	Serine/threonine-protein kinase, active site
jg10584.t1	IPR011009	Protein kinase-like domain superfamily
jg10584.t1	IPR017441	Protein kinase, ATP binding site
jg10584.t1	IPR038408	Gnk2-homologous domain superfamily
jg10585.t1	IPR012535	Cell division protein Cdc14
jg10586.t1	IPR000719	Protein kinase domain
jg10586.t1	IPR002902	Gnk2-homologous domain
jg10586.t1	IPR008271	Serine/threonine-protein kinase, active site
jg10586.t1	IPR011009	Protein kinase-like domain superfamily
jg10586.t1	IPR017441	Protein kinase, ATP binding site
jg10586.t1	IPR038408	Gnk2-homologous domain superfamily
jg10588.t1	IPR000960	Flavin monooxygenase FMO
jg10588.t1	IPR020946	Flavin monooxygenase-like
jg10588.t1	IPR036188	FAD/NAD(P)-binding domain superfamily
jg10589.t1	IPR001680	WD40 repeat
jg10589.t1	IPR006594	LIS1 homology motif
jg10589.t1	IPR015943	WD40/YVTN repeat-like-containing domain superfamily
jg10589.t1	IPR017986	WD40-repeat-containing domain
jg10589.t1	IPR019775	WD40 repeat, conserved site
jg10589.t1	IPR036322	WD40-repeat-containing domain superfamily
jg10589.t2	IPR001680	WD40 repeat
jg10589.t2	IPR006594	LIS1 homology motif
jg10589.t2	IPR015943	WD40/YVTN repeat-like-containing domain superfamily
jg10589.t2	IPR017986	WD40-repeat-containing domain
jg10589.t2	IPR019775	WD40 repeat, conserved site
jg10589.t2	IPR036322	WD40-repeat-containing domain superfamily
jg10589.t3	IPR001680	WD40 repeat
jg10589.t3	IPR006594	LIS1 homology motif
jg10589.t3	IPR015943	WD40/YVTN repeat-like-containing domain superfamily
jg10589.t3	IPR017986	WD40-repeat-containing domain
jg10589.t3	IPR019775	WD40 repeat, conserved site
jg10589.t3	IPR036322	WD40-repeat-containing domain superfamily
jg1059.t1	IPR001810	F-box domain
jg1059.t1	IPR006553	Leucine-rich repeat, cysteine-containing subtype
jg1059.t1	IPR032675	Leucine-rich repeat domain superfamily
jg1059.t1	IPR036047	F-box-like domain superfamily
jg10590.t1	IPR027417	P-loop containing nucleoside triphosphate hydrolase
jg10591.t1	IPR000048	IQ motif, EF-hand binding site
jg10591.t1	IPR027417	P-loop containing nucleoside triphosphate hydrolase
jg10591.t2	IPR000048	IQ motif, EF-hand binding site
jg10591.t2	IPR027417	P-loop containing nucleoside triphosphate hydrolase
jg10592.t1	IPR004864	Late embryogenesis abundant protein, LEA_2 subgroup
jg10593.t1	IPR005123	Oxoglutarate/iron-dependent dioxygenase
jg10593.t1	IPR026992	Non-haem dioxygenase N-terminal domain
jg10593.t1	IPR027443	Isopenicillin N synthase-like
jg10594.t1	IPR005123	Oxoglutarate/iron-dependent dioxygenase
jg10594.t1	IPR026992	Non-haem dioxygenase N-terminal domain
jg10594.t1	IPR027443	Isopenicillin N synthase-like
jg10595.t1	IPR005123	Oxoglutarate/iron-dependent dioxygenase
jg10595.t1	IPR026992	Non-haem dioxygenase N-terminal domain
jg10595.t1	IPR027443	Isopenicillin N synthase-like
jg10596.t1	IPR000477	Reverse transcriptase domain
jg10596.t1	IPR026960	Reverse transcriptase zinc-binding domain
jg10596.t1	IPR036691	Endonuclease/exonuclease/phosphatase superfamily
jg10597.t1	IPR001878	Zinc finger, CCHC-type
jg10597.t1	IPR025558	Domain of unknown function DUF4283
jg10597.t1	IPR025836	Zinc knuckle CX2CX4HX4C
jg10597.t1	IPR040256	Uncharacterized protein At4g02000-like
jg10598.t1	IPR039116	Coiled-coil domain-containing protein 93
jg10599.t1	IPR005123	Oxoglutarate/iron-dependent dioxygenase
jg10599.t1	IPR026992	Non-haem dioxygenase N-terminal domain
jg10599.t1	IPR027443	Isopenicillin N synthase-like
jg106.t1	IPR003245	Phytocyanin domain
jg106.t1	IPR008972	Cupredoxin
jg106.t1	IPR039391	Phytocyanin
jg1060.t1	IPR001810	F-box domain
jg1060.t1	IPR032675	Leucine-rich repeat domain superfamily
jg1060.t1	IPR036047	F-box-like domain superfamily
jg10600.t1	IPR005123	Oxoglutarate/iron-dependent dioxygenase
jg10600.t1	IPR026992	Non-haem dioxygenase N-terminal domain
jg10600.t1	IPR027443	Isopenicillin N synthase-like
jg10601.t1	IPR005123	Oxoglutarate/iron-dependent dioxygenase
jg10601.t1	IPR026992	Non-haem dioxygenase N-terminal domain
jg10601.t1	IPR027443	Isopenicillin N synthase-like
jg10602.t1	IPR005123	Oxoglutarate/iron-dependent dioxygenase
jg10602.t1	IPR026992	Non-haem dioxygenase N-terminal domain
jg10602.t1	IPR027443	Isopenicillin N synthase-like
jg10603.t1	IPR010399	Tify domain
jg10603.t1	IPR040390	TIFY/JAZ family
jg10604.t1	IPR002885	Pentatricopeptide repeat
jg10604.t1	IPR011990	Tetratricopeptide-like helical domain superfamily
jg10605.t1	IPR001041	2Fe-2S ferredoxin-type iron-sulfur binding domain
jg10605.t1	IPR012675	Beta-grasp domain superfamily
jg10605.t1	IPR036010	2Fe-2S ferredoxin-like superfamily
jg10606.t1	IPR004367	Cyclin, C-terminal domain
jg10606.t1	IPR006671	Cyclin, N-terminal
jg10606.t1	IPR013763	Cyclin-like
jg10606.t1	IPR036915	Cyclin-like superfamily
jg10606.t1	IPR039361	Cyclin
jg10607.t1	IPR002554	Protein phosphatase 2A, regulatory B subunit, B56
jg10607.t1	IPR011989	Armadillo-like helical
jg10607.t1	IPR016024	Armadillo-type fold
jg10609.t1	IPR001841	Zinc finger, RING-type
jg10609.t1	IPR011016	Zinc finger, RING-CH-type
jg10609.t1	IPR013083	Zinc finger, RING/FYVE/PHD-type
jg1061.t1	IPR002293	Amino acid/polyamine transporter I
jg1061.t1	IPR029485	Cationic amino acid transporter, C-terminal
jg10610.t1	IPR001394	Peptidase C19, ubiquitin carboxyl-terminal hydrolase
jg10610.t1	IPR018200	Ubiquitin specific protease, conserved site
jg10610.t1	IPR028889	Ubiquitin specific protease domain
jg10610.t1	IPR038765	Papain-like cysteine peptidase superfamily
jg10612.t1	IPR003618	Transcription elongation factor S-II, central domain
jg10612.t1	IPR012921	Spen paralogue and orthologue SPOC, C-terminal
jg10612.t1	IPR036575	Transcription elongation factor S-II, central domain superfamily
jg10613.t1	IPR001623	DnaJ domain
jg10613.t1	IPR002939	Chaperone DnaJ, C-terminal
jg10613.t1	IPR008971	HSP40/DnaJ peptide-binding
jg10613.t1	IPR018253	DnaJ domain, conserved site
jg10613.t1	IPR036869	Chaperone J-domain superfamily
jg10614.t1	IPR003892	Ubiquitin system component CUE
jg10614.t1	IPR009060	UBA-like superfamily
jg10614.t1	IPR038981	Polyadenylate-binding protein-interacting protein 5/6
jg10615.t1	IPR002683	PsbP, C-terminal
jg10615.t1	IPR016123	Mog1/PsbP, alpha/beta/alpha sandwich
jg10615.t2	IPR002683	PsbP, C-terminal
jg10615.t2	IPR016123	Mog1/PsbP, alpha/beta/alpha sandwich
jg10616.t1	IPR007452	Translocation and assembly module TamB
jg10618.t1	IPR000727	Target SNARE coiled-coil homology domain
jg10618.t1	IPR010989	SNARE
jg10619.t1	IPR000727	Target SNARE coiled-coil homology domain
jg10619.t1	IPR006012	Syntaxin/epimorphin, conserved site
jg10619.t1	IPR010989	SNARE
jg10619.t1	IPR021538	Syntaxin-5, N-terminal, Sly1p-binding domain
jg1062.t1	IPR001611	Leucine-rich repeat
jg1062.t1	IPR032675	Leucine-rich repeat domain superfamily
jg10620.t1	IPR002999	Tudor domain
jg10620.t1	IPR019542	Enhancer of polycomb-like, N-terminal
jg10621.t1	IPR001164	Arf GTPase activating protein
jg10621.t1	IPR037278	ARFGAP/RecO-like zinc finger
jg10621.t1	IPR038508	ArfGAP domain superfamily
jg10622.t1	IPR030161	Molybdate transporter 1, plant
jg10622.t1	IPR031563	Molybdate transporter 1/2
jg10624.t1	IPR007527	Zinc finger, SWIM-type
jg10624.t1	IPR018289	MULE transposase domain
jg10625.t1	IPR003591	Leucine-rich repeat, typical subtype
jg10625.t1	IPR013210	Leucine-rich repeat-containing N-terminal, plant-type
jg10625.t1	IPR025875	Leucine rich repeat 4
jg10625.t1	IPR032675	Leucine-rich repeat domain superfamily
jg10626.t1	IPR001841	Zinc finger, RING-type
jg10626.t1	IPR008913	Zinc finger, CHY-type
jg10626.t1	IPR013083	Zinc finger, RING/FYVE/PHD-type
jg10626.t1	IPR017921	Zinc finger, CTCHY-type
jg10626.t1	IPR037274	Zinc finger, CHY-type superfamily
jg10626.t1	IPR037275	Zinc finger, CTCHY-type superfamily
jg10626.t1	IPR039512	RCHY1, zinc-ribbon
jg10627.t1	IPR007650	Zf-FLZ domain
jg10628.t1	IPR001810	F-box domain
jg10628.t1	IPR005174	Domain unknown function DUF295
jg10629.t1	IPR005174	Domain unknown function DUF295
jg1063.t1	IPR014830	Glycolipid transfer protein domain
jg1063.t1	IPR036497	Glycolipid transfer protein superfamily
jg10630.t1	IPR000595	Cyclic nucleotide-binding domain
jg10630.t1	IPR003938	Potassium channel, voltage-dependent, EAG/ELK/ERG
jg10630.t1	IPR005821	Ion transport domain
jg10630.t1	IPR014710	RmlC-like jelly roll fold
jg10630.t1	IPR018490	Cyclic nucleotide-binding-like
jg10630.t1	IPR021789	KHA domain
jg10633.t1	IPR001048	Aspartate/glutamate/uridylate kinase
jg10633.t1	IPR001057	Glutamate/acetylglutamate kinase
jg10633.t1	IPR004662	Acetylglutamate kinase family
jg10633.t1	IPR036393	Acetylglutamate kinase-like superfamily
jg10633.t1	IPR037528	Acetylglutamate kinase ArgB
jg10634.t1	IPR002312	Aspartyl/Asparaginyl-tRNA synthetase, class IIb
jg10634.t1	IPR004364	Aminoacyl-tRNA synthetase, class II (D/K/N)
jg10634.t1	IPR004523	Aspartate-tRNA synthetase, type 2
jg10634.t1	IPR006195	Aminoacyl-tRNA synthetase, class II
jg10634.t1	IPR012340	Nucleic acid-binding, OB-fold
jg10635.t1	IPR001680	WD40 repeat
jg10635.t1	IPR006594	LIS1 homology motif
jg10635.t1	IPR015943	WD40/YVTN repeat-like-containing domain superfamily
[truncated: 90,994 more rows]

## Sheet: GO_Anitra
Query	Match	Description
jg1000.t1	GO:0071249	cellular response to nitrate
jg10008.t1	GO:0008270	zinc ion binding
jg10009.t1	GO:0008270	zinc ion binding
jg10016.t1	GO:0003824	catalytic activity
jg10016.t1	GO:0003855	3-dehydroquinate dehydratase activity
jg10016.t1	GO:0004764	shikimate 3-dehydrogenase (NADP+) activity
jg10016.t1	GO:0019632	shikimate metabolic process
jg10016.t1	GO:0050661	NADP binding
jg10016.t1	GO:0055114	obsolete oxidation-reduction process
jg10017.t1	GO:0003824	catalytic activity
jg10017.t1	GO:0003855	3-dehydroquinate dehydratase activity
jg10017.t1	GO:0004764	shikimate 3-dehydrogenase (NADP+) activity
jg10017.t1	GO:0055114	obsolete oxidation-reduction process
jg1002.t1	GO:0003723	RNA binding
jg10026.t1	GO:0003735	structural constituent of ribosome
jg10026.t1	GO:0005840	ribosome
jg10026.t1	GO:0006412	translation
jg10028.t1	GO:0005544	calcium-dependent phospholipid binding
jg10028.t1	GO:0060548	negative regulation of cell death
jg10029.t1	GO:0005544	calcium-dependent phospholipid binding
jg10029.t1	GO:0060548	negative regulation of cell death
jg1003.t1	GO:0008168	methyltransferase activity
jg1003.t1	GO:0016435	rRNA (guanine) methyltransferase activity
jg1003.t1	GO:0070476	rRNA (guanine-N7)-methylation
jg10031.t1	GO:0016409	palmitoyltransferase activity
jg10032.t1	GO:0004222	metalloendopeptidase activity
jg10032.t1	GO:0005524	ATP binding
jg10032.t1	GO:0006508	proteolysis
jg10033.t1	GO:0000786	nucleosome
jg10033.t1	GO:0003677	DNA binding
jg10033.t1	GO:0005634	nucleus
jg10033.t1	GO:0046982	protein heterodimerization activity
jg10034.t1	GO:0016787	hydrolase activity
jg10037.t1	GO:0000160	phosphorelay signal transduction system
jg10038.t1	GO:0005515	protein binding
jg10039.t1	GO:0005515	protein binding
jg1004.t1	GO:0008168	methyltransferase activity
jg1004.t1	GO:0016435	rRNA (guanine) methyltransferase activity
jg1004.t1	GO:0070476	rRNA (guanine-N7)-methylation
jg10040.t1	GO:0004672	protein kinase activity
jg10040.t1	GO:0005524	ATP binding
jg10040.t1	GO:0006468	protein phosphorylation
jg10041.t1	GO:0004672	protein kinase activity
jg10041.t1	GO:0005524	ATP binding
jg10041.t1	GO:0006468	protein phosphorylation
jg10041.t2	GO:0004672	protein kinase activity
jg10041.t2	GO:0005524	ATP binding
jg10041.t2	GO:0006468	protein phosphorylation
jg10042.t1	GO:0004672	protein kinase activity
jg10042.t1	GO:0005524	ATP binding
jg10042.t1	GO:0006468	protein phosphorylation
jg10044.t1	GO:0016020	membrane
jg10044.t1	GO:0016021	integral component of membrane
jg10044.t1	GO:0022857	transmembrane transporter activity
jg10044.t1	GO:0055085	transmembrane transport
jg10045.t1	GO:0004672	protein kinase activity
jg10045.t1	GO:0005524	ATP binding
jg10045.t1	GO:0006468	protein phosphorylation
jg10046.t1	GO:0016020	membrane
jg10046.t1	GO:0016021	integral component of membrane
jg10046.t1	GO:0022857	transmembrane transporter activity
jg10046.t1	GO:0055085	transmembrane transport
jg10047.t1	GO:0016020	membrane
jg10047.t1	GO:0016021	integral component of membrane
jg10047.t1	GO:0022857	transmembrane transporter activity
jg10047.t1	GO:0055085	transmembrane transport
jg10048.t1	GO:0016020	membrane
jg10048.t1	GO:0016021	integral component of membrane
jg10048.t1	GO:0022857	transmembrane transporter activity
jg10048.t1	GO:0055085	transmembrane transport
jg1005.t1	GO:0003735	structural constituent of ribosome
jg1005.t1	GO:0005840	ribosome
jg1005.t1	GO:0006414	translational elongation
jg10050.t1	GO:0005634	nucleus
jg10050.t1	GO:0006334	nucleosome assembly
jg10051.t1	GO:0005634	nucleus
jg10051.t1	GO:0006334	nucleosome assembly
jg10055.t1	GO:0003676	nucleic acid binding
jg10055.t1	GO:0004523	RNA-DNA hybrid ribonuclease activity
jg1006.t1	GO:0005634	nucleus
jg10060.t1	GO:0004363	glutathione synthase activity
jg10060.t1	GO:0005524	ATP binding
jg10060.t1	GO:0006750	glutathione biosynthetic process
jg10060.t1	GO:0016874	ligase activity
jg10064.t1	GO:0006812	cation transport
jg10064.t1	GO:0006814	sodium ion transport
jg10064.t1	GO:0006885	regulation of pH
jg10064.t1	GO:0015299	solute:proton antiporter activity
jg10064.t1	GO:0015385	sodium:proton antiporter activity
jg10064.t1	GO:0016021	integral component of membrane
jg10064.t1	GO:0055085	transmembrane transport
jg10067.t1	GO:0005509	calcium ion binding
jg10067.t1	GO:0009523	photosystem II
jg10067.t1	GO:0009654	photosystem II oxygen evolving complex
jg10067.t1	GO:0015979	photosynthesis
jg10067.t1	GO:0019898	extrinsic component of membrane
jg10069.t1	GO:0016788	hydrolase activity, acting on ester bonds
jg10070.t1	GO:0016788	hydrolase activity, acting on ester bonds
jg10070.t2	GO:0016788	hydrolase activity, acting on ester bonds
jg10071.t1	GO:0003777	microtubule motor activity
jg10071.t1	GO:0005524	ATP binding
jg10071.t1	GO:0007018	microtubule-based movement
jg10071.t1	GO:0008017	microtubule binding
jg10074.t1	GO:0016788	hydrolase activity, acting on ester bonds
jg10074.t2	GO:0016788	hydrolase activity, acting on ester bonds
jg10075.t1	GO:0003777	microtubule motor activity
jg10075.t1	GO:0005524	ATP binding
jg10075.t1	GO:0007018	microtubule-based movement
jg10075.t1	GO:0008017	microtubule binding
jg10077.t1	GO:0003824	catalytic activity
jg10078.t1	GO:0005384	manganese ion transmembrane transporter activity
jg10078.t1	GO:0030026	cellular manganese ion homeostasis
jg10079.t1	GO:0003676	nucleic acid binding
jg10079.t1	GO:0008270	zinc ion binding
jg1008.t1	GO:0008168	methyltransferase activity
jg10080.t1	GO:0003676	nucleic acid binding
jg10080.t1	GO:0008168	methyltransferase activity
jg10080.t1	GO:0032259	methylation
jg10084.t1	GO:0046983	protein dimerization activity
jg10086.t1	GO:0003684	damaged DNA binding
jg10086.t1	GO:0004519	endonuclease activity
jg10086.t1	GO:0005634	nucleus
jg10086.t1	GO:0006281	DNA repair
jg10087.t1	GO:0004672	protein kinase activity
jg10087.t1	GO:0005524	ATP binding
jg10087.t1	GO:0006468	protein phosphorylation
jg10088.t1	GO:0016758	transferase activity, transferring hexosyl groups
jg10089.t1	GO:0003684	damaged DNA binding
jg10089.t1	GO:0004519	endonuclease activity
jg10089.t1	GO:0005634	nucleus
jg10089.t1	GO:0006281	DNA repair
jg10091.t1	GO:0004672	protein kinase activity
jg10091.t1	GO:0005524	ATP binding
jg10091.t1	GO:0006468	protein phosphorylation
jg10092.t1	GO:0016758	transferase activity, transferring hexosyl groups
jg10093.t1	GO:0030001	metal ion transport
jg10093.t1	GO:0046872	metal ion binding
jg10098.t1	GO:0004190	aspartic-type endopeptidase activity
jg10098.t1	GO:0006508	proteolysis
jg10099.t1	GO:0004190	aspartic-type endopeptidase activity
jg10099.t1	GO:0006508	proteolysis
jg1010.t1	GO:0003677	DNA binding
jg10101.t1	GO:0005787	signal peptidase complex
jg10101.t1	GO:0006465	signal peptide processing
jg10101.t1	GO:0008233	peptidase activity
jg10101.t1	GO:0016021	integral component of membrane
jg10103.t1	GO:0016021	integral component of membrane
jg10103.t1	GO:0055085	transmembrane transport
jg10105.t1	GO:0046982	protein heterodimerization activity
jg10106.t1	GO:0005515	protein binding
jg10106.t1	GO:0007165	signal transduction
jg10108.t1	GO:0003824	catalytic activity
jg10108.t1	GO:0004553	hydrolase activity, hydrolyzing O-glycosyl compounds
jg10108.t1	GO:0005975	carbohydrate metabolic process
jg10109.t1	GO:0005515	protein binding
jg10111.t1	GO:0005515	protein binding
jg10113.t1	GO:0046872	metal ion binding
jg10114.t1	GO:0003824	catalytic activity
jg10114.t1	GO:0004834	tryptophan synthase activity
jg10114.t1	GO:0006568	tryptophan metabolic process
jg10117.t1	GO:0004496	mevalonate kinase activity
jg10117.t1	GO:0005524	ATP binding
jg10117.t1	GO:0005737	cytoplasm
jg10117.t1	GO:0008299	isoprenoid biosynthetic process
jg10118.t1	GO:0016491	oxidoreductase activity
jg10119.t1	GO:0016491	oxidoreductase activity
jg10123.t1	GO:0005515	protein binding
jg10124.t1	GO:0000166	nucleotide binding
jg10124.t1	GO:0004812	aminoacyl-tRNA ligase activity
jg10124.t1	GO:0004828	serine-tRNA ligase activity
jg10124.t1	GO:0005524	ATP binding
jg10124.t1	GO:0006418	tRNA aminoacylation for protein translation
jg10124.t1	GO:0006434	seryl-tRNA aminoacylation
jg10126.t1	GO:0003677	DNA binding
jg10126.t1	GO:0006355	regulation of transcription, DNA-templated
jg10127.t1	GO:0003677	DNA binding
jg10127.t1	GO:0006355	regulation of transcription, DNA-templated
jg10128.t1	GO:0005507	copper ion binding
jg10128.t1	GO:0016491	oxidoreductase activity
jg10128.t1	GO:0046274	lignin catabolic process
jg10128.t1	GO:0048046	apoplast
jg10128.t1	GO:0052716	hydroquinone:oxygen oxidoreductase activity
jg10128.t1	GO:0055114	obsolete oxidation-reduction process
jg10129.t1	GO:0005794	Golgi apparatus
jg10129.t1	GO:0016020	membrane
jg10129.t1	GO:0016192	vesicle-mediated transport
jg10130.t1	GO:0000166	nucleotide binding
jg10130.t1	GO:0004812	aminoacyl-tRNA ligase activity
jg10130.t1	GO:0004828	serine-tRNA ligase activity
jg10130.t1	GO:0005524	ATP binding
jg10130.t1	GO:0006418	tRNA aminoacylation for protein translation
jg10130.t1	GO:0006434	seryl-tRNA aminoacylation
jg10132.t1	GO:0003924	GTPase activity
jg10132.t1	GO:0005509	calcium ion binding
jg10132.t1	GO:0005525	GTP binding
jg10132.t1	GO:0007005	mitochondrion organization
jg10132.t1	GO:0031307	integral component of mitochondrial outer membrane
jg10133.t1	GO:0000079	regulation of cyclin-dependent protein serine/threonine kinase activity
jg10133.t1	GO:0019901	protein kinase binding
jg10134.t1	GO:0016757	transferase activity, transferring glycosyl groups
jg10135.t1	GO:0004672	protein kinase activity
jg10135.t1	GO:0005524	ATP binding
jg10135.t1	GO:0006468	protein phosphorylation
jg10135.t2	GO:0004672	protein kinase activity
jg10135.t2	GO:0005524	ATP binding
jg10135.t2	GO:0006468	protein phosphorylation
jg10141.t1	GO:0003777	microtubule motor activity
jg10141.t1	GO:0005524	ATP binding
jg10141.t1	GO:0007018	microtubule-based movement
jg10141.t1	GO:0008017	microtubule binding
jg10144.t1	GO:0004672	protein kinase activity
jg10144.t1	GO:0005515	protein binding
jg10144.t1	GO:0005524	ATP binding
jg10144.t1	GO:0006468	protein phosphorylation
jg10145.t1	GO:0005515	protein binding
jg10145.t1	GO:0008270	zinc ion binding
jg10146.t1	GO:0005515	protein binding
jg10148.t1	GO:0004553	hydrolase activity, hydrolyzing O-glycosyl compounds
jg10148.t1	GO:0005975	carbohydrate metabolic process
jg10148.t1	GO:0033947	mannosylglycoprotein endo-beta-mannosidase activity
jg10150.t1	GO:0003824	catalytic activity
jg10151.t1	GO:0016787	hydrolase activity
jg10153.t1	GO:0005515	protein binding
jg10155.t1	GO:0004869	cysteine-type endopeptidase inhibitor activity
jg10156.t1	GO:0005506	iron ion binding
jg10156.t1	GO:0008610	lipid biosynthetic process
jg10156.t1	GO:0016491	oxidoreductase activity
jg10156.t1	GO:0055114	obsolete oxidation-reduction process
jg10157.t1	GO:0005515	protein binding
jg10157.t1	GO:0016491	oxidoreductase activity
jg10157.t1	GO:0016702	oxidoreductase activity, acting on single donors with incorporation of molecular oxygen, incorporation of two atoms of oxygen
jg10157.t1	GO:0046872	metal ion binding
jg10157.t1	GO:0055114	obsolete oxidation-reduction process
jg10158.t1	GO:0005515	protein binding
jg10158.t1	GO:0016491	oxidoreductase activity
jg10158.t1	GO:0016702	oxidoreductase activity, acting on single donors with incorporation of molecular oxygen, incorporation of two atoms of oxygen
jg10158.t1	GO:0046872	metal ion binding
jg10158.t1	GO:0055114	obsolete oxidation-reduction process
jg10159.t1	GO:0005515	protein binding
jg10159.t1	GO:0016491	oxidoreductase activity
jg10159.t1	GO:0016702	oxidoreductase activity, acting on single donors with incorporation of molecular oxygen, incorporation of two atoms of oxygen
jg10159.t1	GO:0046872	metal ion binding
jg10159.t1	GO:0055114	obsolete oxidation-reduction process
jg1016.t1	GO:0005515	protein binding
jg1016.t1	GO:0007165	signal transduction
jg1016.t1	GO:0043531	ADP binding
jg10160.t1	GO:0000166	nucleotide binding
jg10160.t1	GO:0003676	nucleic acid binding
jg10160.t1	GO:0003677	DNA binding
jg10160.t1	GO:0003887	DNA-directed DNA polymerase activity
jg10160.t1	GO:0006281	DNA repair
jg10160.t1	GO:0016035	zeta DNA polymerase complex
jg10160.t1	GO:0019985	translesion synthesis
jg10163.t1	GO:0000166	nucleotide binding
jg10163.t1	GO:0003676	nucleic acid binding
jg10163.t1	GO:0003677	DNA binding
jg10163.t1	GO:0003887	DNA-directed DNA polymerase activity
jg10163.t1	GO:0006281	DNA repair
jg10163.t1	GO:0016035	zeta DNA polymerase complex
jg10163.t1	GO:0019985	translesion synthesis
jg10165.t1	GO:0003677	DNA binding
jg10165.t1	GO:0006351	transcription, DNA-templated
jg10165.t1	GO:0017053	transcription repressor complex
jg10165.t2	GO:0003677	DNA binding
jg10165.t2	GO:0006351	transcription, DNA-templated
jg10165.t2	GO:0017053	transcription repressor complex
jg10165.t3	GO:0003677	DNA binding
jg10165.t3	GO:0006351	transcription, DNA-templated
jg10165.t3	GO:0017053	transcription repressor complex
jg10167.t1	GO:0006511	ubiquitin-dependent protein catabolic process
jg10167.t1	GO:0031625	ubiquitin protein ligase binding
jg10170.t1	GO:0046982	protein heterodimerization activity
jg10172.t1	GO:0008168	methyltransferase activity
jg10173.t1	GO:0003677	DNA binding
jg10174.t1	GO:0003676	nucleic acid binding
jg10175.t1	GO:0005509	calcium ion binding
jg10175.t1	GO:0009523	photosystem II
jg10175.t1	GO:0009654	photosystem II oxygen evolving complex
jg10175.t1	GO:0015979	photosynthesis
jg10175.t1	GO:0019898	extrinsic component of membrane
jg10177.t1	GO:0000062	fatty-acyl-CoA binding
jg10177.t1	GO:0005515	protein binding
jg1018.t1	GO:0000413	protein peptidyl-prolyl isomerization
jg1018.t1	GO:0003755	peptidyl-prolyl cis-trans isomerase activity
jg1018.t1	GO:0006457	protein folding
jg10181.t1	GO:0000350	generation of catalytic spliceosome for second transesterification step
jg10182.t1	GO:0000350	generation of catalytic spliceosome for second transesterification step
jg10183.t1	GO:0005515	protein binding
jg10187.t1	GO:0000350	generation of catalytic spliceosome for second transesterification step
jg10188.t1	GO:0000350	generation of catalytic spliceosome for second transesterification step
jg10189.t1	GO:0005515	protein binding
jg1019.t1	GO:0005515	protein binding
jg1019.t1	GO:0007165	signal transduction
jg1019.t1	GO:0043531	ADP binding
jg10190.t1	GO:0005515	protein binding
jg10191.t1	GO:0005515	protein binding
jg10192.t1	GO:0005515	protein binding
jg10193.t1	GO:0005515	protein binding
jg10194.t1	GO:0004252	serine-type endopeptidase activity
jg10194.t1	GO:0005515	protein binding
jg10194.t1	GO:0006508	proteolysis
jg10195.t1	GO:0004252	serine-type endopeptidase activity
jg10195.t1	GO:0005515	protein binding
jg10195.t1	GO:0006508	proteolysis
jg10196.t1	GO:0000786	nucleosome
jg10196.t1	GO:0003677	DNA binding
jg10196.t1	GO:0005634	nucleus
jg10196.t1	GO:0046982	protein heterodimerization activity
jg10198.t1	GO:0003676	nucleic acid binding
jg10198.t1	GO:0004386	helicase activity
jg10198.t1	GO:0005515	protein binding
jg10198.t1	GO:0005524	ATP binding
jg10198.t1	GO:0006310	DNA recombination
jg1020.t1	GO:0006355	regulation of transcription, DNA-templated
jg10202.t1	GO:0004601	peroxidase activity
jg10202.t1	GO:0005509	calcium ion binding
jg10202.t1	GO:0016020	membrane
jg10202.t1	GO:0016491	oxidoreductase activity
jg10202.t1	GO:0050664	oxidoreductase activity, acting on NAD(P)H, oxygen as acceptor
jg10202.t1	GO:0055114	obsolete oxidation-reduction process
jg10203.t1	GO:0030001	metal ion transport
jg10203.t1	GO:0046872	metal ion binding
jg10204.t1	GO:0000077	DNA damage checkpoint
jg10204.t1	GO:0006281	DNA repair
jg10204.t1	GO:0030896	checkpoint clamp complex
jg10207.t1	GO:0004252	serine-type endopeptidase activity
jg10207.t1	GO:0006508	proteolysis
jg10208.t1	GO:0005515	protein binding
jg10209.t1	GO:0005515	protein binding
jg1021.t1	GO:0006355	regulation of transcription, DNA-templated
jg1021.t1	GO:0008270	zinc ion binding
jg10210.t1	GO:0005515	protein binding
jg10213.t1	GO:0006644	phospholipid metabolic process
jg10213.t1	GO:0016746	transferase activity, transferring acyl groups
jg10214.t1	GO:0008290	F-actin capping protein complex
jg10214.t1	GO:0051016	barbed-end actin filament capping
jg10216.t1	GO:0005524	ATP binding
jg10217.t1	GO:0005524	ATP binding
jg10217.t1	GO:0005737	cytoplasm
jg10217.t1	GO:0016787	hydrolase activity
jg10217.t1	GO:0030163	protein catabolic process
jg10218.t1	GO:0005515	protein binding
jg10221.t1	GO:0005515	protein binding
jg10222.t1	GO:0005515	protein binding
jg10224.t1	GO:0003676	nucleic acid binding
jg10225.t1	GO:0005515	protein binding
jg10226.t1	GO:0005515	protein binding
jg10227.t1	GO:0005515	protein binding
jg10228.t1	GO:0005515	protein binding
jg10229.t1	GO:0005515	protein binding
jg1023.t1	GO:0004097	catechol oxidase activity
jg1023.t1	GO:0016491	oxidoreductase activity
jg1023.t1	GO:0046148	pigment biosynthetic process
jg1023.t1	GO:0055114	obsolete oxidation-reduction process
jg10231.t1	GO:0005515	protein binding
jg10232.t1	GO:0005515	protein binding
jg10233.t1	GO:0005515	protein binding
jg10234.t1	GO:0003676	nucleic acid binding
jg10234.t1	GO:0004523	RNA-DNA hybrid ribonuclease activity
jg10235.t1	GO:0003735	structural constituent of ribosome
jg10235.t1	GO:0005840	ribosome
jg10235.t1	GO:0006412	translation
jg10236.t1	GO:0005515	protein binding
jg10237.t1	GO:0005515	protein binding
jg10238.t1	GO:0005515	protein binding
jg10239.t1	GO:0005515	protein binding
jg1024.t1	GO:0005515	protein binding
jg10240.t1	GO:0005515	protein binding
jg10241.t1	GO:0005515	protein binding
jg10243.t1	GO:0004112	cyclic-nucleotide phosphodiesterase activity
jg10245.t1	GO:0005515	protein binding
jg10246.t2	GO:0005515	protein binding
jg10247.t1	GO:0005515	protein binding
jg10248.t1	GO:0005515	protein binding
jg10249.t1	GO:0005515	protein binding
jg1025.t1	GO:0005515	protein binding
jg10250.t1	GO:0016787	hydrolase activity
jg10251.t1	GO:0005515	protein binding
jg10252.t1	GO:0005515	protein binding
jg10253.t1	GO:0003735	structural constituent of ribosome
jg10253.t1	GO:0005840	ribosome
jg10253.t1	GO:0006412	translation
jg10254.t1	GO:0004857	enzyme inhibitor activity
jg10254.t1	GO:0030599	pectinesterase activity
jg10254.t1	GO:0042545	cell wall modification
jg10255.t1	GO:0004857	enzyme inhibitor activity
jg10255.t1	GO:0030599	pectinesterase activity
jg10255.t1	GO:0042545	cell wall modification
jg10257.t1	GO:0005515	protein binding
jg10259.t1	GO:0005515	protein binding
jg1026.t1	GO:0005515	protein binding
jg1026.t2	GO:0005515	protein binding
jg10261.t1	GO:0005515	protein binding
jg10262.t1	GO:0005515	protein binding
jg10263.t1	GO:0005515	protein binding
jg10264.t1	GO:0008270	zinc ion binding
jg10265.t1	GO:0004725	protein tyrosine phosphatase activity
jg10265.t1	GO:0006470	protein dephosphorylation
jg10265.t1	GO:0016311	dephosphorylation
jg10265.t1	GO:0016791	phosphatase activity
jg10266.t1	GO:0003824	catalytic activity
jg10266.t1	GO:0004630	phospholipase D activity
jg10266.t1	GO:0006654	phosphatidic acid biosynthetic process
jg10266.t1	GO:0048017	inositol lipid-mediated signaling
jg10267.t1	GO:0005524	ATP binding
jg10267.t1	GO:0016020	membrane
jg10267.t1	GO:0016887	ATPase activity
jg10268.t1	GO:0003697	single-stranded DNA binding
jg10268.t1	GO:1990879	CST complex
jg10269.t1	GO:0003824	catalytic activity
jg10269.t1	GO:0004722	protein serine/threonine phosphatase activity
jg10269.t1	GO:0006470	protein dephosphorylation
jg1027.t1	GO:0005515	protein binding
jg10271.t1	GO:0005515	protein binding
jg10271.t1	GO:0006355	regulation of transcription, DNA-templated
jg10274.t1	GO:0005852	eukaryotic translation initiation factor 3 complex
jg10275.t1	GO:0003697	single-stranded DNA binding
jg10275.t1	GO:0006260	DNA replication
jg10276.t1	GO:0030247	polysaccharide binding
jg10277.t1	GO:0003824	catalytic activity
jg10277.t1	GO:0004722	protein serine/threonine phosphatase activity
jg10277.t1	GO:0006470	protein dephosphorylation
jg10278.t1	GO:0003824	catalytic activity
jg10278.t1	GO:0006281	DNA repair
jg10278.t1	GO:0006284	base-excision repair
jg10278.t1	GO:0051539	4 iron, 4 sulfur cluster binding
jg10279.t1	GO:0003777	microtubule motor activity
jg10279.t1	GO:0005515	protein binding
jg10279.t1	GO:0005524	ATP binding
jg10279.t1	GO:0007018	microtubule-based movement
jg10279.t1	GO:0008017	microtubule binding
jg1028.t1	GO:0016788	hydrolase activity, acting on ester bonds
jg10282.t1	GO:0005484	SNAP receptor activity
jg10282.t1	GO:0006886	intracellular protein transport
jg10282.t1	GO:0016020	membrane
jg10282.t1	GO:0016192	vesicle-mediated transport
jg10283.t1	GO:0003676	nucleic acid binding
jg10284.t1	GO:0006355	regulation of transcription, DNA-templated
jg10284.t1	GO:0008270	zinc ion binding
jg10284.t1	GO:0043565	sequence-specific DNA binding
jg10285.t1	GO:0005515	protein binding
jg10285.t1	GO:0005634	nucleus
jg10285.t1	GO:0005737	cytoplasm
jg10285.t1	GO:0006606	protein import into nucleus
jg10285.t1	GO:0061608	nuclear import signal receptor activity
jg10285.t1	GO:0140142	nucleocytoplasmic carrier activity
jg10287.t1	GO:0005516	calmodulin binding
jg10287.t2	GO:0005516	calmodulin binding
jg10289.t1	GO:0003676	nucleic acid binding
jg10289.t1	GO:0006139	nucleobase-containing compound metabolic process
jg10289.t1	GO:0008408	3'-5' exonuclease activity
jg1029.t1	GO:0016788	hydrolase activity, acting on ester bonds
jg10291.t1	GO:0003676	nucleic acid binding
jg10291.t1	GO:0004386	helicase activity
jg10291.t1	GO:0005524	ATP binding
jg10291.t1	GO:0006310	DNA recombination
jg10294.t1	GO:0005783	endoplasmic reticulum
jg10294.t1	GO:0016853	isomerase activity
jg10294.t1	GO:0045454	cell redox homeostasis
jg10295.t1	GO:0000398	mRNA splicing, via spliceosome
jg10295.t1	GO:0003676	nucleic acid binding
jg10295.t1	GO:0005681	spliceosomal complex
jg10295.t1	GO:0008270	zinc ion binding
jg10298.t1	GO:0005525	GTP binding
jg10298.t1	GO:0006886	intracellular protein transport
jg103.t1	GO:0000737	DNA catabolic process, endonucleolytic
jg103.t1	GO:0003677	DNA binding
jg103.t1	GO:0003824	catalytic activity
jg103.t1	GO:0003918	DNA topoisomerase type II (double strand cut, ATP-hydrolyzing) activity
jg103.t1	GO:0005524	ATP binding
jg103.t1	GO:0005694	chromosome
jg103.t1	GO:0006259	DNA metabolic process
jg103.t1	GO:0006265	DNA topological change
jg103.t1	GO:0016889	endodeoxyribonuclease activity, producing 3'-phosphomonoesters
jg1030.t1	GO:0016788	hydrolase activity, acting on ester bonds
jg10300.t1	GO:0004112	cyclic-nucleotide phosphodiesterase activity
jg10301.t1	GO:0005515	protein binding
jg10301.t1	GO:0016491	oxidoreductase activity
jg10301.t1	GO:0016702	oxidoreductase activity, acting on single donors with incorporation of molecular oxygen, incorporation of two atoms of oxygen
jg10301.t1	GO:0046872	metal ion binding
jg10301.t1	GO:0055114	obsolete oxidation-reduction process
jg10302.t1	GO:0004112	cyclic-nucleotide phosphodiesterase activity
jg10303.t1	GO:0004112	cyclic-nucleotide phosphodiesterase activity
jg10304.t1	GO:0004112	cyclic-nucleotide phosphodiesterase activity
jg10305.t1	GO:0000155	phosphorelay sensor kinase activity
jg10305.t1	GO:0000160	phosphorelay signal transduction system
jg10305.t1	GO:0007165	signal transduction
jg10305.t1	GO:0016310	phosphorylation
jg10305.t1	GO:0016772	transferase activity, transferring phosphorus-containing groups
jg10306.t1	GO:0005509	calcium ion binding
jg10306.t1	GO:0005515	protein binding
jg10306.t1	GO:0005783	endoplasmic reticulum
jg10306.t1	GO:0006457	protein folding
jg10306.t1	GO:0051082	unfolded protein binding
jg10307.t1	GO:0004427	inorganic diphosphatase activity
jg10307.t1	GO:0009678	pyrophosphate hydrolysis-driven proton transmembrane transporter activity
jg10307.t1	GO:0016020	membrane
jg10307.t1	GO:1902600	proton transmembrane transport
jg10308.t1	GO:0001522	pseudouridine synthesis
jg10308.t1	GO:0003723	RNA binding
jg10308.t1	GO:0009451	RNA modification
jg10308.t1	GO:0009982	pseudouridine synthase activity
jg10309.t1	GO:0003747	translation release factor activity
jg10309.t1	GO:0005737	cytoplasm
jg10309.t1	GO:0006415	translational termination
jg10309.t1	GO:0016149	translation release factor activity, codon specific
jg1031.t1	GO:0016788	hydrolase activity, acting on ester bonds
jg10312.t1	GO:0004427	inorganic diphosphatase activity
jg10312.t1	GO:0009678	pyrophosphate hydrolysis-driven proton transmembrane transporter activity
jg10312.t1	GO:0016020	membrane
jg10312.t1	GO:1902600	proton transmembrane transport
jg10313.t1	GO:0001522	pseudouridine synthesis
jg10313.t1	GO:0003723	RNA binding
jg10313.t1	GO:0009451	RNA modification
jg10313.t1	GO:0009982	pseudouridine synthase activity
jg10314.t1	GO:0003747	translation release factor activity
jg10314.t1	GO:0005737	cytoplasm
jg10314.t1	GO:0006415	translational termination
jg10314.t1	GO:0016149	translation release factor activity, codon specific
jg10317.t1	GO:0004176	ATP-dependent peptidase activity
jg10317.t1	GO:0004252	serine-type endopeptidase activity
jg10317.t1	GO:0005524	ATP binding
jg10317.t1	GO:0006508	proteolysis
jg10317.t1	GO:0006515	protein quality control for misfolded or incompletely synthesized proteins
jg10317.t1	GO:0030163	protein catabolic process
jg10318.t1	GO:0005515	protein binding
jg10320.t1	GO:0030410	nicotianamine synthase activity
jg10320.t1	GO:0030418	nicotianamine biosynthetic process
jg10321.t1	GO:0003677	DNA binding
jg10321.t1	GO:0005634	nucleus
jg10321.t1	GO:0006355	regulation of transcription, DNA-templated
jg10321.t1	GO:0043565	sequence-specific DNA binding
jg10323.t1	GO:0005515	protein binding
jg10324.t1	GO:0006338	chromatin remodeling
jg10324.t1	GO:0031011	Ino80 complex
jg10325.t1	GO:0005515	protein binding
jg10325.t2	GO:0005515	protein binding
jg10326.t1	GO:0005515	protein binding
jg10327.t1	GO:0005381	iron ion transmembrane transporter activity
jg10327.t1	GO:0016021	integral component of membrane
jg10327.t1	GO:0034755	iron ion transmembrane transport
jg10328.t1	GO:0030599	pectinesterase activity
jg10328.t1	GO:0042545	cell wall modification
jg1033.t1	GO:0003779	actin binding
jg1033.t1	GO:0007010	cytoskeleton organization
jg1033.t1	GO:0051015	actin filament binding
jg10330.t1	GO:0003677	DNA binding
jg10331.t1	GO:0030599	pectinesterase activity
jg10331.t1	GO:0042545	cell wall modification
jg10332.t1	GO:0005515	protein binding
jg10332.t1	GO:0008270	zinc ion binding
jg10333.t1	GO:0005515	protein binding
jg10333.t1	GO:0016787	hydrolase activity
jg10333.t1	GO:0045454	cell redox homeostasis
jg10334.t1	GO:0046983	protein dimerization activity
jg10337.t1	GO:0004112	cyclic-nucleotide phosphodiesterase activity
jg10337.t1	GO:0005515	protein binding
jg10338.t1	GO:0003723	RNA binding
jg10338.t1	GO:0033897	ribonuclease T2 activity
jg10339.t1	GO:0005515	protein binding
jg10340.t1	GO:0004112	cyclic-nucleotide phosphodiesterase activity
jg10340.t1	GO:0005515	protein binding
jg10342.t1	GO:0005515	protein binding
jg10342.t1	GO:0005634	nucleus
jg10342.t1	GO:0005737	cytoplasm
jg10342.t1	GO:0006606	protein import into nucleus
jg10342.t1	GO:0061608	nuclear import signal receptor activity
jg10342.t1	GO:0140142	nucleocytoplasmic carrier activity
jg10345.t1	GO:0004177	aminopeptidase activity
jg10345.t1	GO:0030145	manganese ion binding
jg10346.t1	GO:0004127	cytidylate kinase activity
jg10346.t1	GO:0005524	ATP binding
jg10346.t1	GO:0006139	nucleobase-containing compound metabolic process
jg10346.t1	GO:0006207	'de novo' pyrimidine nucleobase biosynthetic process
jg10346.t1	GO:0006221	pyrimidine nucleotide biosynthetic process
jg10346.t1	GO:0009041	uridylate kinase activity
jg10346.t1	GO:0019205	nucleobase-containing compound kinase activity
jg10349.t1	GO:0005515	protein binding
jg10349.t1	GO:0008270	zinc ion binding
jg1035.t1	GO:0003824	catalytic activity
jg1035.t1	GO:0005975	carbohydrate metabolic process
jg1035.t1	GO:0016853	isomerase activity
jg1035.t1	GO:0030246	carbohydrate binding
jg10350.t1	GO:0005515	protein binding
jg10351.t1	GO:0003677	DNA binding
jg10352.t1	GO:0003824	catalytic activity
jg10352.t1	GO:0033926	glycopeptide alpha-N-acetylgalactosaminidase activity
jg10353.t1	GO:0005509	calcium ion binding
jg10353.t1	GO:0009523	photosystem II
jg10353.t1	GO:0009654	photosystem II oxygen evolving complex
jg10353.t1	GO:0015979	photosynthesis
jg10353.t1	GO:0019898	extrinsic component of membrane
jg10354.t1	GO:0006886	intracellular protein transport
jg10354.t1	GO:0016192	vesicle-mediated transport
jg10354.t1	GO:0030131	clathrin adaptor complex
jg10355.t1	GO:0003824	catalytic activity
jg10355.t1	GO:0050662	obsolete coenzyme binding
jg10356.t1	GO:0006012	galactose metabolic process
jg10356.t1	GO:0016757	transferase activity, transferring glycosyl groups
jg10356.t1	GO:0047216	inositol 3-alpha-galactosyltransferase activity
jg10357.t1	GO:0006012	galactose metabolic process
jg10357.t1	GO:0016757	transferase activity, transferring glycosyl groups
jg10357.t1	GO:0047216	inositol 3-alpha-galactosyltransferase activity
jg10358.t1	GO:0003676	nucleic acid binding
jg10358.t1	GO:0004523	RNA-DNA hybrid ribonuclease activity
jg1036.t1	GO:0004601	peroxidase activity
jg1036.t1	GO:0006979	response to oxidative stress
jg1036.t1	GO:0020037	heme binding
jg1036.t1	GO:0055114	obsolete oxidation-reduction process
jg10360.t1	GO:0005515	protein binding
jg10362.t1	GO:0004857	enzyme inhibitor activity
jg10363.t1	GO:0004857	enzyme inhibitor activity
jg10364.t1	GO:0004857	enzyme inhibitor activity
jg10365.t1	GO:0004857	enzyme inhibitor activity
jg10366.t1	GO:0004857	enzyme inhibitor activity
jg10367.t1	GO:0016192	vesicle-mediated transport
jg10367.t1	GO:0030008	TRAPP complex
jg10368.t1	GO:0005524	ATP binding
jg10368.t1	GO:0016887	ATPase activity
jg10369.t1	GO:0004298	threonine-type endopeptidase activity
jg10369.t1	GO:0005839	proteasome core complex
jg10369.t1	GO:0051603	proteolysis involved in cellular protein catabolic process
jg10372.t1	GO:0005525	GTP binding
jg10373.t1	GO:0016020	membrane
jg10373.t1	GO:0016021	integral component of membrane
jg10373.t1	GO:0022857	transmembrane transporter activity
jg10374.t1	GO:0016788	hydrolase activity, acting on ester bonds
jg10375.t1	GO:0005515	protein binding
jg10375.t1	GO:0008270	zinc ion binding
jg10376.t1	GO:0010112	regulation of systemic acquired resistance
jg10378.t1	GO:0010112	regulation of systemic acquired resistance
jg10379.t1	GO:0004345	glucose-6-phosphate dehydrogenase activity
jg10379.t1	GO:0006006	glucose metabolic process
jg10379.t1	GO:0016614	oxidoreductase activity, acting on CH-OH group of donors
jg10379.t1	GO:0050661	NADP binding
jg10379.t1	GO:0055114	obsolete oxidation-reduction process
jg10380.t1	GO:0005829	cytosol
jg10380.t1	GO:0006508	proteolysis
jg10380.t1	GO:0016920	pyroglutamyl-peptidase activity
jg10381.t1	GO:0004650	polygalacturonase activity
jg10381.t1	GO:0005975	carbohydrate metabolic process
jg10382.t1	GO:0003676	nucleic acid binding
jg10382.t1	GO:0015074	DNA integration
jg10386.t1	GO:0008270	zinc ion binding
jg10386.t1	GO:0046872	metal ion binding
jg10387.t1	GO:0004672	protein kinase activity
jg10387.t1	GO:0005524	ATP binding
jg10387.t1	GO:0006468	protein phosphorylation
jg10388.t1	GO:0008420	RNA polymerase II CTD heptapeptide repeat phosphatase activity
jg10388.t1	GO:0043175	RNA polymerase core enzyme binding
jg10388.t1	GO:0070940	dephosphorylation of RNA polymerase II C-terminal domain
jg10391.t1	GO:0008270	zinc ion binding
jg10391.t1	GO:0046872	metal ion binding
jg10391.t2	GO:0008270	zinc ion binding
jg10391.t2	GO:0046872	metal ion binding
jg10392.t1	GO:0004672	protein kinase activity
jg10392.t1	GO:0005524	ATP binding
jg10392.t1	GO:0006468	protein phosphorylation
jg10393.t1	GO:0008420	RNA polymerase II CTD heptapeptide repeat phosphatase activity
jg10393.t1	GO:0043175	RNA polymerase core enzyme binding
jg10393.t1	GO:0070940	dephosphorylation of RNA polymerase II C-terminal domain
jg10394.t1	GO:0006886	intracellular protein transport
jg10394.t1	GO:0006888	endoplasmic reticulum to Golgi vesicle-mediated transport
jg10394.t1	GO:0008270	zinc ion binding
jg10394.t1	GO:0030127	COPII vesicle coat
jg10395.t1	GO:0035101	FACT complex
jg10395.t2	GO:0035101	FACT complex
jg10395.t3	GO:0035101	FACT complex
jg10396.t1	GO:0005515	protein binding
jg10397.t1	GO:0004601	peroxidase activity
jg10397.t1	GO:0006979	response to oxidative stress
jg10397.t1	GO:0020037	heme binding
jg10397.t1	GO:0055114	obsolete oxidation-reduction process
jg10399.t1	GO:0003676	nucleic acid binding
jg10400.t1	GO:0004478	methionine adenosyltransferase activity
jg10400.t1	GO:0005524	ATP binding
jg10400.t1	GO:0006556	S-adenosylmethionine biosynthetic process
jg10401.t1	GO:0005524	ATP binding
jg10401.t1	GO:0016020	membrane
jg10401.t1	GO:0016887	ATPase activity
jg10402.t1	GO:0004672	protein kinase activity
jg10402.t1	GO:0005524	ATP binding
jg10402.t1	GO:0006468	protein phosphorylation
jg10403.t1	GO:0004672	protein kinase activity
jg10403.t1	GO:0005524	ATP binding
jg10403.t1	GO:0006468	protein phosphorylation
jg10406.t1	GO:0005515	protein binding
jg10406.t2	GO:0005515	protein binding
jg10407.t1	GO:0005515	protein binding
jg10407.t1	GO:0031929	TOR signaling
jg10407.t1	GO:0031931	TORC1 complex
jg10408.t1	GO:0005515	protein binding
jg1041.t1	GO:0003854	3-beta-hydroxy-delta5-steroid dehydrogenase activity
jg1041.t1	GO:0006694	steroid biosynthetic process
jg1041.t1	GO:0016616	oxidoreductase activity, acting on the CH-OH group of donors, NAD or NADP as acceptor
jg1041.t1	GO:0055114	obsolete oxidation-reduction process
jg10410.t1	GO:0005515	protein binding
jg10410.t1	GO:0008270	zinc ion binding
jg10410.t2	GO:0005515	protein binding
jg10410.t2	GO:0008270	zinc ion binding
jg10411.t1	GO:0004112	cyclic-nucleotide phosphodiesterase activity
jg10411.t1	GO:0005515	protein binding
jg10412.t1	GO:0003723	RNA binding
jg10412.t1	GO:0033897	ribonuclease T2 activity
jg10413.t1	GO:0004112	cyclic-nucleotide phosphodiesterase activity
jg10413.t1	GO:0005515	protein binding
jg10414.t1	GO:0003824	catalytic activity
jg10417.t1	GO:0004190	aspartic-type endopeptidase activity
jg10417.t1	GO:0006508	proteolysis
jg10417.t1	GO:0006629	lipid metabolic process
jg10418.t1	GO:0003676	nucleic acid binding
jg10419.t1	GO:0005515	protein binding
jg10421.t1	GO:0003677	DNA binding
jg10421.t1	GO:0046983	protein dimerization activity
jg10422.t1	GO:0004842	ubiquitin-protein transferase activity
jg10422.t1	GO:0005680	anaphase-promoting complex
jg10424.t1	GO:0046983	protein dimerization activity
jg10426.t1	GO:0003677	DNA binding
jg10428.t1	GO:0003677	DNA binding
jg10429.t1	GO:0016787	hydrolase activity
jg1043.t1	GO:0003735	structural constituent of ribosome
jg1043.t1	GO:0005840	ribosome
jg1043.t1	GO:0006412	translation
jg10430.t1	GO:0016787	hydrolase activity
jg10431.t1	GO:0016787	hydrolase activity
jg10432.t1	GO:0016020	membrane
jg10432.t1	GO:0022857	transmembrane transporter activity
jg10432.t1	GO:0055085	transmembrane transport
jg10433.t1	GO:0003677	DNA binding
jg10433.t1	GO:0003824	catalytic activity
jg10433.t1	GO:0004518	nuclease activity
jg10433.t1	GO:0006281	DNA repair
jg10433.t1	GO:0016788	hydrolase activity, acting on ester bonds
jg10434.t1	GO:0005515	protein binding
jg10437.t1	GO:0030246	carbohydrate binding
jg10439.t1	GO:0030145	manganese ion binding
jg10439.t1	GO:0045735	nutrient reservoir activity
jg10440.t1	GO:0016021	integral component of membrane
jg10441.t1	GO:0030145	manganese ion binding
jg10441.t1	GO:0045735	nutrient reservoir activity
jg10442.t1	GO:0016021	integral component of membrane
jg10443.t1	GO:0030145	manganese ion binding
jg10443.t1	GO:0045735	nutrient reservoir activity
jg10444.t1	GO:0030145	manganese ion binding
jg10444.t1	GO:0045735	nutrient reservoir activity
jg10445.t1	GO:0000166	nucleotide binding
jg10445.t1	GO:0004812	aminoacyl-tRNA ligase activity
jg10445.t1	GO:0004818	glutamate-tRNA ligase activity
jg10445.t1	GO:0005524	ATP binding
jg10445.t1	GO:0005737	cytoplasm
jg10445.t1	GO:0006412	translation
jg10445.t1	GO:0006418	tRNA aminoacylation for protein translation
jg10445.t1	GO:0006424	glutamyl-tRNA aminoacylation
jg10445.t1	GO:0043039	tRNA aminoacylation
jg10446.t1	GO:0000155	phosphorelay sensor kinase activity
jg10446.t1	GO:0005515	protein binding
jg10446.t1	GO:0006355	regulation of transcription, DNA-templated
jg10446.t1	GO:0007165	signal transduction
jg10446.t1	GO:0009584	detection of visible light
jg10446.t1	GO:0009585	red, far-red light phototransduction
jg10446.t1	GO:0009881	photoreceptor activity
jg10446.t1	GO:0017006	protein-tetrapyrrole linkage
jg10446.t1	GO:0018298	protein-chromophore linkage
jg10446.t1	GO:0042803	protein homodimerization activity
jg1045.t1	GO:0005506	iron ion binding
jg1045.t1	GO:0016226	iron-sulfur cluster assembly
jg1045.t1	GO:0051536	iron-sulfur cluster binding
jg10452.t1	GO:0003676	nucleic acid binding
jg10452.t1	GO:0003723	RNA binding
jg10452.t1	GO:0004386	helicase activity
jg10452.t1	GO:0005524	ATP binding
jg10452.t1	GO:0005634	nucleus
jg10452.t1	GO:0008270	zinc ion binding
jg10455.t1	GO:0003676	nucleic acid binding
jg10455.t1	GO:0003723	RNA binding
jg10455.t1	GO:0004386	helicase activity
jg10455.t1	GO:0005524	ATP binding
jg10455.t1	GO:0005634	nucleus
jg10455.t1	GO:0008270	zinc ion binding
jg10457.t1	GO:0005515	protein binding
jg10458.t1	GO:0005515	protein binding
jg10459.t1	GO:0005515	protein binding
jg1046.t1	GO:0016788	hydrolase activity, acting on ester bonds
jg10463.t1	GO:0005515	protein binding
jg10464.t1	GO:0005515	protein binding
jg10465.t1	GO:0005515	protein binding
jg10466.t1	GO:0005515	protein binding
jg10470.t1	GO:0005515	protein binding
jg10471.t1	GO:0005515	protein binding
jg10473.t1	GO:0004672	protein kinase activity
jg10473.t1	GO:0005515	protein binding
jg10473.t1	GO:0005524	ATP binding
jg10473.t1	GO:0006468	protein phosphorylation
jg10474.t1	GO:0016757	transferase activity, transferring glycosyl groups
jg10474.t1	GO:0047262	polygalacturonate 4-alpha-galacturonosyltransferase activity
jg10476.t1	GO:0003824	catalytic activity
jg10476.t1	GO:0004488	methylenetetrahydrofolate dehydrogenase (NADP+) activity
jg10476.t1	GO:0055114	obsolete oxidation-reduction process
jg10479.t1	GO:0003824	catalytic activity
jg10479.t1	GO:0009058	biosynthetic process
jg10482.t1	GO:0004672	protein kinase activity
jg10482.t1	GO:0005524	ATP binding
jg10482.t1	GO:0006468	protein phosphorylation
jg10483.t1	GO:0003735	structural constituent of ribosome
jg10483.t1	GO:0005840	ribosome
jg10483.t1	GO:0006412	translation
jg10485.t1	GO:0004672	protein kinase activity
jg10485.t1	GO:0005524	ATP binding
jg10485.t1	GO:0006468	protein phosphorylation
jg10487.t1	GO:0003735	structural constituent of ribosome
jg10487.t1	GO:0005840	ribosome
jg10487.t1	GO:0006412	translation
jg10489.t1	GO:0003824	catalytic activity
jg10489.t1	GO:0004619	phosphoglycerate mutase activity
jg10489.t1	GO:0005737	cytoplasm
jg10489.t1	GO:0006007	glucose catabolic process
jg10489.t1	GO:0030145	manganese ion binding
jg10489.t1	GO:0046872	metal ion binding
jg10490.t1	GO:0004672	protein kinase activity
jg10490.t1	GO:0005524	ATP binding
jg10490.t1	GO:0006468	protein phosphorylation
jg10491.t1	GO:0005515	protein binding
jg10494.t1	GO:0016787	hydrolase activity
jg10496.t1	GO:0016592	mediator complex
jg10496.t1	GO:2000762	regulation of phenylpropanoid metabolic process
jg105.t1	GO:0005634	nucleus
jg105.t1	GO:0006334	nucleosome assembly
jg10502.t1	GO:0005509	calcium ion binding
jg10503.t1	GO:0003676	nucleic acid binding
jg10503.t1	GO:0004523	RNA-DNA hybrid ribonuclease activity
jg10505.t1	GO:0005506	iron ion binding
jg10505.t1	GO:0016705	oxidoreductase activity, acting on paired donors, with incorporation or reduction of molecular oxygen
jg10505.t1	GO:0020037	heme binding
jg10505.t1	GO:0055114	obsolete oxidation-reduction process
jg10507.t1	GO:0016021	integral component of membrane
jg10507.t1	GO:0055085	transmembrane transport
jg10509.t1	GO:0005515	protein binding
jg10509.t2	GO:0005515	protein binding
jg10514.t1	GO:0003676	nucleic acid binding
jg10514.t1	GO:0006355	regulation of transcription, DNA-templated
jg10514.t1	GO:0008270	zinc ion binding
jg10516.t1	GO:0006508	proteolysis
jg10516.t1	GO:0008234	cysteine-type peptidase activity
jg10517.t1	GO:0006508	proteolysis
jg10517.t1	GO:0008234	cysteine-type peptidase activity
jg10517.t2	GO:0006508	proteolysis
jg10517.t2	GO:0008234	cysteine-type peptidase activity
jg10518.t1	GO:0006508	proteolysis
jg10518.t1	GO:0008234	cysteine-type peptidase activity
jg10518.t2	GO:0006508	proteolysis
jg10518.t2	GO:0008234	cysteine-type peptidase activity
jg10519.t1	GO:0003723	RNA binding
jg10519.t2	GO:0003723	RNA binding
jg10521.t1	GO:0016020	membrane
jg10521.t1	GO:0030001	metal ion transport
jg10521.t1	GO:0046873	metal ion transmembrane transporter activity
jg10521.t1	GO:0055085	transmembrane transport
jg10522.t1	GO:0004672	protein kinase activity
jg10522.t1	GO:0005524	ATP binding
jg10522.t1	GO:0006468	protein phosphorylation
jg10529.t1	GO:0004672	protein kinase activity
jg10529.t1	GO:0005524	ATP binding
jg10529.t1	GO:0006468	protein phosphorylation
jg1053.t1	GO:0000166	nucleotide binding
jg1053.t1	GO:0008553	proton-exporting ATPase activity, phosphorylative mechanism
jg1053.t1	GO:0016021	integral component of membrane
jg1053.t1	GO:0120029	proton export across plasma membrane
jg10530.t1	GO:0004672	protein kinase activity
jg10530.t1	GO:0005515	protein binding
jg10530.t1	GO:0005524	ATP binding
jg10530.t1	GO:0006468	protein phosphorylation
jg10531.t1	GO:0008080	N-acetyltransferase activity
jg10533.t1	GO:0005515	protein binding
jg10534.t1	GO:0033178	proton-transporting two-sector ATPase complex, catalytic domain
jg10534.t1	GO:0046961	proton-transporting ATPase activity, rotational mechanism
jg10534.t1	GO:1902600	proton transmembrane transport
jg10535.t1	GO:0003993	acid phosphatase activity
jg10538.t1	GO:0004672	protein kinase activity
jg10538.t1	GO:0005515	protein binding
jg10538.t1	GO:0005524	ATP binding
jg10538.t1	GO:0006468	protein phosphorylation
jg10542.t1	GO:0004672	protein kinase activity
jg10542.t1	GO:0005515	protein binding
jg10542.t1	GO:0005524	ATP binding
jg10542.t1	GO:0006468	protein phosphorylation
jg10545.t1	GO:0006662	glycerol ether metabolic process
jg10545.t1	GO:0015035	protein disulfide oxidoreductase activity
jg10545.t1	GO:0045454	cell redox homeostasis
jg10546.t2	GO:0004672	protein kinase activity
jg10546.t2	GO:0005524	ATP binding
jg10546.t2	GO:0006468	protein phosphorylation
jg10546.t3	GO:0004672	protein kinase activity
jg10546.t3	GO:0005524	ATP binding
jg10546.t3	GO:0006468	protein phosphorylation
jg10547.t1	GO:0004553	hydrolase activity, hydrolyzing O-glycosyl compounds
jg10547.t1	GO:0005975	carbohydrate metabolic process
jg10548.t1	GO:0004672	protein kinase activity
jg10548.t1	GO:0005524	ATP binding
jg10548.t1	GO:0006468	protein phosphorylation
jg10549.t1	GO:0004672	protein kinase activity
jg10549.t1	GO:0004674	protein serine/threonine kinase activity
jg10549.t1	GO:0005524	ATP binding
jg10549.t1	GO:0006468	protein phosphorylation
jg10551.t1	GO:0003676	nucleic acid binding
jg10551.t1	GO:0004523	RNA-DNA hybrid ribonuclease activity
jg10554.t1	GO:0005515	protein binding
jg10555.t1	GO:0005515	protein binding
jg10556.t1	GO:0005515	protein binding
jg10558.t1	GO:0000166	nucleotide binding
jg10558.t1	GO:0000287	magnesium ion binding
jg10558.t1	GO:0005524	ATP binding
jg10558.t1	GO:0015914	phospholipid transport
jg10558.t1	GO:0016021	integral component of membrane
jg10558.t1	GO:0140326	ATPase-coupled intramembrane lipid transporter activity
jg10559.t1	GO:0003700	DNA-binding transcription factor activity
jg10559.t1	GO:0006355	regulation of transcription, DNA-templated
jg10559.t1	GO:0043565	sequence-specific DNA binding
jg10560.t1	GO:0003700	DNA-binding transcription factor activity
jg10560.t1	GO:0006355	regulation of transcription, DNA-templated
jg10560.t1	GO:0043565	sequence-specific DNA binding
jg10563.t1	GO:0016021	integral component of membrane
jg10564.t1	GO:0005515	protein binding
jg10565.t1	GO:0005509	calcium ion binding
jg10566.t1	GO:0016020	membrane
jg10567.t1	GO:0005515	protein binding
jg10568.t1	GO:0004672	protein kinase activity
jg10568.t1	GO:0005515	protein binding
jg10568.t1	GO:0005524	ATP binding
jg10568.t1	GO:0006468	protein phosphorylation
jg1057.t1	GO:0003676	nucleic acid binding
jg1057.t1	GO:0015074	DNA integration
jg10570.t1	GO:0004672	protein kinase activity
jg10570.t1	GO:0005515	protein binding
jg10570.t1	GO:0005524	ATP binding
jg10570.t1	GO:0006468	protein phosphorylation
jg10573.t1	GO:0005515	protein binding
jg10577.t1	GO:0005515	protein binding
jg1058.t1	GO:0003676	nucleic acid binding
jg1058.t1	GO:0015074	DNA integration
jg10580.t1	GO:0003723	RNA binding
jg10583.t1	GO:0003746	translation elongation factor activity
jg10583.t1	GO:0005737	cytoplasm
jg10583.t1	GO:0006414	translational elongation
jg10583.t1	GO:0043043	peptide biosynthetic process
jg10585.t1	GO:0003677	DNA binding
jg10585.t1	GO:0008270	zinc ion binding
jg10586.t1	GO:0005515	protein binding
jg10587.t1	GO:0004672	protein kinase activity
jg10587.t1	GO:0005524	ATP binding
jg10587.t1	GO:0006468	protein phosphorylation
jg10590.t1	GO:0006869	lipid transport
jg10590.t1	GO:0008289	lipid binding
jg10591.t1	GO:0006869	lipid transport
jg10591.t1	GO:0008289	lipid binding
jg10593.t1	GO:0006869	lipid transport
jg10593.t1	GO:0008289	lipid binding
jg10594.t1	GO:0006869	lipid transport
jg10594.t1	GO:0008289	lipid binding
jg10595.t1	GO:0006869	lipid transport
jg10595.t1	GO:0008289	lipid binding
jg10596.t1	GO:0006869	lipid transport
jg10596.t1	GO:0008289	lipid binding
jg10598.t1	GO:0005576	extracellular region
jg10598.t1	GO:0009664	plant-type cell wall organization
jg1060.t1	GO:0008168	methyltransferase activity
jg10600.t1	GO:0005515	protein binding
jg10601.t1	GO:0004672	protein kinase activity
jg10601.t1	GO:0005524	ATP binding
jg10601.t1	GO:0006468	protein phosphorylation
jg10606.t1	GO:0015297	antiporter activity
jg10606.t1	GO:0016020	membrane
jg10606.t1	GO:0042910	xenobiotic transmembrane transporter activity
jg10606.t1	GO:0055085	transmembrane transport
jg10610.t1	GO:0004672	protein kinase activity
jg10610.t1	GO:0005524	ATP binding
jg10610.t1	GO:0006468	protein phosphorylation
jg10612.t1	GO:0003677	DNA binding
jg10612.t1	GO:0045892	negative regulation of transcription, DNA-templated
jg10613.t1	GO:0004842	ubiquitin-protein transferase activity
jg10613.t1	GO:0005515	protein binding
jg10613.t1	GO:0016567	protein ubiquitination
jg10614.t1	GO:0004672	protein kinase activity
jg10614.t1	GO:0005524	ATP binding
jg10614.t1	GO:0006468	protein phosphorylation
jg10614.t1	GO:0007165	signal transduction
jg10617.t1	GO:0004672	protein kinase activity
jg10617.t1	GO:0005524	ATP binding
jg10617.t1	GO:0006468	protein phosphorylation
jg10617.t1	GO:0007165	signal transduction
jg10618.t1	GO:0006629	lipid metabolic process
jg1062.t1	GO:0008168	methyltransferase activity
jg10622.t1	GO:0004601	peroxidase activity
jg10622.t1	GO:0006979	response to oxidative stress
jg10622.t1	GO:0020037	heme binding
jg10622.t1	GO:0055114	obsolete oxidation-reduction process
jg10623.t1	GO:0005515	protein binding
jg10624.t1	GO:0005515	protein binding
jg10624.t1	GO:0008270	zinc ion binding
jg10625.t1	GO:0005856	cytoskeleton
jg10625.t1	GO:0030036	actin cytoskeleton organization
jg10626.t1	GO:0005515	protein binding
jg10627.t1	GO:0005515	protein binding
jg10627.t1	GO:0008270	zinc ion binding
jg10628.t1	GO:0005856	cytoskeleton
jg10628.t1	GO:0030036	actin cytoskeleton organization
jg1063.t1	GO:0003676	nucleic acid binding
jg1063.t1	GO:0004386	helicase activity
jg1063.t1	GO:0005524	ATP binding
jg10632.t1	GO:0005524	ATP binding
jg10632.t1	GO:0008716	D-alanine-D-alanine ligase activity
jg10632.t1	GO:0046872	metal ion binding
jg10633.t1	GO:0005515	protein binding
jg10638.t1	GO:0006886	intracellular protein transport
jg10639.t1	GO:0005515	protein binding
jg10639.t1	GO:0031929	TOR signaling
jg10639.t1	GO:0031931	TORC1 complex
jg1064.t1	GO:0000166	nucleotide binding
jg1064.t1	GO:0003676	nucleic acid binding
jg1064.t1	GO:0004812	aminoacyl-tRNA ligase activity
jg1064.t1	GO:0004824	lysine-tRNA ligase activity
jg1064.t1	GO:0005524	ATP binding
jg1064.t1	GO:0005737	cytoplasm
jg1064.t1	GO:0006418	tRNA aminoacylation for protein translation
jg1064.t1	GO:0006430	lysyl-tRNA aminoacylation
jg10640.t1	GO:0046872	metal ion binding
jg10642.t1	GO:0006629	lipid metabolic process
jg10643.t1	GO:0003824	catalytic activity
jg10643.t1	GO:0008483	transaminase activity
jg10643.t1	GO:0030170	pyridoxal phosphate binding
jg10644.t1	GO:0016491	oxidoreductase activity
jg10644.t1	GO:0055114	obsolete oxidation-reduction process
jg10644.t2	GO:0016491	oxidoreductase activity
jg10644.t2	GO:0055114	obsolete oxidation-reduction process
jg10646.t1	GO:0046983	protein dimerization activity
jg10646.t2	GO:0046983	protein dimerization activity
jg10648.t1	GO:0005381	iron ion transmembrane transporter activity
jg10648.t1	GO:0016021	integral component of membrane
jg10648.t1	GO:0034755	iron ion transmembrane transport
jg10649.t1	GO:0005515	protein binding
jg1065.t1	GO:0016021	integral component of membrane
jg1065.t1	GO:0016765	transferase activity, transferring alkyl or aryl (other than methyl) groups
jg10650.t1	GO:0003700	DNA-binding transcription factor activity
jg10650.t1	GO:0006355	regulation of transcription, DNA-templated
jg10650.t1	GO:0043565	sequence-specific DNA binding
jg10653.t1	GO:0008168	methyltransferase activity
jg10654.t1	GO:0003824	catalytic activity
jg10654.t1	GO:0004722	protein serine/threonine phosphatase activity
jg10654.t1	GO:0006470	protein dephosphorylation
jg10656.t1	GO:0003824	catalytic activity
jg10656.t1	GO:0004722	protein serine/threonine phosphatase activity
jg10656.t1	GO:0006470	protein dephosphorylation
jg10659.t1	GO:0005515	protein binding
jg1066.t1	GO:0005515	protein binding
jg1066.t2	GO:0005515	protein binding
jg10661.t1	GO:0005515	protein binding
jg10662.t1	GO:0005515	protein binding
jg10667.t1	GO:0004672	protein kinase activity
jg10667.t1	GO:0005515	protein binding
jg10667.t1	GO:0005524	ATP binding
jg10667.t1	GO:0006468	protein phosphorylation
jg10668.t1	GO:0005515	protein binding
jg1067.t1	GO:0005515	protein binding
jg10670.t1	GO:0003677	DNA binding
jg10670.t1	GO:0003700	DNA-binding transcription factor activity
jg10670.t1	GO:0006355	regulation of transcription, DNA-templated
jg10671.t1	GO:0015297	antiporter activity
jg10671.t1	GO:0016020	membrane
jg10671.t1	GO:0042910	xenobiotic transmembrane transporter activity
jg10671.t1	GO:0055085	transmembrane transport
jg10676.t1	GO:0022857	transmembrane transporter activity
jg10676.t1	GO:0055085	transmembrane transport
jg10677.t1	GO:0006826	iron ion transport
jg10677.t1	GO:0006879	cellular iron ion homeostasis
jg10677.t1	GO:0008199	ferric iron binding
jg10681.t1	GO:0005515	protein binding
jg10686.t1	GO:0003824	catalytic activity
jg10686.t1	GO:0004834	tryptophan synthase activity
jg10686.t1	GO:0006568	tryptophan metabolic process
jg1069.t1	GO:0004672	protein kinase activity
jg1069.t1	GO:0005524	ATP binding
jg1069.t1	GO:0006468	protein phosphorylation
jg10692.t1	GO:0006464	cellular protein modification process
jg10692.t1	GO:0008641	ubiquitin-like modifier activating enzyme activity
jg10692.t2	GO:0006464	cellular protein modification process
jg10692.t2	GO:0008641	ubiquitin-like modifier activating enzyme activity
jg10696.t1	GO:0004518	nuclease activity
jg10696.t1	GO:0006281	DNA repair
jg10698.t1	GO:0004672	protein kinase activity
jg10698.t1	GO:0005524	ATP binding
jg10698.t1	GO:0006468	protein phosphorylation
jg10698.t1	GO:0030246	carbohydrate binding
jg10699.t1	GO:0006606	protein import into nucleus
jg10699.t1	GO:0006886	intracellular protein transport
jg10699.t1	GO:0008536	#N/A
jg10701.t1	GO:0005515	protein binding
jg10702.t1	GO:0003677	DNA binding
jg10703.t1	GO:0006511	ubiquitin-dependent protein catabolic process
jg10705.t1	GO:0016787	hydrolase activity
jg10706.t1	GO:0008519	ammonium transmembrane transporter activity
jg10706.t1	GO:0015696	ammonium transport
jg10706.t1	GO:0016020	membrane
jg10706.t1	GO:0072488	ammonium transmembrane transport
jg10707.t1	GO:0005515	protein binding
jg10707.t1	GO:0051087	chaperone binding
jg10709.t1	GO:0046983	protein dimerization activity
jg10710.t1	GO:0005515	protein binding
jg10712.t1	GO:0005515	protein binding
jg10713.t1	GO:0005515	protein binding
jg10713.t2	GO:0005515	protein binding
jg10714.t1	GO:0003676	nucleic acid binding
jg10714.t1	GO:0008270	zinc ion binding
jg10714.t1	GO:0015074	DNA integration
jg10716.t1	GO:0003824	catalytic activity
jg10717.t1	GO:0000287	magnesium ion binding
jg10717.t1	GO:0003824	catalytic activity
jg10717.t1	GO:0016831	carboxy-lyase activity
jg10717.t1	GO:0030976	thiamine pyrophosphate binding
jg10718.t1	GO:0000287	magnesium ion binding
jg10718.t1	GO:0003824	catalytic activity
jg10718.t1	GO:0016831	carboxy-lyase activity
jg10718.t1	GO:0030976	thiamine pyrophosphate binding
jg1072.t1	GO:0004190	aspartic-type endopeptidase activity
jg1072.t1	GO:0006508	proteolysis
jg10721.t1	GO:0022857	transmembrane transporter activity
jg10721.t1	GO:0055085	transmembrane transport
jg10725.t1	GO:0015995	chlorophyll biosynthetic process
jg10725.t1	GO:0016021	integral component of membrane
jg10725.t1	GO:0016765	transferase activity, transferring alkyl or aryl (other than methyl) groups
jg10725.t1	GO:0046408	chlorophyll synthetase activity
jg10726.t1	GO:0003876	AMP deaminase activity
jg10726.t1	GO:0019239	deaminase activity
jg10726.t1	GO:0032264	IMP salvage
jg10729.t1	GO:0009055	electron transfer activity
jg10729.t1	GO:0015035	protein disulfide oxidoreductase activity
jg10729.t1	GO:0045454	cell redox homeostasis
jg10730.t1	GO:0042578	phosphoric ester hydrolase activity
jg10732.t1	GO:0000398	mRNA splicing, via spliceosome
jg10733.t1	GO:0006351	transcription, DNA-templated
jg10733.t1	GO:0043565	sequence-specific DNA binding
jg10734.t1	GO:0003995	acyl-CoA dehydrogenase activity
jg10734.t1	GO:0016627	oxidoreductase activity, acting on the CH-CH group of donors
jg10734.t1	GO:0050660	flavin adenine dinucleotide binding
jg10734.t1	GO:0055114	obsolete oxidation-reduction process
jg10735.t1	GO:0005515	protein binding
jg10735.t1	GO:0016021	integral component of membrane
jg10735.t1	GO:0016192	vesicle-mediated transport
jg10735.t2	GO:0005515	protein binding
jg10735.t2	GO:0016021	integral component of membrane
jg10735.t2	GO:0016192	vesicle-mediated transport
jg10737.t1	GO:0006629	lipid metabolic process
jg10737.t1	GO:0016717	oxidoreductase activity, acting on paired donors, with oxidation of a pair of donors resulting in the reduction of molecular oxygen to two molecules of water
jg10737.t1	GO:0055114	obsolete oxidation-reduction process
jg10739.t1	GO:0003677	DNA binding
jg10739.t1	GO:0003700	DNA-binding transcription factor activity
jg10739.t1	GO:0005634	nucleus
jg10739.t1	GO:0006355	regulation of transcription, DNA-templated
jg10739.t1	GO:0043565	sequence-specific DNA binding
jg1074.t1	GO:0005515	protein binding
jg10740.t1	GO:0003677	DNA binding
jg10740.t1	GO:0003700	DNA-binding transcription factor activity
jg10740.t1	GO:0005634	nucleus
jg10740.t1	GO:0006355	regulation of transcription, DNA-templated
jg10740.t1	GO:0043565	sequence-specific DNA binding
jg10741.t1	GO:0003676	nucleic acid binding
jg10741.t1	GO:0004523	RNA-DNA hybrid ribonuclease activity
jg10742.t1	GO:0004672	protein kinase activity
jg10742.t1	GO:0005509	calcium ion binding
jg10742.t1	GO:0005524	ATP binding
jg10742.t1	GO:0006468	protein phosphorylation
jg10744.t1	GO:0016747	transferase activity, transferring acyl groups other than amino-acyl groups
jg10745.t1	GO:0005515	protein binding
jg10746.t1	GO:0016491	oxidoreductase activity
jg10746.t1	GO:0055114	obsolete oxidation-reduction process
jg10747.t1	GO:0003676	nucleic acid binding
jg10747.t1	GO:0008270	zinc ion binding
jg10748.t1	GO:0003676	nucleic acid binding
jg10748.t1	GO:0004523	RNA-DNA hybrid ribonuclease activity
jg10749.t1	GO:0003677	DNA binding
jg1075.t1	GO:0004185	serine-type carboxypeptidase activity
jg1075.t1	GO:0006508	proteolysis
jg10750.t1	GO:0006355	regulation of transcription, DNA-templated
jg10750.t1	GO:0042393	histone binding
jg10751.t1	GO:0006457	protein folding
jg10751.t1	GO:0051082	unfolded protein binding
jg10752.t1	GO:0016791	phosphatase activity
jg10756.t1	GO:0003677	DNA binding
jg10756.t1	GO:0046983	protein dimerization activity
jg10758.t1	GO:0003824	catalytic activity
jg10758.t1	GO:0042819	vitamin B6 biosynthetic process
jg10758.t1	GO:0042823	pyridoxal phosphate biosynthetic process
jg1076.t1	GO:0004672	protein kinase activity
jg1076.t1	GO:0005524	ATP binding
jg1076.t1	GO:0006468	protein phosphorylation
jg10763.t1	GO:0016791	phosphatase activity
jg1077.t1	GO:0008380	RNA splicing
jg10770.t1	GO:0003824	catalytic activity
jg10770.t1	GO:0042819	vitamin B6 biosynthetic process
jg10770.t1	GO:0042823	pyridoxal phosphate biosynthetic process
jg10776.t1	GO:0016021	integral component of membrane
jg10776.t1	GO:0055085	transmembrane transport
jg10778.t1	GO:0016021	integral component of membrane
jg10778.t1	GO:0055085	transmembrane transport
jg10779.t1	GO:0006812	cation transport
jg10779.t1	GO:0006816	calcium ion transport
jg10779.t1	GO:0008324	cation transmembrane transporter activity
jg10779.t1	GO:0015369	calcium:proton antiporter activity
jg10779.t1	GO:0016021	integral component of membrane
jg10779.t1	GO:0055085	transmembrane transport
jg1078.t1	GO:0008380	RNA splicing
jg10780.t1	GO:0022857	transmembrane transporter activity
jg10780.t1	GO:0055085	transmembrane transport
jg10784.t1	GO:0009765	photosynthesis, light harvesting
jg10784.t1	GO:0016020	membrane
jg10785.t1	GO:0006508	proteolysis
jg10785.t1	GO:0008236	serine-type peptidase activity
jg10785.t1	GO:0016020	membrane
jg10787.t1	GO:0004672	protein kinase activity
jg10787.t1	GO:0005524	ATP binding
jg10787.t1	GO:0006468	protein phosphorylation
jg10788.t1	GO:0005198	structural molecule activity
jg10788.t1	GO:0006886	intracellular protein transport
jg10788.t1	GO:0016192	vesicle-mediated transport
jg10788.t1	GO:0030130	clathrin coat of trans-Golgi network vesicle
jg10788.t1	GO:0030132	clathrin coat of coated pit
jg10789.t1	GO:0005198	structural molecule activity
jg10789.t1	GO:0006886	intracellular protein transport
jg10789.t1	GO:0016192	vesicle-mediated transport
jg10789.t1	GO:0030130	clathrin coat of trans-Golgi network vesicle
jg10789.t1	GO:0030132	clathrin coat of coated pit
jg10790.t1	GO:0008420	RNA polymerase II CTD heptapeptide repeat phosphatase activity
jg10790.t1	GO:0070940	dephosphorylation of RNA polymerase II C-terminal domain
jg10792.t1	GO:0004672	protein kinase activity
jg10792.t1	GO:0005515	protein binding
jg10792.t1	GO:0005524	ATP binding
jg10792.t1	GO:0006468	protein phosphorylation
jg10793.t1	GO:0004672	protein kinase activity
jg10793.t1	GO:0005515	protein binding
jg10793.t1	GO:0005524	ATP binding
jg10793.t1	GO:0006468	protein phosphorylation
jg10794.t1	GO:0004672	protein kinase activity
jg10794.t1	GO:0005515	protein binding
jg10794.t1	GO:0005524	ATP binding
jg10794.t1	GO:0006468	protein phosphorylation
jg10797.t1	GO:0005840	ribosome
jg108.t1	GO:0046856	phosphatidylinositol dephosphorylation
jg10802.t1	GO:0016746	transferase activity, transferring acyl groups
jg10803.t1	GO:0051260	protein homooligomerization
jg10803.t2	GO:0005515	protein binding
jg10803.t2	GO:0051260	protein homooligomerization
jg10805.t1	GO:0005515	protein binding
jg10806.t1	GO:0001510	RNA methylation
jg10806.t1	GO:0008033	tRNA processing
jg10806.t1	GO:0008168	methyltransferase activity
jg10806.t1	GO:0008175	tRNA methyltransferase activity
jg10806.t1	GO:0032259	methylation
jg10809.t1	GO:0016747	transferase activity, transferring acyl groups other than amino-acyl groups
jg1081.t1	GO:0005515	protein binding
jg10810.t1	GO:0003677	DNA binding
jg10811.t1	GO:0005507	copper ion binding
jg10811.t1	GO:0016491	oxidoreductase activity
jg10811.t1	GO:0046274	lignin catabolic process
jg10811.t1	GO:0048046	apoplast
jg10811.t1	GO:0052716	hydroquinone:oxygen oxidoreductase activity
jg10811.t1	GO:0055114	obsolete oxidation-reduction process
jg10812.t1	GO:0006857	oligopeptide transport
jg10812.t1	GO:0016020	membrane
jg10812.t1	GO:0022857	transmembrane transporter activity
jg10812.t1	GO:0055085	transmembrane transport
jg10813.t1	GO:0016020	membrane
jg10813.t1	GO:0022857	transmembrane transporter activity
jg10813.t1	GO:0055085	transmembrane transport
jg10814.t1	GO:0006857	oligopeptide transport
jg10814.t1	GO:0016020	membrane
jg10814.t1	GO:0022857	transmembrane transporter activity
jg10814.t1	GO:0055085	transmembrane transport
jg10816.t1	GO:0005515	protein binding
jg10817.t1	GO:0005515	protein binding
jg10820.t1	GO:0005887	integral component of plasma membrane
jg10820.t1	GO:0055085	transmembrane transport
jg10821.t1	GO:0003677	DNA binding
jg10821.t1	GO:0006352	DNA-templated transcription, initiation
jg10822.t1	GO:0008420	RNA polymerase II CTD heptapeptide repeat phosphatase activity
jg10822.t1	GO:0070940	dephosphorylation of RNA polymerase II C-terminal domain
jg10823.t1	GO:0008420	RNA polymerase II CTD heptapeptide repeat phosphatase activity
jg10823.t1	GO:0070940	dephosphorylation of RNA polymerase II C-terminal domain
jg10827.t1	GO:0005515	protein binding
jg10828.t1	GO:0003910	DNA ligase (ATP) activity
jg10828.t1	GO:0004484	mRNA guanylyltransferase activity
jg10828.t1	GO:0004651	polynucleotide 5'-phosphatase activity
jg10828.t1	GO:0004725	protein tyrosine phosphatase activity
jg10828.t1	GO:0005524	ATP binding
jg10828.t1	GO:0005634	nucleus
jg10828.t1	GO:0006281	DNA repair
jg10828.t1	GO:0006310	DNA recombination
jg10828.t1	GO:0006370	7-methylguanosine mRNA capping
jg10828.t1	GO:0008138	protein tyrosine/serine/threonine phosphatase activity
jg10828.t1	GO:0016311	dephosphorylation
jg10828.t1	GO:0016791	phosphatase activity
jg10828.t2	GO:0003910	DNA ligase (ATP) activity
jg10828.t2	GO:0004484	mRNA guanylyltransferase activity
jg10828.t2	GO:0004651	polynucleotide 5'-phosphatase activity
jg10828.t2	GO:0004725	protein tyrosine phosphatase activity
jg10828.t2	GO:0005524	ATP binding
jg10828.t2	GO:0005634	nucleus
jg10828.t2	GO:0006281	DNA repair
jg10828.t2	GO:0006310	DNA recombination
jg10828.t2	GO:0006370	7-methylguanosine mRNA capping
jg10828.t2	GO:0008138	protein tyrosine/serine/threonine phosphatase activity
jg10828.t2	GO:0016311	dephosphorylation
jg10828.t2	GO:0016791	phosphatase activity
jg10829.t1	GO:0008270	zinc ion binding
jg10834.t1	GO:0003989	acetyl-CoA carboxylase activity
jg10834.t1	GO:0004725	protein tyrosine phosphatase activity
jg10834.t1	GO:0006633	fatty acid biosynthetic process
jg10834.t1	GO:0008138	protein tyrosine/serine/threonine phosphatase activity
jg10834.t1	GO:0009317	acetyl-CoA carboxylase complex
jg10834.t1	GO:0016311	dephosphorylation
jg10834.t1	GO:0016791	phosphatase activity
jg10834.t1	GO:0016874	ligase activity
jg10835.t1	GO:0008270	zinc ion binding
jg10837.t1	GO:0008270	zinc ion binding
jg10839.t1	GO:0003865	3-oxo-5-alpha-steroid 4-dehydrogenase activity
jg10839.t1	GO:0006629	lipid metabolic process
jg10839.t1	GO:0008202	steroid metabolic process
jg10839.t1	GO:0016020	membrane
jg10839.t1	GO:0016627	oxidoreductase activity, acting on the CH-CH group of donors
jg10839.t1	GO:0055114	obsolete oxidation-reduction process
jg10840.t1	GO:0003989	acetyl-CoA carboxylase activity
jg10840.t1	GO:0006633	fatty acid biosynthetic process
jg10840.t1	GO:0009317	acetyl-CoA carboxylase complex
jg10840.t1	GO:0016874	ligase activity
jg10841.t1	GO:0004843	thiol-dependent ubiquitin-specific protease activity
jg10841.t1	GO:0016579	protein deubiquitination
jg10841.t1	GO:0030433	ubiquitin-dependent ERAD pathway
jg10841.t1	GO:0101005	ubiquitinyl hydrolase activity
jg10842.t1	GO:0004843	thiol-dependent ubiquitin-specific protease activity
jg10842.t1	GO:0016579	protein deubiquitination
jg10844.t1	GO:0003676	nucleic acid binding
jg10844.t1	GO:0016567	protein ubiquitination
jg10844.t1	GO:0061630	ubiquitin protein ligase activity
jg10845.t1	GO:0006839	mitochondrial transport
jg10845.t1	GO:0031966	mitochondrial membrane
jg10847.t1	GO:0043531	ADP binding
jg1085.t1	GO:0005515	protein binding
jg10850.t1	GO:0043531	ADP binding
jg10851.t1	GO:0003735	structural constituent of ribosome
jg10851.t1	GO:0005840	ribosome
jg10851.t1	GO:0006412	translation
jg10854.t1	GO:0016773	phosphotransferase activity, alcohol group as acceptor
jg10856.t1	GO:0003924	GTPase activity
jg10856.t1	GO:0005200	structural constituent of cytoskeleton
jg10856.t1	GO:0005525	GTP binding
jg10856.t1	GO:0005874	microtubule
jg10856.t1	GO:0007017	microtubule-based process
jg10857.t1	GO:0030246	carbohydrate binding
jg10858.t1	GO:0006355	regulation of transcription, DNA-templated
jg1086.t1	GO:0003677	DNA binding
jg1086.t1	GO:0046983	protein dimerization activity
jg10860.t1	GO:0005975	carbohydrate metabolic process
jg10860.t1	GO:0016791	phosphatase activity
jg10860.t1	GO:0042132	fructose 1,6-bisphosphate 1-phosphatase activity
jg10860.t1	GO:0042578	phosphoric ester hydrolase activity
jg10863.t1	GO:0005507	copper ion binding
jg10863.t1	GO:0016491	oxidoreductase activity
jg10863.t1	GO:0046274	lignin catabolic process
jg10863.t1	GO:0048046	apoplast
jg10863.t1	GO:0052716	hydroquinone:oxygen oxidoreductase activity
jg10863.t1	GO:0055114	obsolete oxidation-reduction process
jg10864.t1	GO:0003677	DNA binding
jg10865.t1	GO:0008270	zinc ion binding
jg10866.t1	GO:0043531	ADP binding
jg10867.t1	GO:0004672	protein kinase activity
jg10867.t1	GO:0005515	protein binding
jg10867.t1	GO:0005524	ATP binding
jg10867.t1	GO:0006468	protein phosphorylation
jg1087.t1	GO:0005515	protein binding
jg10870.t1	GO:0005515	protein binding
jg10872.t1	GO:0016758	transferase activity, transferring hexosyl groups
jg10874.t1	GO:0016758	transferase activity, transferring hexosyl groups
jg10875.t1	GO:0030145	manganese ion binding
jg10875.t1	GO:0045735	nutrient reservoir activity
jg10876.t1	GO:0030145	manganese ion binding
jg10876.t1	GO:0045735	nutrient reservoir activity
jg10877.t1	GO:0030145	manganese ion binding
jg10877.t1	GO:0045735	nutrient reservoir activity
jg10879.t1	GO:0005375	copper ion transmembrane transporter activity
jg10879.t1	GO:0016021	integral component of membrane
jg10879.t1	GO:0035434	copper ion transmembrane transport
jg10880.t1	GO:0005375	copper ion transmembrane transporter activity
jg10880.t1	GO:0016021	integral component of membrane
jg10880.t1	GO:0035434	copper ion transmembrane transport
jg10881.t1	GO:0003755	peptidyl-prolyl cis-trans isomerase activity
jg10881.t1	GO:0005515	protein binding
jg10881.t1	GO:0030154	cell differentiation
jg10881.t1	GO:0042761	very long-chain fatty acid biosynthetic process
jg10881.t1	GO:0099402	plant organ development
jg10884.t1	GO:0005515	protein binding
jg10885.t1	GO:0005515	protein binding
jg10886.t1	GO:0005515	protein binding
jg10887.t1	GO:0005515	protein binding
jg10888.t1	GO:0005089	#N/A
jg10889.t1	GO:0005515	protein binding
jg10890.t1	GO:0005515	protein binding
jg10891.t1	GO:0005504	fatty acid binding
jg10891.t1	GO:0009627	systemic acquired resistance
jg10893.t1	GO:0005515	protein binding
jg10894.t1	GO:0005089	#N/A
jg10895.t1	GO:0005089	#N/A
jg10896.t1	GO:0005089	#N/A
jg10897.t1	GO:0005515	protein binding
jg10898.t1	GO:0005504	fatty acid binding
jg10898.t1	GO:0009627	systemic acquired resistance
jg109.t1	GO:0016817	hydrolase activity, acting on acid anhydrides
jg109.t2	GO:0016817	hydrolase activity, acting on acid anhydrides
jg10905.t1	GO:0006857	oligopeptide transport
jg10905.t1	GO:0016020	membrane
jg10905.t1	GO:0022857	transmembrane transporter activity
jg10905.t1	GO:0055085	transmembrane transport
jg10907.t1	GO:0003677	DNA binding
jg10907.t1	GO:0006355	regulation of transcription, DNA-templated
jg10908.t1	GO:0022857	transmembrane transporter activity
jg10908.t1	GO:0055085	transmembrane transport
jg10909.t1	GO:0007017	microtubule-based process
jg10909.t1	GO:0030286	dynein complex
jg10910.t1	GO:0010274	hydrotropism
jg10911.t1	GO:0016020	membrane
jg10911.t1	GO:0022857	transmembrane transporter activity
jg10911.t1	GO:0055085	transmembrane transport
jg10914.t1	GO:0004672	protein kinase activity
jg10914.t1	GO:0004674	protein serine/threonine kinase activity
jg10914.t1	GO:0005524	ATP binding
jg10914.t1	GO:0006468	protein phosphorylation
jg10914.t1	GO:0048544	recognition of pollen
jg10915.t1	GO:0004672	protein kinase activity
jg10915.t1	GO:0004674	protein serine/threonine kinase activity
jg10915.t1	GO:0005524	ATP binding
jg10915.t1	GO:0006468	protein phosphorylation
jg10915.t1	GO:0048544	recognition of pollen
jg10916.t1	GO:0004672	protein kinase activity
jg10916.t1	GO:0005524	ATP binding
jg10916.t1	GO:0006468	protein phosphorylation
jg10916.t1	GO:0048544	recognition of pollen
jg10916.t2	GO:0004672	protein kinase activity
jg10916.t2	GO:0005524	ATP binding
jg10916.t2	GO:0006468	protein phosphorylation
jg10916.t2	GO:0048544	recognition of pollen
jg10917.t1	GO:0003676	nucleic acid binding
jg10917.t1	GO:0015074	DNA integration
jg10917.t2	GO:0003676	nucleic acid binding
jg10917.t2	GO:0008270	zinc ion binding
jg10917.t2	GO:0015074	DNA integration
jg10918.t1	GO:0003676	nucleic acid binding
jg10918.t1	GO:0008270	zinc ion binding
jg10918.t1	GO:0015074	DNA integration
jg10919.t1	GO:0004672	protein kinase activity
jg10919.t1	GO:0005524	ATP binding
jg10919.t1	GO:0006468	protein phosphorylation
jg1092.t1	GO:0003677	DNA binding
jg1092.t1	GO:0003700	DNA-binding transcription factor activity
jg1092.t1	GO:0006355	regulation of transcription, DNA-templated
jg10920.t1	GO:0048544	recognition of pollen
jg10920.t2	GO:0004672	protein kinase activity
jg10920.t2	GO:0004713	protein tyrosine kinase activity
jg10920.t2	GO:0005524	ATP binding
jg10920.t2	GO:0006468	protein phosphorylation
jg10920.t2	GO:0048544	recognition of pollen
jg10921.t1	GO:0004672	protein kinase activity
jg10921.t1	GO:0005524	ATP binding
jg10921.t1	GO:0006468	protein phosphorylation
jg10923.t1	GO:0004845	uracil phosphoribosyltransferase activity
jg10923.t1	GO:0006223	uracil salvage
jg10923.t2	GO:0004845	uracil phosphoribosyltransferase activity
jg10923.t2	GO:0006223	uracil salvage
jg10924.t1	GO:0003824	catalytic activity
jg10924.t1	GO:0004349	glutamate 5-kinase activity
jg10924.t1	GO:0004350	glutamate-5-semialdehyde dehydrogenase activity
jg10924.t1	GO:0005737	cytoplasm
jg10924.t1	GO:0006561	proline biosynthetic process
jg10924.t1	GO:0016491	oxidoreductase activity
jg10924.t1	GO:0016620	oxidoreductase activity, acting on the aldehyde or oxo group of donors, NAD or NADP as acceptor
jg10924.t1	GO:0055114	obsolete oxidation-reduction process
jg10924.t2	GO:0003824	catalytic activity
jg10924.t2	GO:0004349	glutamate 5-kinase activity
jg10924.t2	GO:0004350	glutamate-5-semialdehyde dehydrogenase activity
jg10924.t2	GO:0005737	cytoplasm
jg10924.t2	GO:0006561	proline biosynthetic process
jg10924.t2	GO:0016491	oxidoreductase activity
jg10924.t2	GO:0016620	oxidoreductase activity, acting on the aldehyde or oxo group of donors, NAD or NADP as acceptor
jg10924.t2	GO:0055114	obsolete oxidation-reduction process
jg10925.t1	GO:0016491	oxidoreductase activity
jg10925.t1	GO:0055114	obsolete oxidation-reduction process
jg10926.t1	GO:0005759	mitochondrial matrix
jg10927.t1	GO:0005759	mitochondrial matrix
jg10928.t1	GO:0016491	oxidoreductase activity
jg10928.t1	GO:0055114	obsolete oxidation-reduction process
jg10929.t1	GO:0016491	oxidoreductase activity
jg10929.t1	GO:0055114	obsolete oxidation-reduction process
jg10930.t1	GO:0016491	oxidoreductase activity
jg10930.t1	GO:0055114	obsolete oxidation-reduction process
jg10931.t1	GO:0016491	oxidoreductase activity
jg10931.t1	GO:0055114	obsolete oxidation-reduction process
jg10932.t1	GO:0016491	oxidoreductase activity
jg10932.t1	GO:0055114	obsolete oxidation-reduction process
jg10935.t1	GO:0003676	nucleic acid binding
jg10935.t1	GO:0004523	RNA-DNA hybrid ribonuclease activity
jg10936.t1	GO:0030247	polysaccharide binding
jg10938.t2	GO:0046983	protein dimerization activity
jg1094.t1	GO:0003677	DNA binding
jg1094.t1	GO:0003700	DNA-binding transcription factor activity
jg1094.t1	GO:0006355	regulation of transcription, DNA-templated
jg10940.t1	GO:0016491	oxidoreductase activity
jg10941.t1	GO:0016491	oxidoreductase activity
jg10942.t1	GO:0003676	nucleic acid binding
jg10942.t1	GO:0004523	RNA-DNA hybrid ribonuclease activity
jg10943.t1	GO:0016491	oxidoreductase activity
jg10944.t1	GO:0003676	nucleic acid binding
jg10944.t1	GO:0004523	RNA-DNA hybrid ribonuclease activity
jg10945.t1	GO:0016491	oxidoreductase activity
jg10946.t1	GO:0003676	nucleic acid binding
jg10949.t1	GO:0003676	nucleic acid binding
jg10952.t1	GO:0003676	nucleic acid binding
jg10952.t1	GO:0008270	zinc ion binding
jg10952.t1	GO:0015074	DNA integration
jg10954.t1	GO:0005524	ATP binding
jg10956.t1	GO:0046983	protein dimerization activity
jg10957.t1	GO:0004672	protein kinase activity
jg10957.t1	GO:0005524	ATP binding
jg10957.t1	GO:0006468	protein phosphorylation
jg10957.t1	GO:0030246	carbohydrate binding
jg10958.t1	GO:0004672	protein kinase activity
jg10958.t1	GO:0005524	ATP binding
jg10958.t1	GO:0006468	protein phosphorylation
jg10958.t1	GO:0030246	carbohydrate binding
jg10960.t1	GO:0004672	protein kinase activity
jg10960.t1	GO:0005524	ATP binding
jg10960.t1	GO:0006468	protein phosphorylation
jg10960.t1	GO:0030246	carbohydrate binding
jg10961.t1	GO:0004672	protein kinase activity
jg10961.t1	GO:0005524	ATP binding
jg10961.t1	GO:0006468	protein phosphorylation
jg10961.t1	GO:0030246	carbohydrate binding
jg10962.t1	GO:0004672	protein kinase activity
jg10962.t1	GO:0005524	ATP binding
jg10962.t1	GO:0006468	protein phosphorylation
jg10962.t1	GO:0030246	carbohydrate binding
jg10963.t1	GO:0004672	protein kinase activity
jg10963.t1	GO:0005524	ATP binding
jg10963.t1	GO:0006468	protein phosphorylation
jg10963.t1	GO:0030246	carbohydrate binding
jg10964.t1	GO:0004672	protein kinase activity
jg10964.t1	GO:0005524	ATP binding
jg10964.t1	GO:0006468	protein phosphorylation
jg10964.t1	GO:0030246	carbohydrate binding
jg10968.t1	GO:0005515	protein binding
jg10970.t1	GO:0016491	oxidoreductase activity
jg10970.t1	GO:0055114	obsolete oxidation-reduction process
jg10971.t1	GO:0016491	oxidoreductase activity
jg10971.t1	GO:0055114	obsolete oxidation-reduction process
jg10972.t1	GO:0016491	oxidoreductase activity
jg10972.t1	GO:0055114	obsolete oxidation-reduction process
jg10973.t1	GO:0016491	oxidoreductase activity
jg10973.t1	GO:0055114	obsolete oxidation-reduction process
jg10974.t1	GO:0016491	oxidoreductase activity
jg10974.t1	GO:0055114	obsolete oxidation-reduction process
jg10976.t1	GO:0016491	oxidoreductase activity
jg10976.t1	GO:0055114	obsolete oxidation-reduction process
jg10977.t1	GO:0016491	oxidoreductase activity
jg10977.t1	GO:0055114	obsolete oxidation-reduction process
jg10978.t1	GO:0061630	ubiquitin protein ligase activity
jg1098.t1	GO:0003676	nucleic acid binding
jg1098.t1	GO:0003677	DNA binding
jg1098.t1	GO:0005634	nucleus
jg1098.t1	GO:0006260	DNA replication
jg1098.t1	GO:0006281	DNA repair
jg1098.t1	GO:0006310	DNA recombination
jg10981.t1	GO:0004190	aspartic-type endopeptidase activity
jg10981.t1	GO:0006508	proteolysis
jg10982.t1	GO:0005507	copper ion binding
jg10982.t1	GO:0016491	oxidoreductase activity
jg10982.t1	GO:0046274	lignin catabolic process
jg10982.t1	GO:0048046	apoplast
jg10982.t1	GO:0052716	hydroquinone:oxygen oxidoreductase activity
jg10982.t1	GO:0055114	obsolete oxidation-reduction process
jg10983.t1	GO:0016409	palmitoyltransferase activity
jg10984.t1	GO:0009639	response to red or far red light
jg10985.t1	GO:0005507	copper ion binding
jg10985.t1	GO:0016491	oxidoreductase activity
jg10985.t1	GO:0046274	lignin catabolic process
jg10985.t1	GO:0048046	apoplast
jg10985.t1	GO:0052716	hydroquinone:oxygen oxidoreductase activity
jg10985.t1	GO:0055114	obsolete oxidation-reduction process
jg10986.t1	GO:0003700	DNA-binding transcription factor activity
jg10986.t1	GO:0006355	regulation of transcription, DNA-templated
jg10986.t1	GO:0043565	sequence-specific DNA binding
jg10987.t1	GO:0004222	metalloendopeptidase activity
jg10987.t1	GO:0005524	ATP binding
jg10987.t1	GO:0006508	proteolysis
jg10987.t1	GO:0008270	zinc ion binding
jg10987.t1	GO:0016020	membrane
jg10987.t1	GO:0016021	integral component of membrane
jg10988.t1	GO:0016787	hydrolase activity
jg10992.t1	GO:0003677	DNA binding
jg10994.t1	GO:0004252	serine-type endopeptidase activity
jg10994.t1	GO:0006508	proteolysis
jg10994.t1	GO:0016021	integral component of membrane
jg10996.t1	GO:0003723	RNA binding
jg10996.t1	GO:0004540	ribonuclease activity
jg10997.t1	GO:0005576	extracellular region
jg10997.t1	GO:0009664	plant-type cell wall organization
jg10999.t1	GO:0004672	protein kinase activity
jg10999.t1	GO:0005524	ATP binding
jg10999.t1	GO:0006468	protein phosphorylation
jg11.t1	GO:0005515	protein binding
jg110.t1	GO:0005515	protein binding
jg11001.t1	GO:0003677	DNA binding
jg11001.t1	GO:0005634	nucleus
jg11001.t1	GO:0006351	transcription, DNA-templated
jg11001.t1	GO:0010338	leaf formation
jg11002.t1	GO:0008270	zinc ion binding
jg11002.t1	GO:0061630	ubiquitin protein ligase activity
jg11002.t1	GO:0071596	ubiquitin-dependent protein catabolic process via the N-end rule pathway
jg11003.t1	GO:0003677	DNA binding
jg11005.t1	GO:0003777	microtubule motor activity
jg11005.t1	GO:0005524	ATP binding
[truncated: 51,131 more rows]

## Sheet: GO_AB
Query	Match	Description
[truncated: 72,164 more rows]

[truncated: 7 more sheets: GO_MJ, KEGG ortholog_Anitra, KEGG ortholog_AB, KEGG ortholog_MJ, KEGG pathway_Anitra, KEGG pathway_AB, KEGG pathway_MJ]
